# Supplementary material for: Blood metal levels and serum testosterone concentrations in male and female children and adolescents: NHANES 2011–2012
Source: PLoS One. 2019 Nov 7;14(11):e0224892. doi: 10.1371/journal.pone.0224892 (PMC6837506; doi:10.1371/journal.pone.0224892)
Supplement: S2 File — (XLS) [file pone.0224892.s002.xls]

SEQN	LBXBPB	LBDBPBSI	LBDBPBLC	LBXBCD	LBDBCDSI	LBDBCDLC	LBXTHG	LBDTHGSI	LBDTHGLC	LBXBSE	LBDBSESI	LBDBSELC	LBXBMN	LBDBMNSI	LBDBMNLC	URXUMA	URXUMS	URXCRS	URDACT	BMDSTATS	BMXWT	BMIWT	BMXRECUM	BMIRECUM	BMXHEAD	BMXHT	BMIHT	BMXBMI	BMDBMIC	BMXLEG	BMILEG	BMXARML	BMIARML	BMXARMC	BMIARMC	BMXWAIST	BMIWAIST	BMXSAD1	BMXSAD2	BMXSAD3	BMXSAD4	BMDAVSAD	BMDSADCM	LBXCOT	LBDCOTLC	URXNAL	URDNALLC	URXUCR	SDDSRVYR
62161	0.79	0.038	0	0.17	1.51	0	0.23	1.1	0	275.85	3.5	0	9.21	167.62	0	5.2	5.2	11845.6	3.88	1	69.2	NA	NA	NA	NA	172.3	NA	23.3	NA	40.2	NA	35	NA	32.5	NA	81	NA	17.7	17.9	NA	NA	17.8	NA	0.011	1	4e-04	1	134	7
62162	1.01	0.049	0	0.19	1.69	0	0.22	1.1	0	197.5	2.51	0	13.71	249.52	0	NA	NA	NA	NA	1	12.7	NA	95.7	NA	NA	94.7	NA	14.2	2	NA	NA	18.5	NA	16.6	NA	45.4	NA	NA	NA	NA	NA	NA	NA	NA	NA	NA	NA	NA	7
62163	0.53	0.026	0	0.19	1.69	0	0.6	3	0	180.2	2.29	0	18.21	331.42	0	21.4	21.4	16088.8	11.76	1	49.4	NA	NA	NA	NA	168.9	NA	17.3	2	40.3	NA	36.3	NA	22	NA	64.6	NA	15.6	15.5	NA	NA	15.6	NA	0.019	0	0.0021	0	182	7
62164	0.49	0.024	0	0.11	0.98	1	1.09	5.4	0	232.14	2.95	0	14.63	266.27	0	14.2	14.2	14674.4	8.55	1	67.2	NA	NA	NA	NA	170.1	NA	23.2	NA	40.5	NA	37.2	NA	29.3	NA	80.1	NA	18.3	18.5	NA	NA	18.4	NA	0.011	1	0.002	0	166	7
62165	0.74	0.036	0	0.11	0.98	1	0.89	4.4	0	174.64	2.22	0	17.17	312.49	0	25.5	25.5	3624.4	62.2	1	69.1	NA	NA	NA	NA	159.4	NA	27.2	3	42.1	NA	35.2	NA	29.7	NA	86.7	NA	21	20.8	NA	NA	20.9	NA	0.046	0	9e-04	0	41	7
62166	NA	NA	NA	NA	NA	NA	NA	NA	NA	NA	NA	NA	NA	NA	NA	37	37	10342.8	31.62	1	28.8	NA	NA	NA	NA	133.4	NA	16.2	2	31	NA	28	NA	19.1	NA	59.8	NA	13.5	13.5	NA	NA	13.5	NA	NA	NA	8e-04	0	117	7
62168	0.61	0.029	0	0.11	0.98	1	3.09	15.4	0	202.93	2.58	0	12.74	231.87	0	6.8	6.8	8044.4	7.47	1	23.6	NA	NA	NA	NA	123.6	NA	15.4	2	NA	NA	24.8	NA	17.1	NA	54.4	NA	NA	NA	NA	NA	NA	NA	0.011	1	0.0018	0	91	7
62169	0.49	0.024	0	0.24	2.14	0	2.47	12.3	0	175	2.22	0	11.43	208.03	0	7.6	7.6	13260	5.07	1	54.6	NA	NA	NA	NA	164.8	NA	20.1	NA	38.7	NA	33.4	NA	28.5	NA	69.6	NA	16.4	16.3	NA	NA	16.4	NA	0.037	0	9e-04	0	150	7
62170	0.66	0.032	0	0.39	3.47	0	2.68	13.4	0	196.93	2.5	0	9.59	174.54	0	37.8	37.8	13613.6	24.55	1	63.5	NA	NA	NA	NA	187	NA	18.2	2	43.3	NA	37.5	NA	25.8	NA	69.4	NA	14.8	14.7	NA	NA	14.8	NA	0.011	1	0.003	0	154	7
62171	0.57	0.028	0	0.29	2.58	0	0.3	1.5	0	180.08	2.29	0	7.4	134.68	0	4.7	4.7	9635.6	4.31	1	58.2	NA	NA	NA	NA	171	NA	19.9	2	39.7	NA	34.4	NA	26	NA	71.6	NA	16.3	16.2	NA	NA	16.3	NA	0.011	1	4e-04	1	109	7
62172	1.05	0.051	0	1.5	13.35	0	0.31	1.5	0	218.42	2.77	0	10.03	182.55	0	8.2	8.2	13878.8	5.22	1	98.6	NA	NA	NA	NA	172	NA	33.3	NA	37.3	NA	40	NA	40.7	NA	120.4	NA	26.6	26.7	NA	NA	26.7	NA	192	0	0.255	0	157	7
62173	1.08	0.052	0	0.11	0.98	1	0.11	0.5	1	139.55	1.77	0	17.8	323.96	0	NA	NA	NA	NA	1	13.3	NA	92.5	NA	NA	91.5	NA	15.9	2	NA	NA	19	NA	14.5	NA	49.8	NA	NA	NA	NA	NA	NA	NA	NA	NA	NA	NA	NA	7
62174	1.63	0.079	0	0.26	2.31	0	1.62	8.1	0	186.5	2.37	0	11.32	206.02	0	2.7	2.7	7690.8	3.1	1	95.8	NA	NA	NA	NA	168.1	3	33.9	NA	35.2	NA	37.9	NA	33.8	NA	116.5	NA	29.7	29.8	NA	NA	29.8	4	0.024	0	4e-04	1	87	7
62175	NA	NA	NA	NA	NA	NA	NA	NA	NA	NA	NA	NA	NA	NA	NA	NA	NA	NA	NA	1	23.9	NA	NA	NA	NA	119.8	NA	16.7	2	NA	NA	24.8	NA	18.6	NA	56.7	NA	NA	NA	NA	NA	NA	NA	NA	NA	NA	NA	NA	7
62176	0.48	0.023	0	0.3	2.67	0	3.59	17.9	0	192.26	2.44	0	13.04	237.33	0	6.3	6.3	8486.4	6.56	1	68.7	NA	NA	NA	NA	171.6	NA	23.3	NA	38	NA	35	NA	29.6	NA	89.4	NA	17.6	17.9	NA	NA	17.8	NA	0.011	1	4e-04	1	96	7
62177	7.75	0.374	0	4.96	44.13	0	5.31	26.5	0	185.04	2.35	0	9.36	170.35	0	10	10	10873.2	8.13	1	57.3	NA	NA	NA	NA	168.9	NA	20.1	NA	38	NA	35.5	NA	27.8	NA	81.1	NA	19.8	20	NA	NA	19.9	NA	302	0	0.0475	0	123	7
62178	1.01	0.049	0	0.11	0.98	1	0.37	1.8	0	186.88	2.37	0	6.75	122.85	0	27.6	27.6	24928.8	9.79	1	85.9	NA	NA	NA	NA	173.5	NA	28.5	NA	37.2	NA	35.6	NA	30	NA	112.5	NA	24.2	24.4	NA	NA	24.3	NA	0.011	1	4e-04	1	282	7
62179	1.5	0.072	0	0.49	4.36	0	4.68	23.4	0	221.99	2.82	0	11.19	203.66	0	18	18	18033.6	8.82	1	91.4	NA	NA	NA	NA	182.1	NA	27.6	NA	39.1	NA	38	NA	36.3	NA	96.5	NA	22.9	22.7	NA	NA	22.8	NA	0.033	0	6e-04	0	204	7
62180	0.51	0.025	0	0.22	1.96	0	0.92	4.6	0	199.41	2.53	0	13.51	245.88	0	1.9	1.9	3005.6	5.59	1	89	NA	NA	NA	NA	178.7	NA	27.9	NA	40.6	NA	37.1	NA	35.4	NA	103.1	NA	23.4	24.2	24	23.9	24	NA	0.194	0	NA	NA	34	7
62181	1.55	0.075	0	0.11	0.98	1	0.22	1.1	0	199.94	2.54	0	12.23	222.59	0	5.5	5.5	2563.6	18.97	1	29.6	NA	NA	NA	NA	134.5	NA	16.4	2	32.9	NA	30.2	NA	20.2	NA	61.6	NA	12.5	12.7	NA	NA	12.6	NA	NA	NA	4e-04	1	29	7
62183	0.59	0.028	0	0.11	0.98	1	0.3	1.5	0	134.23	1.7	0	6.19	112.66	0	15.4	15.4	6718.4	20.26	1	26.6	NA	NA	NA	NA	128.6	NA	16.1	2	NA	NA	26.8	NA	18.5	NA	57	NA	NA	NA	NA	NA	NA	NA	0.034	0	0.002	0	76	7
62184	0.82	0.04	0	0.21	1.87	0	0.59	2.9	0	179.18	2.28	0	9.17	166.89	0	28	28	26873.6	9.21	1	68.9	NA	NA	NA	NA	176.6	NA	22.1	NA	43.7	NA	39.6	NA	29.3	NA	78.6	NA	18	18.2	NA	NA	18.1	NA	0.08	0	0.0021	0	304	7
62185	NA	NA	NA	NA	NA	NA	NA	NA	NA	NA	NA	NA	NA	NA	NA	NA	NA	NA	NA	1	56.8	NA	NA	NA	NA	170	NA	19.7	2	39.6	NA	34.2	NA	28.1	NA	69.4	NA	15.8	16.1	NA	NA	16	NA	NA	NA	NA	NA	NA	7
62186	0.37	0.018	0	0.24	2.14	0	1.17	5.8	0	147.34	1.87	0	18.27	332.51	0	9.9	9.9	10342.8	8.46	1	63.5	NA	NA	NA	NA	166.4	NA	22.9	2	39.4	NA	37.5	NA	28.6	NA	76	NA	18.7	18.4	NA	NA	18.6	NA	0.882	0	0.0085	0	117	7
62187	NA	NA	NA	NA	NA	NA	NA	NA	NA	NA	NA	NA	NA	NA	NA	2.7	2.7	1414.4	16.88	1	30.8	NA	NA	NA	NA	137	NA	16.4	2	31.2	NA	27.3	NA	19.6	NA	63.4	NA	13.6	13.8	NA	NA	13.7	NA	NA	NA	4e-04	1	16	7
62188	2.48	0.12	0	0.11	0.98	1	0.11	0.5	1	96.24	1.22	0	6.64	120.85	0	NA	NA	NA	NA	1	11.8	NA	85.6	NA	NA	82	NA	17.5	2	NA	NA	17.2	NA	15.9	NA	47.7	NA	NA	NA	NA	NA	NA	NA	NA	NA	NA	NA	NA	7
62189	1.12	0.054	0	0.31	2.76	0	0.54	2.7	0	198.45	2.52	0	5.29	96.28	0	7.2	7.2	7248.8	8.78	1	54.4	NA	NA	NA	NA	156	NA	22.4	NA	35.1	NA	34	NA	26.5	NA	80.2	NA	20.1	20.4	NA	NA	20.3	NA	0.011	1	4e-04	1	82	7
62190	0.28	0.014	0	0.2	1.78	0	0.23	1.1	0	188.66	2.4	0	7.81	142.14	0	14.8	14.8	4066.4	32.17	1	38.5	NA	NA	NA	NA	150.5	NA	17	2	33	NA	32.6	NA	21.4	NA	64	NA	13.9	13.6	NA	NA	13.8	NA	0.011	1	4e-04	1	46	7
62191	2.6	0.126	0	0.88	7.83	0	1.55	7.7	0	182.83	2.32	0	9.14	166.35	0	30.6	30.6	5922.8	45.67	4	NA	NA	NA	NA	NA	NA	1	NA	NA	NA	1	NA	1	NA	1	NA	1	NA	NA	NA	NA	NA	1	86	0	0.063	0	67	7
62192	0.94	0.045	0	0.11	0.98	1	0.36	1.8	0	162.32	2.06	0	8.49	154.52	0	17.6	17.6	31205.2	4.99	1	62.8	NA	NA	NA	NA	153.5	NA	26.7	4	36.7	NA	33.3	NA	28.1	NA	83.1	NA	20.5	20.6	NA	NA	20.6	NA	0.289	0	0.115	0	353	7
62193	0.52	0.025	0	0.39	3.47	0	0.69	3.4	0	173.96	2.21	0	5.68	103.38	0	10.8	10.8	27846	3.43	1	98.4	NA	NA	NA	NA	185.7	NA	28.5	3	46.5	NA	38	NA	32.2	NA	97.2	NA	21.5	21.7	NA	NA	21.6	NA	42.3	0	0.0669	0	315	7
62194	0.34	0.016	0	0.29	2.58	0	0.19	0.9	0	190.14	2.41	0	8.75	159.25	0	14.4	14.4	9193.6	13.85	1	26.7	NA	NA	NA	NA	134.7	NA	14.7	2	30.3	NA	29.2	NA	18.6	NA	54.9	NA	12.2	11.8	NA	NA	12	NA	0.011	1	4e-04	1	104	7
62195	0.97	0.047	0	1.6	14.24	0	2.22	11.1	0	187.9	2.39	0	8.23	149.79	0	3	3	12022.4	2.21	1	97.4	3	NA	NA	NA	185.9	NA	28.2	NA	43	NA	41.4	NA	34.8	NA	99	NA	24.2	24.2	NA	NA	24.2	NA	161	0	4e-04	1	136	7
62196	NA	NA	NA	NA	NA	NA	NA	NA	NA	NA	NA	NA	NA	NA	NA	NA	NA	NA	NA	1	10.9	NA	81.1	NA	NA	NA	NA	NA	NA	NA	NA	17	NA	15.2	NA	NA	NA	NA	NA	NA	NA	NA	NA	NA	NA	NA	NA	NA	7
62197	0.55	0.027	0	0.11	0.98	1	0.46	2.3	0	193.83	2.46	0	11.49	209.12	0	30.5	30.5	12110.8	22.26	1	63	NA	NA	NA	NA	167.6	NA	22.4	2	40.4	NA	37	NA	26.4	NA	80.7	NA	17.7	17.7	NA	NA	17.7	NA	0.011	1	4e-04	1	137	7
62198	0.89	0.043	0	0.11	0.98	1	0.48	2.4	0	173.86	2.21	0	7.37	134.13	0	5.4	5.4	6983.6	6.84	1	26.3	NA	NA	NA	NA	122.8	NA	17.4	2	NA	NA	26.3	NA	19.6	NA	59.4	NA	NA	NA	NA	NA	NA	NA	2.75	0	0.0762	0	79	7
62199	1.2	0.058	0	0.2	1.78	0	1.14	5.7	0	212.23	2.7	0	7.57	137.77	0	5.2	5.2	11050	4.16	1	96.9	NA	NA	NA	NA	186	NA	28	NA	41.9	NA	41.6	NA	37	NA	107.8	NA	25.2	25.3	NA	NA	25.3	NA	0.022	0	9e-04	0	125	7
62200	1.27	0.061	0	0.24	2.14	0	7.92	39.5	0	219.48	2.79	0	14.38	261.72	0	5.3	5.3	14320.8	3.27	1	73.7	NA	NA	NA	NA	163.4	NA	27.6	NA	40.4	NA	37.5	NA	33.4	NA	89.2	NA	19	18.8	NA	NA	18.9	NA	0.011	1	4e-04	1	162	7
62202	1.25	0.06	0	0.28	2.49	0	0.69	3.4	0	188.82	2.4	0	9.31	169.44	0	87	87	12376	62.14	1	80.2	NA	NA	NA	NA	180.1	NA	24.7	NA	43.7	NA	38.5	NA	31.5	NA	97	NA	21.4	21.6	NA	NA	21.5	NA	0.058	0	0.003	0	140	7
62203	NA	NA	NA	NA	NA	NA	NA	NA	NA	NA	NA	NA	NA	NA	NA	2.9	2.9	7072	3.63	1	29.2	NA	NA	NA	NA	134.3	NA	16.2	2	31	NA	27.9	NA	20.6	NA	58.9	NA	13.5	13.7	NA	NA	13.6	NA	NA	NA	9e-04	0	80	7
62205	0.79	0.038	0	0.11	0.98	1	0.21	1	0	166.09	2.11	0	11.03	200.75	0	22.6	22.6	27580.8	7.24	1	84.8	NA	NA	NA	NA	171.4	NA	28.9	NA	38.5	NA	38.5	NA	35.4	NA	106	NA	24.2	24	NA	NA	24.1	NA	0.135	0	0.0038	0	312	7
62206	0.53	0.026	0	0.33	2.94	0	0.11	0.5	1	197.88	2.51	0	10.89	198.2	0	5.4	5.4	8928.4	5.35	1	81.5	NA	NA	NA	NA	167.4	NA	29.1	NA	38.8	NA	37	NA	33.9	NA	99.9	NA	22.5	22.8	NA	NA	22.7	NA	0.011	1	4e-04	1	101	7
62208	1.65	0.08	0	0.29	2.58	0	1.05	5.2	0	225.49	2.86	0	6.21	113.02	0	2.6	2.6	4154.8	5.53	1	63.2	NA	NA	NA	NA	168.7	NA	22.2	NA	39.8	NA	35.8	NA	28.4	NA	82.7	NA	16.8	16.8	NA	NA	16.8	NA	0.011	1	4e-04	1	47	7
62209	1.75	0.085	0	0.65	5.78	0	0.78	3.9	0	177.75	2.26	0	29.14	530.35	0	0.21	0.21	795.6	2.33	1	53.5	NA	NA	NA	NA	143.4	NA	26	NA	29.5	NA	31.2	NA	29	NA	92.9	NA	20.9	21.2	NA	NA	21.1	NA	0.053	0	4e-04	1	9	7
62210	0.76	0.037	0	0.11	0.98	1	1.75	8.7	0	222.56	2.83	0	10.8	196.56	0	6.1	6.1	7160.4	7.53	1	83.7	NA	NA	NA	NA	179.4	NA	26	3	44.7	NA	37	NA	35.5	NA	94.6	NA	20.2	18.6	18.4	18.6	18.5	NA	0.024	0	6e-04	0	81	7
62213	2.48	0.12	0	0.21	1.87	0	18.89	94.3	0	204.49	2.6	0	11.08	201.66	0	NA	NA	NA	NA	3	16.2	NA	91.7	NA	NA	NA	1	NA	NA	NA	NA	17	NA	18.4	NA	NA	1	NA	NA	NA	NA	NA	NA	NA	NA	NA	NA	NA	7
62214	0.34	0.016	0	0.26	2.31	0	0.81	4	0	183.2	2.33	0	16.22	295.2	0	13.5	13.5	5569.2	21.43	1	70.9	NA	NA	NA	NA	172.7	NA	23.8	NA	43.7	NA	37.5	NA	30.9	NA	89	NA	19.1	19.2	NA	NA	19.2	NA	11.1	0	0.0095	0	63	7
62215	0.45	0.022	0	0.22	1.96	0	0.23	1.1	0	167.44	2.13	0	10.73	195.29	0	9.3	9.3	9812.4	8.38	1	60.2	NA	NA	NA	NA	150.1	NA	26.7	NA	37.2	NA	35.7	NA	29.8	NA	94	NA	20.8	21	NA	NA	20.9	NA	0.011	1	NA	NA	111	7
62217	0.59	0.028	0	0.3	2.67	0	0.25	1.2	0	175.58	2.23	0	2.68	48.78	0	253	253	11934	187.41	1	69.8	NA	NA	NA	NA	151.1	NA	30.6	NA	29	NA	35	NA	31.2	NA	118.6	NA	27.5	27.3	NA	NA	27.4	NA	0.011	1	4e-04	1	135	7
62218	1.03	0.05	0	1.2	10.68	0	0.61	3	0	186.02	2.36	0	6.97	126.85	0	13.3	13.3	7072	16.63	3	108.2	NA	NA	NA	NA	154.4	NA	45.4	NA	37.4	NA	34.6	NA	44.3	NA	120.3	NA	NA	NA	NA	NA	NA	NA	217	0	0.256	0	80	7
62219	NA	NA	NA	NA	NA	NA	NA	NA	NA	NA	NA	NA	NA	NA	NA	NA	NA	NA	NA	1	17.2	NA	96.7	NA	NA	96.7	NA	18.4	4	NA	NA	19.7	NA	19.3	NA	52.8	NA	NA	NA	NA	NA	NA	NA	NA	NA	NA	NA	NA	7
62220	0.64	0.031	0	0.11	0.98	1	0.52	2.6	0	178.68	2.27	0	10.77	196.01	0	6.5	6.5	18564	3.1	1	113.1	NA	NA	NA	NA	167.3	NA	40.4	NA	43.3	NA	38.7	NA	36.5	NA	114.8	NA	27.5	27.2	NA	NA	27.4	NA	0.043	0	0.0015	0	210	7
62221	0.5	0.024	0	0.11	0.98	1	0.45	2.2	0	174.28	2.21	0	7.15	130.13	0	16.2	16.2	10784.8	13.28	1	145.2	NA	NA	NA	NA	166.2	NA	52.6	NA	37.3	NA	42	NA	52.9	NA	141.8	NA	31	30.8	NA	NA	30.9	NA	0.027	0	0.0015	0	122	7
62222	0.69	0.033	0	0.11	0.98	1	0.84	4.2	0	201.21	2.56	0	8.16	148.51	0	4.3	4.3	9282	4.1	1	80.1	NA	NA	NA	NA	179	NA	25	NA	42	NA	39.2	NA	30.7	NA	87.7	NA	21.2	21.4	NA	NA	21.3	NA	0.011	1	4e-04	1	105	7
62223	1.18	0.057	0	0.32	2.85	0	2.81	14	0	182.04	2.31	0	11.09	201.84	0	3.4	3.4	6453.2	4.66	1	55.4	NA	NA	NA	NA	164.4	NA	20.5	NA	37.4	NA	36.5	NA	26.7	NA	82.9	NA	19.2	19.4	NA	NA	19.3	NA	0.023	0	0.0027	0	73	7
62224	0.83	0.04	0	0.28	2.49	0	2.14	10.7	0	172.96	2.2	0	8.61	156.7	0	1.7	1.7	2033.2	7.39	1	80.6	NA	NA	NA	NA	172	NA	27.2	NA	43.3	NA	37.6	NA	30.6	NA	90.1	NA	19.8	19.9	NA	NA	19.9	NA	0.011	1	4e-04	1	23	7
62225	0.5	0.024	0	0.11	0.98	1	0.34	1.7	0	210.54	2.67	0	10.82	196.92	0	5.5	5.5	5127.2	9.48	1	54.7	NA	NA	NA	NA	165	NA	20.1	2	40.5	NA	36.4	NA	24	NA	74	NA	17	17.2	NA	NA	17.1	NA	0.016	0	0.0012	0	58	7
62226	1.51	0.073	0	0.33	2.94	0	1.08	5.4	0	225.62	2.87	0	7.62	138.68	0	10	10	12729.6	6.94	1	73.1	NA	NA	NA	NA	160.5	NA	28.4	NA	35.6	NA	34.4	NA	30.3	NA	97.2	NA	23.7	23.3	NA	NA	23.5	NA	0.011	1	4e-04	1	144	7
62227	0.58	0.028	0	0.11	0.98	1	3.07	15.3	0	179.68	2.28	0	9.2	167.44	0	0.8	0.8	4508.4	1.57	1	72.2	NA	NA	NA	NA	178.3	NA	22.7	2	40.9	NA	40	NA	29.5	NA	80.1	NA	18.2	17.9	NA	NA	18.1	NA	0.011	1	7e-04	0	51	7
62228	0.82	0.04	0	0.22	1.96	0	0.36	1.8	0	249.56	3.17	0	6.76	123.03	0	8	8	15028	4.71	1	164.9	NA	NA	NA	NA	195	3	43.4	NA	43	NA	41.7	NA	49	NA	136.1	NA	33.6	33.9	NA	NA	33.8	NA	0.011	1	4e-04	1	170	7
62229	0.28	0.014	0	0.11	0.98	1	0.39	1.9	0	241.18	3.06	0	11.76	214.03	0	2	2	1237.6	14.29	1	84.1	NA	NA	NA	NA	171.4	NA	28.6	NA	42	NA	36.8	NA	32.4	NA	95.1	NA	21.7	21.9	NA	NA	21.8	NA	0.011	1	4e-04	1	14	7
62230	1.7	0.082	0	0.64	5.69	0	0.36	1.8	0	167.95	2.13	0	6.85	124.67	0	185.3	185.3	11138.4	147.06	1	84.8	NA	NA	NA	NA	168.9	NA	29.7	NA	36.2	NA	36.8	NA	34.2	NA	109	NA	25.2	25.6	NA	NA	25.4	NA	383	0	1.58	0	126	7
62231	0.47	0.023	0	0.81	7.21	0	1.93	9.6	0	208.77	2.65	0	6.95	126.49	0	3	3	5480.8	4.84	1	90.1	NA	NA	NA	NA	164.7	NA	33.2	NA	39	NA	35	NA	35	NA	111	NA	27.5	27.5	NA	NA	27.5	NA	0.044	0	4e-04	1	62	7
62232	0.87	0.042	0	0.72	6.41	0	0.96	4.8	0	185.54	2.36	0	16.74	304.67	0	0.8	0.8	1768	4	1	97	NA	NA	NA	NA	175.3	NA	31.6	NA	39.5	NA	36.8	NA	32.7	NA	111.1	NA	23.8	23.9	NA	NA	23.9	NA	270	0	0.153	0	20	7
62233	0.97	0.047	0	0.58	5.16	0	0.29	1.4	0	228.31	2.9	0	7.75	141.05	0	6.5	6.5	7514	7.65	1	102.4	NA	NA	NA	NA	150.5	3	45.2	NA	29.5	NA	33.2	NA	36.3	NA	130.7	NA	31.5	31.5	NA	NA	31.5	NA	0.022	0	4e-04	1	85	7
62234	0.65	0.031	0	0.11	0.98	1	5.64	28.1	0	190.3	2.42	0	9.71	176.72	0	3.5	3.5	7160.4	4.32	1	76.9	NA	NA	NA	NA	179.7	NA	23.8	NA	43.5	NA	39.8	NA	31.8	NA	76.5	NA	18.6	18.2	NA	NA	18.4	NA	0.055	0	0.0015	0	81	7
62235	NA	NA	NA	NA	NA	NA	NA	NA	NA	NA	NA	NA	NA	NA	NA	NA	NA	NA	NA	1	12.8	NA	91.6	NA	NA	90.2	NA	15.7	2	NA	NA	17.5	NA	15.8	NA	46.4	NA	NA	NA	NA	NA	NA	NA	NA	NA	NA	NA	NA	7
62236	1.26	0.061	0	0.45	4	0	1.15	5.7	0	215.78	2.74	0	8.87	161.43	0	2.5	2.5	9458.8	2.34	1	70.8	NA	NA	NA	NA	174.6	NA	23.2	NA	38.8	NA	36.9	NA	29.4	NA	90.8	NA	22.4	22.5	NA	NA	22.5	NA	0.025	0	4e-04	1	107	7
62237	0.66	0.032	0	0.42	3.74	0	0.18	0.9	0	191.01	2.43	0	13.42	244.24	0	6.4	6.4	11138.4	5.08	1	99.4	NA	NA	NA	NA	157.8	NA	39.9	NA	31.7	NA	38.4	NA	43.5	NA	113.2	NA	29.9	30.1	NA	NA	30	NA	0.038	0	0.0038	0	126	7
62239	0.67	0.032	0	0.19	1.69	0	0.45	2.2	0	205.08	2.6	0	12.36	224.95	0	7.2	7.2	11934	5.33	1	57.4	NA	NA	NA	NA	156.9	NA	23.3	NA	34	NA	34.3	NA	29.1	NA	78.9	NA	16.4	16.2	NA	NA	16.3	NA	0.04	0	0.0018	0	135	7
62240	0.34	0.016	0	0.11	0.98	1	2.31	11.5	0	162.89	2.07	0	6.72	122.3	0	24.8	24.8	18475.6	11.87	1	57.1	NA	NA	NA	NA	164.2	NA	21.2	2	41.5	NA	35.5	NA	28.2	NA	71.6	NA	15.3	15.2	NA	NA	15.3	NA	NA	NA	0.0014	0	209	7
62241	NA	NA	NA	NA	NA	NA	NA	NA	NA	NA	NA	NA	NA	NA	NA	NA	NA	NA	NA	3	15.2	NA	92.7	NA	NA	NA	1	NA	NA	NA	NA	19.2	NA	17.6	NA	50.8	NA	NA	NA	NA	NA	NA	NA	NA	NA	NA	NA	NA	7
62242	1.27	0.061	0	0.11	0.98	1	0.96	4.8	0	202.41	2.57	0	9.47	172.35	0	5.5	5.5	10608	4.58	1	82.7	NA	NA	NA	NA	174.9	NA	27	NA	42.3	NA	38.2	NA	34.9	NA	89.5	NA	19.1	19.3	NA	NA	19.2	NA	0.011	1	4e-04	1	120	7
62243	0.73	0.035	0	0.2	1.78	0	0.17	0.8	0	209.96	2.67	0	24.49	445.72	0	NA	NA	NA	NA	1	9.9	NA	82	NA	NA	NA	NA	NA	NA	NA	NA	16	NA	17	NA	NA	NA	NA	NA	NA	NA	NA	NA	NA	NA	NA	NA	NA	7
62244	NA	NA	NA	NA	NA	NA	NA	NA	NA	NA	NA	NA	NA	NA	NA	NA	NA	NA	NA	1	10.6	NA	78.6	NA	NA	NA	NA	NA	NA	NA	NA	16	NA	14.8	NA	NA	NA	NA	NA	NA	NA	NA	NA	NA	NA	NA	NA	NA	7
62245	0.45	0.022	0	0.16	1.42	0	0.42	2.1	0	162.16	2.06	0	6.97	126.85	0	7.8	7.8	4596.8	15	1	23.6	NA	NA	NA	NA	124.1	NA	15.3	2	30.1	NA	25	NA	19.3	NA	53.1	NA	12.6	12.4	NA	NA	12.5	NA	0.017	0	8e-04	0	52	7
62248	2.13	0.103	0	1.1	9.79	0	4.71	23.5	0	210.66	2.68	0	9.76	177.63	0	15.1	15.1	4243.2	31.46	1	71	NA	NA	NA	NA	163.3	NA	26.6	NA	35.9	NA	36.7	NA	30.1	NA	104.2	NA	25.4	24.7	24.7	24.7	24.7	NA	0.18	0	0.0014	0	48	7
62249	0.37	0.018	0	0.34	3.02	0	0.55	2.7	0	189.38	2.41	0	8.6	156.52	0	16.1	16.1	14497.6	9.82	1	53.6	NA	NA	NA	NA	162.4	NA	20.3	NA	40.1	NA	33.5	NA	24.2	NA	74.6	NA	15.4	15.2	NA	NA	15.3	NA	227	0	0.129	0	164	7
62250	0.39	0.019	0	0.23	2.05	0	0.6	3	0	220.29	2.8	0	10.82	196.92	0	5.3	5.3	7956	5.89	1	83.1	NA	NA	NA	NA	179	NA	25.9	NA	42.3	NA	39.9	NA	34	NA	95.1	NA	21.1	21.3	NA	NA	21.2	NA	0.011	1	4e-04	1	90	7
62251	1.45	0.07	0	0.6	5.34	0	3.08	15.4	0	173.35	2.2	0	15.99	291.02	0	6.5	6.5	6806.8	8.44	1	78.6	NA	NA	NA	NA	156.9	NA	31.9	NA	33.5	NA	36	NA	31.2	NA	102.8	NA	25.6	25.4	NA	NA	25.5	NA	0.011	1	0.0012	0	77	7
62252	0.3	0.014	0	0.11	0.98	1	0.11	0.5	1	179.63	2.28	0	10.04	182.73	0	14.2	14.2	13260	9.47	1	38.8	NA	NA	NA	NA	155.7	NA	16	2	36	NA	32.8	NA	21.3	NA	62	NA	12.5	12.7	NA	NA	12.6	NA	0.011	1	4e-04	1	150	7
62253	0.73	0.035	0	0.11	0.98	1	0.33	1.6	0	184.85	2.35	0	9.59	174.54	0	83.5	83.5	15028	49.12	1	53.3	NA	NA	NA	NA	175.9	NA	17.2	1	42.5	NA	35.7	NA	24.2	NA	69.8	NA	14.4	14.4	NA	NA	14.4	NA	NA	NA	0.0076	0	170	7
62254	NA	NA	NA	NA	NA	NA	NA	NA	NA	NA	NA	NA	NA	NA	NA	2.7	2.7	7690.8	3.1	1	50	NA	NA	NA	NA	160.6	NA	19.4	2	38.6	NA	35.1	NA	25.3	NA	67.2	NA	16.5	16.4	NA	NA	16.5	NA	NA	NA	0.0043	0	87	7
62255	5	0.242	0	1.8	16.01	0	1.57	7.8	0	209.89	2.67	0	8.02	145.96	0	2.7	2.7	5746	4.15	1	71	NA	NA	NA	NA	161.8	NA	27.1	NA	37.3	NA	37.9	NA	35.1	NA	97.7	NA	22.9	22.8	NA	NA	22.9	NA	314	0	1.05	0	65	7
62256	1.77	0.085	0	0.39	3.47	0	0.34	1.7	0	201.47	2.56	0	2.87	52.23	0	22	22	13613.6	14.29	1	77.8	NA	NA	NA	NA	173.1	NA	26	NA	38.8	NA	39.7	NA	29.6	NA	94.8	NA	22.2	22.7	NA	NA	22.5	NA	0.052	0	0.0124	0	154	7
62257	NA	NA	NA	NA	NA	NA	NA	NA	NA	NA	NA	NA	NA	NA	NA	NA	NA	NA	NA	1	21.1	NA	95.7	NA	NA	95.5	NA	23.1	4	NA	NA	20.2	NA	21.4	NA	62	NA	NA	NA	NA	NA	NA	NA	NA	NA	NA	NA	NA	7
62258	1.25	0.06	0	0.11	0.98	1	0.44	2.2	0	210.2	2.67	0	7.87	143.23	0	7.6	7.6	19978.4	3.36	1	87.9	NA	NA	NA	NA	168.3	NA	31	NA	39.2	NA	38.2	NA	34.5	NA	111.2	NA	26.4	26.8	NA	NA	26.6	NA	0.011	1	0.0012	0	226	7
62259	2.25	0.109	0	0.28	2.49	0	0.72	3.6	0	194.05	2.46	0	6.19	112.66	0	4.9	4.9	13171.6	3.29	1	135.5	NA	NA	NA	NA	180.2	NA	41.7	NA	42.9	NA	42.6	NA	44.4	NA	138.4	NA	36.5	36.3	NA	NA	36.4	NA	1.11	0	0.0128	0	149	7
62260	0.59	0.028	0	0.16	1.42	0	0.25	1.2	0	188.57	2.39	0	7.17	130.49	0	590	590	15735.2	331.46	1	31.5	NA	NA	NA	NA	145.5	NA	14.9	2	34.6	NA	31.5	NA	19	NA	61	NA	14.3	13.4	13.2	13.2	13.3	NA	0.011	1	0.0067	0	178	7
62261	NA	NA	NA	NA	NA	NA	NA	NA	NA	NA	NA	NA	NA	NA	NA	19.4	19.4	27846	6.16	1	72.3	NA	NA	NA	NA	159	NA	28.6	NA	34.4	NA	34.3	NA	33.1	NA	98.9	NA	22.4	22.3	NA	NA	22.4	NA	NA	NA	4e-04	1	315	7
62263	0.47	0.023	0	0.11	0.98	1	0.16	0.8	0	159.41	2.02	0	8.09	147.24	0	NA	NA	NA	NA	3	17.5	3	98.2	NA	NA	97.4	NA	18.4	3	NA	NA	NA	1	NA	1	NA	1	NA	NA	NA	NA	NA	NA	NA	NA	NA	NA	NA	7
62264	1.5	0.072	0	0.27	2.4	0	1.22	6.1	0	179.46	2.28	0	6.77	123.21	0	18.7	18.7	6364.8	25.97	1	86.5	NA	NA	NA	NA	166.7	NA	31.1	NA	37.6	NA	36.2	NA	31.4	NA	112	NA	26.8	27.3	NA	NA	27.1	NA	0.011	1	6e-04	0	72	7
62265	1.58	0.076	0	0.66	5.87	0	0.26	1.3	0	211.93	2.69	0	12.67	230.59	0	99	99	7248.8	120.73	1	99.3	NA	NA	NA	NA	177.9	NA	31.4	NA	43.8	NA	39	NA	35.7	NA	110	NA	26.5	26.5	NA	NA	26.5	NA	240	0	0.437	0	82	7
62266	12.23	0.591	0	0.98	8.72	0	0.23	1.1	0	159.34	2.02	0	2.87	52.23	0	105	105	5392.4	172.13	3	52.2	4	NA	NA	NA	177.2	NA	16.6	NA	NA	1	40	NA	21.2	NA	74.6	NA	15.9	16	NA	NA	16	NA	0.5	0	0.0128	0	61	7
62267	0.34	0.016	0	0.11	0.98	1	0.44	2.2	0	193.83	2.46	0	15.93	289.93	0	3.5	3.5	6276.4	4.93	1	131.6	NA	NA	NA	NA	173.1	NA	43.9	NA	42.5	NA	39	NA	44	NA	143.2	NA	28.6	28.8	NA	NA	28.7	NA	0.011	1	4e-04	1	71	7
62268	1.14	0.055	0	0.33	2.94	0	0.25	1.2	0	164.91	2.09	0	12.3	223.86	0	3.2	3.2	4420	6.4	1	46.3	NA	NA	NA	NA	155.6	NA	19.1	2	35.9	NA	31	NA	24.5	NA	71.9	NA	15.8	16	NA	NA	15.9	NA	0.011	1	4e-04	1	50	7
62269	2.75	0.133	0	1.1	9.79	0	1.79	8.9	0	197.15	2.5	0	5.69	103.56	0	8.9	8.9	26343.2	2.99	1	68.4	NA	NA	NA	NA	173.1	NA	22.8	NA	41.1	NA	37.6	NA	30	NA	74.3	NA	18.4	18.3	NA	NA	18.4	NA	59.6	0	0.429	0	298	7
62270	2.08	0.1	0	0.21	1.87	0	1.69	8.4	0	201.95	2.56	0	6.75	122.85	0	4.7	4.7	15558.4	2.67	1	73	NA	NA	NA	NA	150.4	NA	32.3	NA	38.5	NA	34	NA	33.8	NA	88.8	NA	21.1	21.3	NA	NA	21.2	NA	0.025	0	0.001	0	176	7
62271	0.79	0.038	0	0.11	0.98	1	0.3	1.5	0	140.12	1.78	0	9.69	176.36	0	4.1	4.1	3624.4	10	1	45.5	NA	NA	NA	NA	137.5	NA	24.1	4	NA	NA	30.2	NA	26	NA	79.1	NA	NA	NA	NA	NA	NA	NA	0.154	0	0.0041	0	41	7
62272	0.54	0.026	0	0.11	0.98	1	0.23	1.1	0	158.31	2.01	0	11.18	203.48	0	6.4	6.4	14320.8	3.95	1	41.3	NA	NA	NA	NA	140.5	NA	20.9	3	34.2	NA	29.4	NA	25	NA	67.7	NA	15	15.4	NA	NA	15.2	NA	0.02	0	0.0013	0	162	7
62273	0.39	0.019	0	0.23	2.05	0	2.22	11.1	0	201.37	2.56	0	11.8	214.76	0	27	27	10961.6	21.77	1	85.1	NA	NA	NA	NA	168.3	NA	30	4	39.8	NA	37	NA	31.5	NA	103.6	NA	21.8	22.2	NA	NA	22	NA	0.016	0	4e-04	1	124	7
62274	1.01	0.049	0	0.11	0.98	1	0.34	1.7	0	156.03	1.98	0	14.02	255.16	0	NA	NA	NA	NA	1	11.2	NA	86.5	NA	NA	85.9	NA	15.2	2	NA	NA	17.2	NA	14.2	NA	46.1	NA	NA	NA	NA	NA	NA	NA	NA	NA	NA	NA	NA	7
62275	NA	NA	NA	NA	NA	NA	NA	NA	NA	NA	NA	NA	NA	NA	NA	4.5	4.5	8044.4	4.95	1	57.2	NA	NA	NA	NA	162	NA	21.8	NA	40.4	NA	34.8	NA	27.2	NA	75.6	NA	14.8	14.9	NA	NA	14.9	NA	NA	NA	4e-04	1	91	7
62276	1.36	0.066	0	0.11	0.98	1	0.49	2.4	0	187.64	2.38	0	7.71	140.32	0	8.8	8.8	10519.6	7.39	1	23	NA	NA	NA	NA	131.3	NA	13.3	1	28.4	NA	26.4	NA	17.2	NA	51.8	NA	11.8	11.5	NA	NA	11.7	NA	0.011	1	NA	NA	119	7
62277	1.32	0.064	0	0.6	5.34	0	0.23	1.1	0	201.88	2.56	0	8.63	157.07	0	4.9	4.9	10873.2	3.98	1	67.5	NA	NA	NA	NA	164.2	NA	25	NA	36.2	NA	36.4	NA	29.8	NA	87.5	NA	20.5	20.4	NA	NA	20.5	NA	0.02	0	4e-04	1	123	7
62278	1.74	0.084	0	0.23	2.05	0	1.36	6.8	0	200.6	2.55	0	11.69	212.76	0	4.3	4.3	6983.6	5.44	1	68.6	NA	NA	NA	NA	155.7	NA	28.3	NA	36.5	NA	34.2	NA	32.4	NA	91.9	NA	19.9	19.6	NA	NA	19.8	NA	0.011	1	4e-04	1	79	7
62279	0.66	0.032	0	0.67	5.96	0	1.19	5.9	0	193.92	2.46	0	2.46	44.77	0	18.2	18.2	22276.8	7.22	1	58.8	NA	NA	NA	NA	164	NA	21.9	NA	35.7	NA	37	NA	26.1	NA	85.3	NA	20.2	20.2	NA	NA	20.2	NA	466	0	0.397	0	252	7
62280	1.58	0.076	0	1.31	11.66	0	1.26	6.3	0	202.14	2.57	0	6.59	119.94	0	36	36	15823.6	20.11	1	62.4	NA	NA	NA	NA	160.1	NA	24.3	NA	35.8	NA	34.3	NA	26.5	NA	96.2	NA	22.6	22.4	NA	NA	22.5	NA	289	0	0.34	0	179	7
62281	NA	NA	NA	NA	NA	NA	NA	NA	NA	NA	NA	NA	NA	NA	NA	18.1	18.1	23602.8	6.78	1	55.2	NA	NA	NA	NA	157.4	NA	22.3	2	37.7	NA	36.4	NA	25.7	NA	73.4	NA	15.3	15.4	NA	NA	15.4	NA	NA	NA	0.0062	0	267	7
62282	0.86	0.042	0	0.39	3.47	0	0.63	3.1	0	219.84	2.79	0	7.73	140.69	0	5.5	5.5	3624.4	13.41	1	75	NA	NA	NA	NA	178	NA	23.7	NA	43.5	NA	38.5	NA	28.2	NA	90	NA	20	20.1	NA	NA	20.1	NA	0.011	1	8e-04	0	41	7
62283	0.73	0.035	0	0.11	0.98	1	0.11	0.5	1	144.59	1.84	0	14.51	264.08	0	NA	NA	NA	NA	1	15.7	NA	91.6	NA	NA	91.7	NA	18.7	3	NA	NA	17.4	NA	16.8	NA	53.2	NA	NA	NA	NA	NA	NA	NA	NA	NA	NA	NA	NA	7
62284	0.66	0.032	0	0.31	2.76	0	0.94	4.7	0	194.29	2.47	0	8.22	149.6	0	7.8	7.8	10254.4	6.72	3	68.9	NA	NA	NA	NA	163.9	NA	25.6	NA	37	NA	38	NA	30.8	NA	NA	1	NA	NA	NA	NA	NA	1	0.025	0	0.0011	0	116	7
62285	0.44	0.021	0	0.29	2.58	0	0.31	1.5	0	186.14	2.36	0	10.81	196.74	0	2.5	2.5	2210	10	1	78.9	NA	NA	NA	NA	154.5	NA	33.1	4	39	NA	33.8	NA	34.5	NA	101.7	NA	23.4	23.4	NA	NA	23.4	NA	0.211	0	0.0047	0	25	7
62286	0.32	0.015	0	0.11	0.98	1	0.41	2	0	169.03	2.15	0	8.05	146.51	0	21.6	21.6	20332	9.39	1	124.5	NA	NA	NA	NA	174.3	NA	41	NA	44.2	NA	37	NA	40.2	NA	130.3	NA	32.2	32	NA	NA	32.1	NA	0.045	0	NA	NA	230	7
62287	0.82	0.04	0	0.19	1.69	0	0.59	2.9	0	194.22	2.47	0	7.3	132.86	0	4.4	4.4	11668.8	3.33	1	74	NA	NA	NA	NA	166.2	NA	26.8	NA	37	NA	37	NA	33	NA	100.2	NA	24.4	24.4	NA	NA	24.4	NA	0.017	0	4e-04	1	132	7
62288	0.9	0.043	0	0.24	2.14	0	7.63	38.1	0	197.86	2.51	0	6.64	120.85	0	3.9	3.9	5657.6	6.09	1	64.1	NA	NA	NA	NA	178.5	NA	20.1	NA	42	NA	39.2	NA	27.4	NA	78	NA	16.8	17	NA	NA	16.9	NA	0.024	0	7e-04	0	64	7
62289	1.53	0.074	0	0.39	3.47	0	0.62	3.1	0	221.87	2.82	0	7.7	140.14	0	15.4	15.4	15823.6	8.6	1	88.7	NA	NA	NA	NA	175.4	NA	28.8	NA	41.6	NA	41.8	NA	34.3	NA	108	NA	25.2	25.3	NA	NA	25.3	NA	183	0	0.373	0	179	7
62290	1.95	0.094	0	0.11	0.98	1	0.18	0.9	0	157.45	2	0	11	200.2	0	NA	NA	NA	NA	1	11.6	NA	87.9	NA	NA	86.6	NA	15.5	2	NA	NA	18	NA	15.1	NA	46.1	NA	NA	NA	NA	NA	NA	NA	NA	NA	NA	NA	NA	7
62291	1.13	0.055	0	0.39	3.47	0	2.06	10.3	0	197.48	2.51	0	20.25	368.55	0	4.4	4.4	6983.6	5.57	1	91.9	NA	NA	NA	NA	175.4	NA	29.9	NA	42.5	NA	37.9	NA	36	NA	104.5	NA	24.6	24.8	NA	NA	24.7	NA	0.015	0	4e-04	1	79	7
62292	3.54	0.171	0	0.39	3.47	0	0.89	4.4	0	138.01	1.75	0	1.61	29.3	0	NA	NA	NA	NA	2	67.9	NA	NA	NA	NA	164.1	3	25.2	NA	NA	1	NA	1	NA	1	NA	1	NA	NA	NA	NA	NA	1	0.011	1	NA	NA	NA	7
62293	1.86	0.09	0	1.63	14.5	0	1.69	8.4	0	190.76	2.42	0	4.6	83.72	0	2.5	2.5	4154.8	5.32	1	63	NA	NA	NA	NA	171.8	NA	21.3	NA	37.6	NA	37	NA	25	NA	95.3	NA	21.6	21.6	NA	NA	21.6	NA	300	0	0.772	0	47	7
62294	0.95	0.046	0	0.11	0.98	1	0.55	2.7	0	149.79	1.9	0	8.12	147.78	0	64.8	64.8	14497.6	39.51	1	41.6	NA	NA	NA	NA	144.7	NA	19.9	3	36.4	NA	29.5	NA	25.3	NA	70.2	NA	17.8	18	NA	NA	17.9	NA	0.106	0	0.0053	0	164	7
62295	1.9	0.092	0	0.94	8.36	0	4.57	22.8	0	207.42	2.63	0	16.37	297.93	0	1060	1060	11403.6	821.71	1	79.2	NA	NA	NA	NA	155.7	NA	32.7	NA	34.8	NA	36	NA	34.2	NA	103.5	NA	27.2	27.1	NA	NA	27.2	NA	0.011	1	4e-04	1	129	7
62296	0.5	0.024	0	0.11	0.98	1	5.1	25.4	0	190.25	2.42	0	8.17	148.69	0	49.7	49.7	16619.2	26.44	1	120.7	NA	NA	NA	NA	173.1	NA	40.3	4	42.5	NA	36	NA	40.5	NA	115.2	NA	27.4	27	NA	NA	27.2	NA	4.28	0	0.0147	0	188	7
62297	1.11	0.054	0	0.26	2.31	0	0.61	3	0	184.08	2.34	0	5.31	96.64	0	1.5	1.5	7514	1.76	1	87.8	NA	NA	NA	NA	167.9	NA	31.1	NA	42	NA	39	NA	39.8	NA	88.5	NA	22.5	22.5	NA	NA	22.5	NA	0.011	1	4e-04	1	85	7
62298	0.18	0.009	1	0.11	0.98	1	0.2	1	0	210.24	2.67	0	7.39	134.5	0	7.3	7.3	8398	7.68	1	84.6	NA	NA	NA	NA	178.2	NA	26.6	3	41.2	NA	41.6	NA	35.7	NA	92.6	NA	21.7	21.8	NA	NA	21.8	NA	0.011	1	8e-04	0	95	7
62299	2.99	0.144	0	0.11	0.98	1	0.18	0.9	0	171.44	2.18	0	15.84	288.29	0	22.6	22.6	9016.8	22.16	1	32.4	NA	NA	NA	NA	144.6	NA	15.5	2	31.5	NA	30.7	NA	20.5	NA	59.5	NA	12.8	12.5	NA	NA	12.7	NA	0.019	0	0.001	0	102	7
62300	0.71	0.034	0	0.11	0.98	1	0.17	0.8	0	154.61	1.96	0	6.21	113.02	0	11.2	11.2	9193.6	10.77	1	28.3	NA	NA	NA	NA	124.2	NA	18.3	3	NA	NA	29	NA	21.6	NA	66.8	NA	NA	NA	NA	NA	NA	NA	0.045	0	0.0041	0	104	7
62301	1.97	0.095	0	0.2	1.78	0	0.6	3	0	200.74	2.55	0	6.61	120.3	0	5.4	5.4	13171.6	3.62	1	101.9	NA	NA	NA	NA	175.6	NA	33	NA	44	NA	41.1	NA	38.6	NA	112.1	NA	25.7	26.3	26.2	25.5	26.1	NA	12.7	0	0.0638	0	149	7
62302	1.03	0.05	0	0.34	3.02	0	1.26	6.3	0	184.6	2.34	0	7.45	135.59	0	1.2	1.2	1502.8	7.06	1	60.6	NA	NA	NA	NA	154.6	NA	25.4	NA	37	NA	34.2	NA	31	NA	92.6	NA	18.6	18.8	NA	NA	18.7	NA	0.011	1	4e-04	1	17	7
62303	1.4	0.068	0	0.37	3.29	0	0.11	0.5	1	155.36	1.97	0	12.92	235.14	0	7.8	7.8	2210	31.2	1	79.8	NA	NA	NA	NA	158.1	NA	31.9	NA	34.5	NA	36.6	NA	31.2	NA	119	NA	27	27.2	NA	NA	27.1	NA	0.041	0	0.0017	0	25	7
62304	1.3	0.063	0	0.22	1.96	0	0.3	1.5	0	138.18	1.75	0	15.14	275.55	0	5.9	5.9	3447.6	15.13	1	24.5	NA	NA	NA	NA	119.2	NA	17.2	2	NA	NA	25	NA	19	NA	58	NA	NA	NA	NA	NA	NA	NA	0.024	0	0.0024	0	39	7
62305	0.28	0.014	0	0.11	0.98	1	0.2	1	0	175.44	2.23	0	15.8	287.56	0	12.3	12.3	9635.6	11.28	1	59.2	NA	NA	NA	NA	152.1	NA	25.6	4	32.5	NA	34.2	NA	28	NA	91.9	NA	21.1	21	NA	NA	21.1	NA	0.011	1	0.0012	0	109	7
62307	0.59	0.028	0	0.11	0.98	1	1.74	8.7	0	207.44	2.63	0	6.37	115.93	0	6.4	6.4	9016.8	6.27	1	113.8	NA	NA	NA	NA	184.4	NA	33.5	NA	45.5	NA	42.6	NA	36	NA	123.6	NA	30.2	30.4	NA	NA	30.3	NA	0.027	0	8e-04	0	102	7
62308	1.25	0.06	0	0.58	5.16	0	2.32	11.6	0	196.29	2.49	0	8.32	151.42	0	13.2	13.2	11226.8	10.39	1	63.1	NA	NA	NA	NA	160.2	NA	24.6	NA	36.2	NA	35.6	NA	27	NA	94.9	NA	22.8	21.6	21.8	21.8	21.7	NA	0.011	1	6e-04	0	127	7
62309	2.55	0.123	0	0.65	5.78	0	0.74	3.7	0	216.53	2.75	0	13.42	244.24	0	90	90	13702	58.06	1	76.7	NA	NA	NA	NA	150.3	NA	34	NA	33.6	NA	33.9	NA	36.7	NA	100.3	NA	21	21	NA	NA	21	NA	0.018	0	0.0041	0	155	7
62310	2.91	0.141	0	0.11	0.98	1	0.6	3	0	162.17	2.06	0	4.45	80.99	0	6.8	6.8	2828.8	21.25	1	33.4	NA	NA	NA	NA	133.6	NA	18.7	3	32.2	NA	30	NA	23.2	NA	62.7	NA	16.1	15.6	NA	NA	15.9	NA	0.686	0	0.0047	0	32	7
62311	0.44	0.021	0	0.11	0.98	1	0.41	2	0	192.66	2.45	0	11.72	213.3	0	1.2	1.2	2475.2	4.29	1	78.8	NA	NA	NA	NA	179.8	NA	24.4	2	43.5	NA	37.5	NA	30.6	NA	87.1	NA	20.1	19.3	18.7	18.8	18.9	NA	0.011	1	4e-04	1	28	7
62312	0.67	0.032	0	0.2	1.78	0	0.31	1.5	0	188.34	2.39	0	10.01	182.18	0	19.6	19.6	13967.2	12.41	1	80.9	NA	NA	NA	NA	152.6	NA	34.7	NA	32	NA	34	NA	35	NA	103.1	NA	25.3	25.4	NA	NA	25.4	NA	0.011	1	4e-04	1	158	7
62313	0.36	0.017	0	0.11	0.98	1	0.11	0.5	1	164.54	2.09	0	10.14	184.55	0	14.2	14.2	10961.6	11.45	1	52.3	NA	NA	NA	NA	129.7	NA	31.1	4	NA	NA	28.4	NA	31	NA	92.6	NA	NA	NA	NA	NA	NA	NA	0.011	1	0.0016	0	124	7
62314	1.82	0.088	0	1.2	10.68	0	2.45	12.2	0	229.12	2.91	0	3.57	64.97	0	31.8	31.8	13525.2	20.78	1	98.5	NA	NA	NA	NA	169.6	NA	34.2	NA	39.1	NA	38.8	NA	39.1	NA	114.7	NA	28	28.2	NA	NA	28.1	NA	456	0	0.269	0	153	7
62315	1.81	0.087	0	0.75	6.67	0	0.16	0.8	0	192.61	2.45	0	12.02	218.76	0	12.7	12.7	9193.6	12.21	1	49	NA	NA	NA	NA	147	3	22.7	NA	35.4	NA	32	NA	26.5	NA	83.7	NA	19.3	19.1	NA	NA	19.2	NA	NA	NA	8e-04	0	104	7
62316	2.33	0.113	0	0.8	7.12	0	0.33	1.6	0	195.03	2.48	0	10.07	183.27	0	5	5	12110.8	3.65	1	61.7	NA	NA	NA	NA	169.6	NA	21.5	NA	39.4	NA	36.9	NA	31.5	NA	80.3	NA	17.3	17.1	NA	NA	17.2	NA	379	0	0.496	0	137	7
62317	1.22	0.059	0	0.28	2.49	0	0.8	4	0	215.28	2.73	0	5.76	104.83	0	21.6	21.6	9105.2	20.97	1	86.7	NA	NA	NA	NA	177.1	NA	27.6	NA	36.5	NA	41.5	NA	35.7	NA	107	NA	24.7	24.4	NA	NA	24.6	NA	0.011	1	0.0012	0	103	7
62319	NA	NA	NA	NA	NA	NA	NA	NA	NA	NA	NA	NA	NA	NA	NA	NA	NA	NA	NA	1	20.7	NA	NA	NA	NA	114.3	NA	15.8	2	NA	NA	23.5	NA	18.6	NA	52.4	NA	NA	NA	NA	NA	NA	NA	NA	NA	NA	NA	NA	7
62320	0.51	0.025	0	0.2	1.78	0	1.53	7.6	0	182.87	2.32	0	7.87	143.23	0	4.3	4.3	3978	9.56	1	77.5	NA	NA	NA	NA	160.8	NA	30	NA	36.6	NA	35	NA	35	NA	97.5	NA	22	21.7	NA	NA	21.9	NA	NA	NA	0.0011	0	45	7
62321	0.82	0.04	0	0.28	2.49	0	0.28	1.4	0	201.87	2.56	0	17.61	320.5	0	11.6	11.6	9193.6	11.15	1	25.6	NA	NA	NA	NA	125.6	NA	16.2	2	27.5	NA	26.2	NA	20	NA	56.8	NA	12.4	12.5	NA	NA	12.5	NA	0.031	0	4e-04	1	104	7
62322	0.72	0.035	0	0.23	2.05	0	0.11	0.5	1	171.05	2.17	0	8.88	161.62	0	NA	NA	NA	NA	1	25.7	NA	NA	NA	NA	116	NA	19.1	4	NA	NA	24.4	NA	20.5	NA	59.6	NA	NA	NA	NA	NA	NA	NA	2.4	0	NA	NA	NA	7
62323	1.77	0.085	0	0.11	0.98	1	0.11	0.5	1	149.3	1.9	0	10.08	183.46	0	NA	NA	NA	NA	1	11.3	NA	88.6	NA	NA	86.4	NA	15.1	2	NA	NA	19	NA	15.3	NA	44.3	NA	NA	NA	NA	NA	NA	NA	NA	NA	NA	NA	NA	7
62324	1.52	0.073	0	0.3	2.67	0	1.66	8.3	0	160.17	2.03	0	8.47	154.15	0	9.1	9.1	5480.8	14.68	1	64.4	NA	NA	NA	NA	151.6	NA	28	NA	33.5	NA	32	NA	30.6	NA	93	NA	21.3	22	21	21.2	21.2	NA	20.2	0	0.0365	0	62	7
62325	2.91	0.141	0	0.76	6.76	0	0.73	3.6	0	162.64	2.07	0	7.15	130.13	0	17.1	17.1	3359.2	45	1	50.4	NA	NA	NA	NA	165.7	NA	18.4	NA	37	NA	32	NA	25.6	NA	70.2	NA	17	17	NA	NA	17	NA	50.1	0	0.0707	0	38	7
62326	1.74	0.084	0	0.38	3.38	0	0.86	4.3	0	227.27	2.89	0	5.88	107.02	0	15.6	15.6	20685.6	6.67	1	81.6	NA	NA	NA	NA	175.9	NA	26.4	NA	41.9	NA	38.4	NA	32.5	NA	106.9	NA	23.2	23.4	NA	NA	23.3	NA	0.017	0	4e-04	1	234	7
62327	0.61	0.029	0	0.11	0.98	1	1.25	6.2	0	207.75	2.64	0	7.61	138.5	0	165	165	17856.8	81.68	1	117.1	NA	NA	NA	NA	174.4	NA	38.5	4	48.8	NA	42.4	NA	41.1	NA	118.8	NA	26.4	26.5	NA	NA	26.5	NA	0.026	0	4e-04	1	202	7
62328	0.75	0.036	0	0.18	1.6	0	0.6	3	0	190.79	2.42	0	6.39	116.3	0	15.6	15.6	10608	13	1	28.4	NA	NA	NA	NA	138	NA	14.9	2	33.5	NA	28.4	NA	18.4	NA	56.5	NA	14.6	14.6	NA	NA	14.6	NA	0.011	1	4e-04	1	120	7
62329	1.22	0.059	0	0.11	0.98	1	0.32	1.6	0	104.42	1.33	0	14.27	259.71	0	NA	NA	NA	NA	3	16.1	NA	NA	1	NA	NA	1	NA	NA	NA	NA	NA	1	NA	1	NA	1	NA	NA	NA	NA	NA	NA	NA	NA	NA	NA	NA	7
62330	1.26	0.061	0	0.88	7.83	0	2.47	12.3	0	137.5	1.75	0	11.7	212.94	0	2.8	2.8	1944.8	12.73	1	50.9	NA	NA	NA	NA	166.2	NA	18.4	NA	36.4	NA	32.8	NA	20.9	NA	70.3	NA	16	16.8	16	16.4	16.1	NA	0.045	0	4e-04	1	22	7
62331	0.47	0.023	0	0.11	0.98	1	0.23	1.1	0	153.45	1.95	0	9.64	175.45	0	3.7	3.7	4243.2	7.71	1	33.1	NA	NA	NA	NA	141.4	NA	16.6	2	32.3	NA	29.4	NA	20.3	NA	61.2	NA	13.8	13.8	NA	NA	13.8	NA	0.011	1	4e-04	1	48	7
62332	0.67	0.032	0	0.16	1.42	0	0.11	0.5	1	184.1	2.34	0	10	182	0	6.8	6.8	6806.8	8.83	1	112.7	3	NA	NA	NA	186	NA	32.6	NA	47.6	NA	42.2	NA	37.3	NA	110.7	NA	24.9	24.9	NA	NA	24.9	NA	0.397	0	0.0026	0	77	7
62333	NA	NA	NA	NA	NA	NA	NA	NA	NA	NA	NA	NA	NA	NA	NA	160	160	7514	188.24	1	57.2	NA	NA	NA	NA	168.6	NA	20.1	NA	38.5	NA	34.1	NA	25.2	NA	72.6	NA	17.3	16.9	NA	NA	17.1	NA	NA	NA	NA	NA	85	7
62334	0.41	0.02	0	0.11	0.98	1	0.11	0.5	1	166.03	2.11	0	7.65	139.23	0	6.2	6.2	9900.8	5.54	1	49.9	NA	NA	NA	NA	138	NA	26.2	4	33.1	NA	30.4	NA	28.1	NA	82	NA	19.7	20.1	NA	NA	19.9	NA	3.4	0	0.098	0	112	7
62335	0.61	0.029	0	0.11	0.98	1	2.49	12.4	0	174.01	2.21	0	9.99	181.82	0	30	30	14497.6	18.29	1	56.2	NA	NA	NA	NA	152.5	NA	24.2	3	39.2	NA	33	NA	26.5	NA	75.8	NA	15.8	16	NA	NA	15.9	NA	0.011	1	4e-04	1	164	7
62336	1.13	0.055	0	0.39	3.47	0	3.22	16.1	0	201.79	2.56	0	7.89	143.6	0	1	1	2563.6	3.45	1	77	NA	NA	NA	NA	164.4	NA	28.5	NA	34.9	NA	33.8	NA	32.2	NA	93.7	NA	20.1	20.2	NA	NA	20.2	NA	0.015	0	4e-04	1	29	7
62337	0.7	0.034	0	0.11	0.98	1	0.61	3	0	174.95	2.22	0	11.66	212.21	0	10.1	10.1	3005.6	29.71	1	33	NA	NA	NA	NA	136.6	NA	17.7	2	33.6	NA	28	NA	21.1	NA	61.6	NA	13.7	13.5	NA	NA	13.6	NA	0.011	1	8e-04	0	34	7
62339	3.19	0.154	0	0.11	0.98	1	1.45	7.2	0	208.24	2.64	0	7.37	134.13	0	2.1	2.1	5304	3.5	1	94.4	NA	NA	NA	NA	179.7	NA	29.2	NA	43	NA	42	NA	37.9	NA	98.2	NA	23.3	23	NA	NA	23.2	NA	0.011	1	4e-04	1	60	7
62340	0.53	0.026	0	0.11	0.98	1	0.68	3.4	0	169.99	2.16	0	5.81	105.74	0	5.9	5.9	15293.2	3.41	1	77.6	NA	NA	NA	NA	173.2	NA	25.9	NA	38.2	NA	38.2	NA	30.7	NA	94.8	NA	20.5	20.3	NA	NA	20.4	NA	0.011	1	0.0011	0	173	7
62341	0.38	0.018	0	0.11	0.98	1	0.44	2.2	0	191.01	2.43	0	13.75	250.25	0	4.9	4.9	8663.2	5	1	26.1	NA	NA	NA	NA	132	NA	15	2	32	NA	28.3	NA	17.3	NA	54.7	NA	11.8	11.8	NA	NA	11.8	NA	NA	NA	0.0028	0	98	7
62342	0.45	0.022	0	0.16	1.42	0	0.27	1.3	0	192.85	2.45	0	10.91	198.56	0	4.9	4.9	12022.4	3.6	1	91.3	NA	NA	NA	NA	166.6	NA	32.9	NA	37.7	NA	35	NA	36.4	NA	103.8	NA	24.5	24.5	NA	NA	24.5	NA	0.011	1	7e-04	0	136	7
62343	0.77	0.037	0	0.41	3.65	0	0.63	3.1	0	192.4	2.44	0	7.1	129.22	0	3.5	3.5	10608	2.92	1	76.7	NA	NA	NA	NA	174.5	NA	25.2	NA	42.6	NA	37.6	NA	31.1	NA	82.2	NA	19	18.7	NA	NA	18.9	NA	4.07	0	0.0133	0	120	7
62345	0.55	0.027	0	0.33	2.94	0	2.88	14.4	0	221.46	2.81	0	14.97	272.45	0	8.6	8.6	9724	7.82	1	82.2	NA	NA	NA	NA	160.4	NA	31.9	NA	37.7	NA	36.5	NA	34.2	NA	103.8	NA	22.2	22.8	22.6	22.2	22.3	NA	0.011	1	4e-04	1	110	7
62346	0.54	0.026	0	0.23	2.05	0	2.14	10.7	0	184.15	2.34	0	9.53	173.45	0	2	2	3094	5.71	1	80.3	NA	NA	NA	NA	171.3	NA	27.4	3	39	NA	39	NA	33.8	NA	87	NA	19	18.8	NA	NA	18.9	NA	0.026	0	4e-04	1	35	7
62347	0.63	0.03	0	0.29	2.58	0	0.41	2	0	175.46	2.23	0	9.11	165.8	0	2.9	2.9	4773.6	5.37	1	65.7	NA	NA	NA	NA	165.4	NA	24	NA	38.1	NA	37.5	NA	31.3	NA	95.8	NA	20.5	20	NA	NA	20.3	NA	0.011	1	7e-04	0	54	7
62348	0.84	0.041	0	0.32	2.85	0	0.61	3	0	168.36	2.14	0	7.2	131.04	0	12	12	12552.8	8.45	1	49.9	NA	NA	NA	NA	150.7	NA	22	2	36.3	NA	31.6	NA	25.5	NA	69.8	NA	18.4	18.3	NA	NA	18.4	NA	1.07	0	0.0074	0	142	7
62349	0.44	0.021	0	0.11	0.98	1	0.63	3.1	0	242.33	3.08	0	8.49	154.52	0	1.7	1.7	3447.6	4.36	1	106	NA	NA	NA	NA	167.1	NA	38	NA	40.4	NA	39.6	NA	38.3	NA	104	NA	23	22.6	NA	NA	22.8	NA	0.035	0	8e-04	0	39	7
62350	0.53	0.026	0	1.8	16.01	0	0.45	2.2	0	212.08	2.69	0	4.19	76.26	0	11	11	12906.4	7.53	1	58.7	NA	NA	NA	NA	162.1	NA	22.3	NA	37.2	NA	33.7	NA	26.5	NA	84.9	NA	18.2	18.1	NA	NA	18.2	NA	172	0	0.168	0	146	7
62351	1.29	0.062	0	0.11	0.98	1	0.43	2.1	0	181.98	2.31	0	12.48	227.14	0	69	69	10166	60	1	27.9	NA	NA	NA	NA	122	NA	18.7	3	NA	NA	26	NA	20.5	NA	62	NA	NA	NA	NA	NA	NA	NA	0.111	0	0.0027	0	115	7
62352	0.58	0.028	0	0.11	0.98	1	0.33	1.6	0	155.24	1.97	0	8.34	151.79	0	NA	NA	NA	NA	1	14.8	NA	101.5	NA	NA	100.7	NA	14.6	2	NA	NA	21	NA	16.1	NA	45.5	NA	NA	NA	NA	NA	NA	NA	0.045	0	NA	NA	NA	7
62353	1.25	0.06	0	0.24	2.14	0	5.22	26	0	185.19	2.35	0	5.78	105.2	0	10.2	10.2	8574.8	10.52	1	79.2	NA	NA	NA	NA	168.9	NA	27.8	NA	32.6	NA	37.8	NA	30	NA	105.4	NA	26	25.8	NA	NA	25.9	NA	0.011	1	4e-04	1	97	7
62354	0.53	0.026	0	0.21	1.87	0	0.52	2.6	0	204.41	2.6	0	12.68	230.78	0	12.2	12.2	7514	14.35	1	43.1	NA	NA	NA	NA	155.6	NA	17.8	2	36.4	NA	34.4	NA	22.7	NA	67.3	NA	15.8	15.6	NA	NA	15.7	NA	0.43	0	0.015	0	85	7
62355	0.85	0.041	0	0.68	6.05	0	4.15	20.7	0	171.89	2.18	0	19.46	354.17	0	28.2	28.2	6453.2	38.63	1	55.6	NA	NA	NA	NA	164	NA	20.7	2	38.6	NA	34.1	NA	26.5	NA	73.2	NA	16.2	16.3	NA	NA	16.3	NA	0.028	0	6e-04	0	73	7
62356	NA	NA	NA	NA	NA	NA	NA	NA	NA	NA	NA	NA	NA	NA	NA	29.6	29.6	7779.2	33.64	1	51.2	NA	NA	NA	NA	159.3	NA	20.2	2	38	NA	33.5	NA	23.7	NA	73.8	NA	15.5	15.1	NA	NA	15.3	NA	NA	NA	4e-04	1	88	7
62357	0.84	0.041	0	0.34	3.02	0	0.44	2.2	0	209.95	2.67	0	19.52	355.26	0	5.7	5.7	14762.8	3.41	1	91.6	NA	NA	NA	NA	189.3	NA	25.6	NA	43.5	NA	43	NA	32	NA	93.7	NA	20	19.8	NA	NA	19.9	NA	0.011	1	0.002	0	167	7
62359	0.6	0.029	0	0.3	2.67	0	0.34	1.7	0	178.7	2.27	0	5.25	95.55	0	10.6	10.6	6895.2	13.59	1	55.4	NA	NA	NA	NA	143	NA	27.1	NA	30.5	NA	32.7	NA	29	NA	93.2	NA	20.6	21.6	20.8	20.7	20.7	NA	0.011	1	4e-04	1	78	7
62360	0.44	0.021	0	0.11	0.98	1	0.11	0.5	1	186.1	2.36	0	7.86	143.05	0	13.1	13.1	15735.2	7.36	1	66	NA	NA	NA	NA	186.8	NA	18.9	2	47	NA	40.4	NA	26.6	NA	69.5	NA	16.5	16.4	NA	NA	16.5	NA	NA	NA	4e-04	1	178	7
62361	8.75	0.423	0	0.11	0.98	1	0.58	2.9	0	158.76	2.02	0	8.4	152.88	0	5.8	5.8	9900.8	5.18	1	30.4	NA	NA	NA	NA	127.3	NA	18.8	3	NA	NA	29.2	NA	22.2	NA	56.5	NA	NA	NA	NA	NA	NA	NA	0.582	0	0.0103	0	112	7
62362	1.11	0.054	0	0.11	0.98	1	0.29	1.4	0	225.63	2.87	0	6.26	113.93	0	5.7	5.7	7160.4	7.04	1	58	NA	NA	NA	NA	151.3	NA	25.3	4	38.2	NA	34.2	NA	28.5	NA	83.8	NA	18.8	18.8	NA	NA	18.8	NA	1.23	0	0.0262	0	81	7
62363	2.31	0.112	0	1.7	15.12	0	0.87	4.3	0	182.8	2.32	0	12.16	221.31	0	1.1	1.1	1856.4	5.24	1	64.2	NA	NA	NA	NA	157.6	NA	25.8	NA	36.5	NA	36	NA	32.5	NA	89.7	NA	20.4	19.9	NA	NA	20.2	NA	422	0	0.264	0	21	7
62364	0.4	0.019	0	0.11	0.98	1	0.9	4.5	0	161.2	2.05	0	9.66	175.81	0	NA	NA	NA	NA	1	18.9	NA	NA	NA	NA	108.8	NA	16	2	NA	NA	23.3	NA	17	NA	55.7	NA	NA	NA	NA	NA	NA	NA	0.043	0	NA	NA	NA	7
62365	0.92	0.044	0	0.56	4.98	0	5.29	26.4	0	199.03	2.53	0	17.15	312.13	0	2.1	2.1	6276.4	2.96	1	45.9	NA	NA	NA	NA	158.5	NA	18.3	NA	34.5	NA	31.9	NA	22	NA	64.9	NA	14.8	14.8	NA	NA	14.8	NA	0.034	0	4e-04	1	71	7
62366	1.32	0.064	0	0.11	0.98	1	0.64	3.2	0	170.95	2.17	0	4.29	78.08	0	1209	1209	3270.8	3267.57	1	57.8	NA	NA	NA	NA	163.2	NA	21.7	NA	34.3	NA	35	NA	22.8	NA	88.6	NA	20.1	20	NA	NA	20.1	NA	0.015	0	6e-04	0	37	7
62367	3.06	0.148	0	0.19	1.69	0	8.64	43.1	0	207.17	2.63	0	12.34	224.59	0	8.5	8.5	7072	10.63	1	76.2	NA	NA	NA	NA	166.7	NA	27.4	NA	37	NA	37.5	NA	34	NA	94.2	NA	22.8	22.5	NA	NA	22.7	NA	0.034	0	4e-04	1	80	7
62368	4.54	0.219	0	0.44	3.91	0	0.16	0.8	0	197.03	2.5	0	6.97	126.85	0	58	58	3801.2	134.88	2	54.2	3	NA	NA	NA	156.8	3	22	NA	NA	1	NA	1	NA	1	NA	1	NA	NA	NA	NA	NA	1	0.011	1	4e-04	1	43	7
62369	0.54	0.026	0	0.11	0.98	1	0.67	3.3	0	187.35	2.38	0	13.82	251.52	0	9	9	3359.2	23.68	1	25.1	NA	NA	NA	NA	125.3	NA	16	2	28.8	NA	25.8	NA	19.4	NA	55.2	NA	12.8	12.6	NA	NA	12.7	NA	0.011	1	4e-04	1	38	7
62370	0.57	0.028	0	0.22	1.96	0	1.24	6.2	0	210.2	2.67	0	13.87	252.43	0	4.4	4.4	7425.6	5.24	1	51.8	NA	NA	NA	NA	168.4	NA	18.3	NA	40.5	NA	38.5	NA	25.7	NA	67.5	NA	16.2	16.2	NA	NA	16.2	NA	0.05	0	4e-04	1	84	7
62371	0.72	0.035	0	0.35	3.11	0	1.32	6.6	0	149.73	1.9	0	10.76	195.83	0	7.3	7.3	10254.4	6.29	1	61.1	NA	NA	NA	NA	181.4	NA	18.6	NA	40.2	NA	37.5	NA	25.3	NA	76.8	NA	16.9	17	NA	NA	17	NA	0.035	0	4e-04	1	116	7
62372	1.9	0.092	0	0.24	2.14	0	2.36	11.8	0	280.9	3.57	0	8.25	150.15	0	2.1	2.1	884	21	1	76.2	NA	NA	NA	NA	158.3	NA	30.4	NA	36	NA	37.4	NA	36.5	NA	102	NA	24.5	24.6	NA	NA	24.6	NA	0.02	0	4e-04	1	10	7
62373	0.54	0.026	0	1.06	9.43	0	0.5	2.5	0	200.19	2.54	0	9.51	173.08	0	1.1	1.1	353.6	27.5	4	NA	NA	NA	NA	NA	NA	NA	NA	NA	NA	NA	NA	NA	NA	NA	NA	NA	NA	NA	NA	NA	NA	NA	262	0	0.0541	0	4	7
62374	0.73	0.035	0	1.3	11.57	0	0.91	4.5	0	214.3	2.72	0	14.7	267.54	0	12.3	12.3	15293.2	7.11	1	65.3	NA	NA	NA	NA	168	NA	23.1	NA	40.9	NA	37	NA	29.1	NA	85.2	NA	17.6	17.9	NA	NA	17.8	NA	207	0	0.162	0	173	7
62375	0.55	0.027	0	0.11	0.98	1	0.49	2.4	0	183.98	2.34	0	8.88	161.62	0	10.8	10.8	14320.8	6.67	1	130.5	NA	NA	NA	NA	184.5	NA	38.3	NA	44.8	NA	39.5	NA	39.2	NA	136.4	NA	28.8	28.4	NA	NA	28.6	NA	0.011	1	0.0012	0	162	7
62376	1.23	0.059	0	0.11	0.98	1	0.11	0.5	1	198.05	2.52	0	8.06	146.69	0	3.1	3.1	3712.8	7.38	1	25.6	NA	NA	NA	NA	116.5	NA	18.9	4	NA	NA	23.6	NA	20.3	NA	57.4	NA	NA	NA	NA	NA	NA	NA	0.56	0	0.0052	0	42	7
62377	1.34	0.065	0	0.77	6.85	0	0.69	3.4	0	159.27	2.02	0	12.29	223.68	0	6.4	6.4	5657.6	10	1	64.8	NA	NA	NA	NA	162.1	NA	24.7	NA	39.9	NA	36.2	NA	29.5	NA	85.2	NA	19.1	18.9	NA	NA	19	NA	257	0	0.29	0	64	7
62378	0.67	0.032	0	0.47	4.18	0	0.36	1.8	0	148.12	1.88	0	6.43	117.03	0	12.1	12.1	7248.8	14.76	1	75.5	NA	NA	NA	NA	150.9	NA	33.2	NA	37	NA	33.8	NA	29.4	NA	97	NA	21.3	21.3	NA	NA	21.3	NA	0.011	1	4e-04	1	82	7
62379	1.33	0.064	0	0.44	3.91	0	0.55	2.7	0	178.75	2.27	0	3.66	66.61	0	16.4	16.4	26520	5.47	3	62.5	NA	NA	NA	NA	175.7	NA	20.2	NA	NA	1	37.2	NA	27.5	NA	79.5	NA	15	15.1	NA	NA	15.1	NA	0.011	1	0.0013	0	300	7
62380	0.52	0.025	0	0.17	1.51	0	0.25	1.2	0	213.97	2.72	0	12.12	220.58	0	6.7	6.7	12818	4.62	1	110.9	NA	NA	NA	NA	172	NA	37.5	4	43.7	NA	42.5	NA	40.5	NA	123.2	NA	25.8	25.8	NA	NA	25.8	NA	0.011	1	9e-04	0	145	7
62381	NA	NA	NA	NA	NA	NA	NA	NA	NA	NA	NA	NA	NA	NA	NA	NA	NA	NA	NA	3	39.6	NA	NA	NA	NA	139.5	3	20.3	NA	35.2	NA	NA	1	NA	1	NA	1	NA	NA	NA	NA	NA	1	NA	NA	NA	NA	NA	7
62382	1.73	0.084	0	0.11	0.98	1	0.57	2.8	0	186.15	2.36	0	10.44	190.01	0	NA	NA	NA	NA	1	8.9	NA	73.4	NA	NA	NA	NA	NA	NA	NA	NA	15.6	NA	13.8	NA	NA	NA	NA	NA	NA	NA	NA	NA	NA	NA	NA	NA	NA	7
62383	0.62	0.03	0	0.27	2.4	0	1.64	8.2	0	157.3	2	0	8.94	162.71	0	4.4	4.4	13878.8	2.8	1	90.6	NA	NA	NA	NA	184.1	NA	26.7	NA	41.5	NA	40	NA	33.8	NA	89.8	NA	21.2	20.8	NA	NA	21	NA	0.022	0	0.0029	0	157	7
62384	0.6	0.029	0	0.21	1.87	0	0.4	2	0	183.45	2.33	0	9.16	166.71	0	8	8	16972.8	4.17	1	91.1	NA	NA	NA	NA	172.9	NA	30.5	NA	40.1	NA	38.2	NA	35.4	NA	108.2	NA	24.8	24.9	NA	NA	24.9	NA	0.671	0	0.0157	0	192	7
62386	1.08	0.052	0	0.35	3.11	0	0.49	2.4	0	213.03	2.71	0	6.79	123.58	0	16.7	16.7	36597.6	4.03	1	117.6	NA	NA	NA	NA	174.9	NA	38.4	NA	38.8	NA	41.2	NA	44.5	NA	119.7	NA	24.8	24.5	NA	NA	24.7	NA	128	0	0.29	0	414	7
62387	0.98	0.047	0	0.79	7.03	0	0.24	1.2	0	188.55	2.39	0	7.18	130.68	0	9.8	9.8	35183.2	2.46	1	79.9	NA	NA	NA	NA	180.5	NA	24.5	NA	44.6	NA	38.4	NA	32.5	NA	81.7	NA	18.4	18.2	NA	NA	18.3	NA	171	0	0.704	0	398	7
62388	0.92	0.044	0	0.24	2.14	0	1.57	7.8	0	183.24	2.33	0	11.98	218.04	0	NA	NA	NA	NA	3	102.8	NA	NA	NA	NA	163.6	NA	38.4	NA	32.6	NA	38.2	NA	38	NA	128.2	NA	NA	NA	NA	NA	NA	1	0.015	0	NA	NA	NA	7
62389	NA	NA	NA	NA	NA	NA	NA	NA	NA	NA	NA	NA	NA	NA	NA	38.2	38.2	20420.4	16.54	1	48	NA	NA	NA	NA	153.5	NA	20.4	2	36.3	NA	31.2	NA	25.8	NA	70.6	NA	15.4	15.2	NA	NA	15.3	NA	NA	NA	4e-04	1	231	7
62390	1.01	0.049	0	0.5	4.45	0	1.62	8.1	0	195.75	2.49	0	14.59	265.54	0	1.6	1.6	1326	10.67	1	52	NA	NA	NA	NA	166.9	NA	18.7	NA	34.9	NA	34	NA	23.6	NA	69.6	NA	15.5	15.8	NA	NA	15.7	NA	0.036	0	4e-04	1	15	7
62391	0.88	0.043	0	0.84	7.47	0	0.45	2.2	0	162.46	2.06	0	11.89	216.4	0	4.4	4.4	6630	5.87	1	56.2	NA	NA	NA	NA	149.5	NA	25.1	NA	33	NA	33.8	NA	29.3	NA	86.7	NA	19.5	19.6	NA	NA	19.6	NA	263	0	0.452	0	75	7
62392	1.21	0.058	0	0.11	0.98	1	0.17	0.8	0	155.58	1.98	0	18.96	345.07	0	NA	NA	NA	NA	1	8.7	NA	71.5	NA	NA	NA	NA	NA	NA	NA	NA	14	NA	14.8	NA	NA	NA	NA	NA	NA	NA	NA	NA	NA	NA	NA	NA	NA	7
62393	0.81	0.039	0	1	8.9	0	0.21	1	0	193.14	2.45	0	7.87	143.23	0	3.7	3.7	18917.6	1.73	1	78.9	NA	NA	NA	NA	170.5	NA	27.1	NA	42.7	NA	36.1	NA	36.7	NA	87.8	NA	19.2	19.3	NA	NA	19.3	NA	205	0	0.229	0	214	7
62394	2.57	0.124	0	0.11	0.98	1	0.11	0.5	1	184.58	2.34	0	11.25	204.75	0	NA	NA	NA	NA	1	10.9	NA	81.4	NA	NA	NA	NA	NA	NA	NA	NA	16	NA	15.6	NA	NA	NA	NA	NA	NA	NA	NA	NA	NA	NA	NA	NA	NA	7
62395	0.6	0.029	0	0.11	0.98	1	0.11	0.5	1	179.77	2.28	0	15.07	274.27	0	NA	NA	NA	NA	1	12.6	NA	85.6	NA	NA	NA	NA	NA	NA	NA	NA	16.5	NA	15.8	NA	NA	NA	NA	NA	NA	NA	NA	NA	NA	NA	NA	NA	NA	7
62396	0.37	0.018	0	0.11	0.98	1	0.16	0.8	0	152.23	1.93	0	20.3	369.46	0	3.2	3.2	4685.2	6.04	1	52	NA	NA	NA	NA	149	NA	23.4	4	35	NA	32.4	NA	27.7	NA	79.2	NA	18.5	17	18.5	18.5	18.5	NA	0.026	0	6e-04	0	53	7
62397	1.86	0.09	0	0.55	4.89	0	0.2	1	0	191.24	2.43	0	7.61	138.5	0	12.4	12.4	15470	7.09	1	94.7	NA	NA	NA	NA	152.8	NA	40.6	NA	31.1	NA	35	NA	38.6	NA	125.4	NA	30.7	30.5	NA	NA	30.6	NA	22.7	0	0.107	0	175	7
62398	0.72	0.035	0	0.11	0.98	1	0.25	1.2	0	176.07	2.24	0	5.61	102.1	0	2.3	2.3	1679.6	12.11	1	26.8	NA	NA	NA	NA	135.5	NA	14.6	2	28.5	NA	29.7	NA	17.4	NA	58.3	NA	13.8	13.8	NA	NA	13.8	NA	0.017	0	4e-04	1	19	7
62399	1.92	0.093	0	0.11	0.98	1	0.8	4	0	228.74	2.9	0	12.51	227.68	0	5.5	5.5	15646.8	3.11	1	74.6	NA	NA	NA	NA	155.8	NA	30.7	NA	31.5	NA	34.2	NA	33.4	NA	94.4	NA	21.6	21.8	NA	NA	21.7	NA	0.011	1	4e-04	1	177	7
62400	0.78	0.038	0	3.2	28.47	0	0.4	2	0	193.68	2.46	0	11.61	211.3	0	10.7	10.7	11315.2	8.36	1	100.4	NA	NA	NA	NA	166.4	NA	36.3	NA	35	NA	34.1	NA	36	NA	117.2	NA	29.4	29.5	NA	NA	29.5	NA	259	0	0.459	0	128	7
62401	0.59	0.028	0	0.28	2.49	0	0.11	0.5	1	171.51	2.18	0	18.1	329.42	0	2.2	2.2	5038.8	3.86	1	66.7	NA	NA	NA	NA	167.6	NA	23.7	2	39	NA	37	NA	27.4	NA	75.5	NA	16.7	16.3	NA	NA	16.5	NA	0.235	0	0.0013	0	57	7
62402	2.42	0.117	0	1	8.9	0	3	15	0	197.32	2.51	0	15.35	279.37	0	4.6	4.6	14320.8	2.84	1	66.3	NA	NA	NA	NA	168.8	NA	23.3	NA	39.8	NA	35.2	NA	33.6	NA	82	NA	18.4	18.4	NA	NA	18.4	NA	22.6	0	0.2	0	162	7
62403	1.4	0.068	0	0.11	0.98	1	2.1	10.5	0	178.44	2.27	0	9.75	177.45	0	NA	NA	NA	NA	1	18.3	NA	108.6	NA	NA	106.8	NA	16	2	NA	NA	21.7	NA	16.2	NA	48.5	NA	NA	NA	NA	NA	NA	NA	0.039	0	NA	NA	NA	7
62404	NA	NA	NA	NA	NA	NA	NA	NA	NA	NA	NA	NA	NA	NA	NA	5.5	5.5	13613.6	3.57	1	80.1	NA	NA	NA	NA	175.1	NA	26.1	NA	42.5	NA	40.2	NA	33.8	NA	90.7	NA	22	21.7	NA	NA	21.9	NA	NA	NA	0.426	0	154	7
62405	1.01	0.049	0	0.11	0.98	1	1.16	5.8	0	186.49	2.37	0	6.63	120.67	0	NA	NA	NA	NA	1	16.7	NA	NA	NA	NA	100	NA	16.7	2	NA	NA	20.5	NA	17.3	NA	51.4	NA	NA	NA	NA	NA	NA	NA	0.016	0	NA	NA	NA	7
62406	NA	NA	NA	NA	NA	NA	NA	NA	NA	NA	NA	NA	NA	NA	NA	92	92	8221.2	98.92	1	30.6	NA	NA	NA	NA	147.8	NA	14	1	35.4	NA	32.4	NA	19	NA	53.1	NA	12	12.2	NA	NA	12.1	NA	NA	NA	0.0011	0	93	7
62407	17.87	0.863	0	0.49	4.36	0	0.86	4.3	0	187.63	2.38	0	11.89	216.4	0	4.1	4.1	8486.4	4.27	1	97.9	NA	NA	NA	NA	181.1	NA	29.9	NA	37.1	NA	40.8	NA	34	NA	105.5	NA	23.8	23.7	NA	NA	23.8	NA	166	0	0.104	0	96	7
62409	1.22	0.059	0	0.91	8.1	0	1.18	5.9	0	160.26	2.04	0	5.79	105.38	0	45	45	2033.2	195.65	1	77.6	NA	NA	NA	NA	159.4	NA	30.5	NA	31	NA	36.5	NA	32.5	NA	115	NA	28.2	28	NA	NA	28.1	NA	0.059	0	8e-04	0	23	7
62410	2.95	0.142	0	0.11	0.98	1	0.76	3.8	0	176.52	2.24	0	7.05	128.31	0	NA	NA	NA	NA	1	18.2	NA	NA	NA	NA	111.5	NA	14.6	2	NA	NA	22.3	NA	15.8	NA	48.6	NA	NA	NA	NA	NA	NA	NA	0.218	0	NA	NA	NA	7
62411	0.9	0.043	0	0.34	3.02	0	1.23	6.1	0	165.46	2.1	0	5.9	107.38	0	9.6	9.6	6718.4	12.63	1	67.2	NA	NA	NA	NA	159.7	NA	26.3	NA	35.3	NA	36.9	NA	33.6	NA	100.1	NA	22.5	22.1	NA	NA	22.3	NA	83.8	0	0.143	0	76	7
62412	0.41	0.02	0	0.11	0.98	1	2	10	0	186.01	2.36	0	9.67	175.99	0	155	155	17680	77.5	1	72.2	NA	NA	NA	NA	178.4	NA	22.7	2	42.3	NA	40	NA	30.2	NA	85.7	NA	19.8	19.9	NA	NA	19.9	NA	0.035	0	0.0011	0	200	7
62413	2.45	0.118	0	0.9	8.01	0	0.4	2	0	211.07	2.68	0	7.73	140.69	0	19.2	19.2	19448	8.73	1	109	NA	NA	NA	NA	165.1	NA	40	NA	31.2	NA	37.6	NA	39.6	NA	127.5	NA	33.4	33.2	NA	NA	33.3	NA	0.064	0	0.0062	0	220	7
62414	NA	NA	NA	NA	NA	NA	NA	NA	NA	NA	NA	NA	NA	NA	NA	23.2	23.2	19182.8	10.69	1	42.6	NA	NA	NA	NA	160.7	NA	16.5	NA	38.9	NA	32.8	NA	23.4	NA	65.7	NA	15.4	15.5	NA	NA	15.5	NA	NA	NA	0.068	0	217	7
62415	0.26	0.013	0	0.11	0.98	1	0.59	2.9	0	209.72	2.66	0	11.33	206.21	0	9.7	9.7	11492	7.46	3	76.4	NA	NA	NA	NA	169	NA	26.7	NA	43.5	NA	38.6	NA	29.8	NA	92	NA	NA	NA	NA	NA	NA	NA	0.011	1	7e-04	0	130	7
62416	0.18	0.009	1	0.11	0.98	1	1.92	9.6	0	186.36	2.37	0	14.83	269.91	0	5.5	5.5	8574.8	5.67	1	76	NA	NA	NA	NA	147.1	NA	35.1	4	37.4	NA	33	NA	35.2	NA	95.6	NA	22.3	22.3	NA	NA	22.3	NA	8.42	0	0.0038	0	97	7
62417	0.33	0.016	0	0.11	0.98	1	0.82	4.1	0	194.47	2.47	0	9.65	175.63	0	8.2	8.2	8663.2	8.37	1	73.2	NA	NA	NA	NA	152.2	NA	31.6	NA	34.8	NA	33.9	NA	33.5	NA	96.3	NA	23.5	23.5	NA	NA	23.5	NA	0.011	1	4e-04	1	98	7
62418	2.88	0.139	0	1.12	9.96	0	0.49	2.4	0	156.3	1.99	0	10.18	185.28	0	300	300	8309.6	319.15	1	70.1	NA	NA	NA	NA	172.6	NA	23.5	NA	38.9	NA	41	NA	27.8	NA	101.9	NA	26.3	26.2	NA	NA	26.3	NA	214	0	0.841	0	94	7
62419	3.15	0.152	0	0.27	2.4	0	0.75	3.7	0	184.72	2.35	0	5.34	97.19	0	11.8	11.8	15558.4	6.7	1	81.3	NA	NA	NA	NA	175.2	NA	26.5	NA	37.5	NA	35.4	NA	30.3	NA	102.9	NA	23.4	23.2	NA	NA	23.3	NA	0.176	0	0.0058	0	176	7
62421	0.44	0.021	0	0.11	0.98	1	1.36	6.8	0	200.57	2.55	0	10.73	195.29	0	1.2	1.2	5038.8	2.11	1	67.7	NA	NA	NA	NA	166.2	NA	24.5	NA	40	NA	36.1	NA	33.4	NA	82.4	NA	18	18	NA	NA	18	NA	0.132	0	6e-04	0	57	7
62422	1.83	0.088	0	0.74	6.58	0	5.19	25.9	0	185.55	2.36	0	9.12	165.98	0	1.5	1.5	3182.4	4.17	1	71.9	NA	NA	NA	NA	157.5	NA	29	NA	33.5	NA	37	NA	32	NA	103.3	NA	21	21	NA	NA	21	NA	0.033	0	4e-04	1	36	7
62424	0.79	0.038	0	0.11	0.98	1	2.61	13	0	165.14	2.1	0	8.35	151.97	0	8.6	8.6	19536.4	3.89	1	90.6	NA	NA	NA	NA	172.6	NA	30.4	NA	41.3	NA	37.7	NA	33	NA	106	NA	20.5	20.3	NA	NA	20.4	NA	0.016	0	0.0017	0	221	7
62425	0.48	0.023	0	0.11	0.98	1	0.99	4.9	0	158.8	2.02	0	4.49	81.72	0	1.2	1.2	3270.8	3.24	1	66.1	NA	NA	NA	NA	172.4	NA	22.2	NA	39.6	NA	35.4	NA	29.2	NA	81.9	NA	18.2	18.4	NA	NA	18.3	NA	0.011	1	NA	NA	37	7
62426	NA	NA	NA	NA	NA	NA	NA	NA	NA	NA	NA	NA	NA	NA	NA	27	27	27492.4	8.68	1	42.1	NA	NA	NA	NA	140.7	NA	21.3	3	35.7	NA	28.7	NA	24.1	NA	74.3	NA	16.3	16.1	NA	NA	16.2	NA	NA	NA	NA	NA	311	7
62427	1.06	0.051	0	1.2	10.68	0	0.66	3.3	0	162.16	2.06	0	8.96	163.07	0	27.5	27.5	15381.6	15.8	1	56.7	NA	NA	NA	NA	181	NA	17.3	2	42.9	NA	35.6	NA	26.3	NA	65.2	NA	15.3	15.4	NA	NA	15.4	NA	130	0	0.161	0	174	7
62428	0.32	0.015	0	0.21	1.87	0	0.59	2.9	0	214.98	2.73	0	6.7	121.94	0	10.6	10.6	12641.2	7.41	1	37.2	NA	NA	NA	NA	147	NA	17.2	2	38.2	NA	30.2	NA	20.1	NA	62	NA	13.8	14	NA	NA	13.9	NA	0.096	0	0.0011	0	143	7
62429	1.21	0.058	0	0.11	0.98	1	0.85	4.2	0	224.25	2.85	0	6.58	119.76	0	5.8	5.8	15204.8	3.37	1	111.7	NA	NA	NA	NA	173.1	NA	37.3	NA	42.8	NA	38.3	NA	43.3	NA	114.2	NA	28.6	28.8	NA	NA	28.7	NA	0.019	0	4e-04	1	172	7
62430	0.38	0.018	0	0.11	0.98	1	0.62	3.1	0	210.07	2.67	0	12.32	224.22	0	16.7	16.7	6895.2	21.41	1	121.3	NA	NA	NA	NA	178.8	NA	37.9	NA	42.2	NA	39.5	NA	41	NA	114.2	NA	26.3	26.3	NA	NA	26.3	NA	154	0	0.0049	0	78	7
62431	2.63	0.127	0	0.92	8.19	0	0.28	1.4	0	149.53	1.9	0	10.42	189.64	0	11.8	11.8	19713.2	5.29	1	53.1	NA	NA	NA	NA	167.5	NA	18.9	NA	41.3	NA	37.6	NA	25.4	NA	73.7	NA	18.7	18.4	NA	NA	18.6	NA	174	0	0.407	0	223	7
62432	0.42	0.02	0	0.11	0.98	1	0.32	1.6	0	177.17	2.25	0	7.49	136.32	0	1.8	1.8	4596.8	3.46	1	58.4	NA	NA	NA	NA	158.1	NA	23.4	NA	37.5	NA	34.3	NA	28.4	NA	82	NA	18.6	18.3	NA	NA	18.5	NA	0.011	1	4e-04	1	52	7
62433	NA	NA	NA	NA	NA	NA	NA	NA	NA	NA	NA	NA	NA	NA	NA	NA	NA	NA	NA	2	36.7	3	NA	NA	NA	139.6	NA	18.8	2	NA	1	NA	1	NA	1	NA	1	NA	NA	NA	NA	NA	1	NA	NA	NA	NA	NA	7
62434	1.98	0.096	0	0.17	1.51	0	1.88	9.4	0	170.69	2.17	0	7.64	139.05	0	7.6	7.6	17503.2	3.84	1	88.6	NA	NA	NA	NA	161.5	NA	34	NA	35.5	NA	38	NA	35	NA	106.8	NA	25.1	25	NA	NA	25.1	NA	0.024	0	0.0013	0	198	7
62436	NA	NA	NA	NA	NA	NA	NA	NA	NA	NA	NA	NA	NA	NA	NA	NA	NA	NA	NA	1	17.7	NA	NA	NA	NA	105.2	NA	16	2	NA	NA	22	NA	16	NA	53.4	NA	NA	NA	NA	NA	NA	NA	NA	NA	NA	NA	NA	7
62437	NA	NA	NA	NA	NA	NA	NA	NA	NA	NA	NA	NA	NA	NA	NA	12.5	12.5	13260	8.33	1	72.3	NA	NA	NA	NA	163.1	NA	27.2	NA	40.7	NA	36.4	NA	32.7	NA	89.5	NA	18.7	19.1	NA	NA	18.9	NA	NA	NA	0.006	0	150	7
62439	3.93	0.19	0	0.18	1.6	0	3.21	16	0	237.59	3.02	0	7.52	136.86	0	1290	1290	16177.2	704.92	1	103	NA	NA	NA	NA	176.8	NA	33	NA	39.7	NA	41	NA	37.8	NA	114	NA	28.8	29	NA	NA	28.9	NA	0.011	1	4e-04	1	183	7
62440	2.23	0.108	0	0.11	0.98	1	0.76	3.8	0	232.95	2.96	0	8.67	157.79	0	7.6	7.6	11050	6.08	1	96.8	NA	NA	NA	NA	178.9	NA	30.2	NA	45.1	NA	41.6	NA	34.4	NA	105.3	NA	24.1	24.4	NA	NA	24.3	NA	0.042	0	0.0017	0	125	7
62441	0.97	0.047	0	0.52	4.63	0	2.15	10.7	0	206.85	2.63	0	11.68	212.58	0	25.7	25.7	9282	24.48	1	69.2	NA	NA	NA	NA	169.7	NA	24	NA	38.2	NA	36.2	NA	31.2	NA	90	NA	20.8	21	NA	NA	20.9	NA	0.09	0	0.0047	0	105	7
62443	NA	NA	NA	NA	NA	NA	NA	NA	NA	NA	NA	NA	NA	NA	NA	NA	NA	NA	NA	1	20.9	NA	NA	NA	NA	112.4	NA	16.5	2	NA	NA	23.3	NA	19.3	NA	54.2	NA	NA	NA	NA	NA	NA	NA	0.05	0	NA	NA	NA	7
62444	0.7	0.034	0	0.11	0.98	1	1.1	5.5	0	167.7	2.13	0	9.11	165.8	0	1.4	1.4	5127.2	2.41	1	96.4	NA	NA	NA	NA	169.3	NA	33.6	NA	40	NA	38.4	NA	38.1	NA	97.1	NA	23.5	23.5	NA	NA	23.5	NA	0.024	0	8e-04	0	58	7
62445	1.39	0.067	0	0.72	6.41	0	0.4	2	0	162.19	2.06	0	15.67	285.19	0	16.2	16.2	25105.6	5.7	1	117.9	NA	NA	NA	NA	173.6	NA	39.1	NA	45.6	NA	40.5	NA	41.6	NA	110.5	NA	29.4	29.4	NA	NA	29.4	NA	324	0	0.535	0	284	7
62446	NA	NA	NA	NA	NA	NA	NA	NA	NA	NA	NA	NA	NA	NA	NA	NA	NA	NA	NA	1	17.6	NA	NA	NA	NA	102.9	NA	16.6	2	NA	NA	20.4	NA	17.6	NA	51.5	NA	NA	NA	NA	NA	NA	NA	NA	NA	NA	NA	NA	7
62447	0.27	0.013	0	0.28	2.49	0	0.3	1.5	0	156.38	1.99	0	9.08	165.26	0	46	46	28730	14.15	1	50.4	NA	NA	NA	NA	159.3	NA	19.9	2	37	NA	35	NA	24.7	NA	76	NA	16	16	NA	NA	16	NA	20.4	0	0.0437	0	325	7
62448	0.76	0.037	0	0.11	0.98	1	0.62	3.1	0	171.92	2.18	0	11.78	214.4	0	15.5	15.5	23249.2	5.89	1	83.5	NA	NA	NA	NA	171.8	NA	28.3	4	44.9	NA	39	NA	33.6	NA	92.2	NA	20.8	20.6	NA	NA	20.7	NA	0.019	0	0.0013	0	263	7
62449	0.43	0.021	0	0.21	1.87	0	0.67	3.3	0	167.71	2.13	0	11.78	214.4	0	8.6	8.6	9724	7.82	1	68.2	NA	NA	NA	NA	160.7	NA	26.4	NA	38.6	NA	38.1	NA	32.5	NA	89.1	NA	21.2	20.8	NA	NA	21	NA	0.044	0	4e-04	1	110	7
62450	3.85	0.186	0	4.3	38.26	0	0.26	1.3	0	171.72	2.18	0	11.96	217.67	0	4.7	4.7	4862	8.55	1	80.4	NA	NA	NA	NA	169	NA	28.2	NA	39.7	NA	35	NA	30.6	NA	98.5	NA	25.7	26	NA	NA	25.9	NA	307	0	0.63	0	55	7
62452	1.45	0.07	0	0.2	1.78	0	1.74	8.7	0	158.59	2.01	0	10.92	198.74	0	18.5	18.5	7425.6	22.02	1	88.4	NA	NA	NA	NA	163.3	NA	33.1	NA	37.2	NA	38.4	NA	38.2	NA	106.3	NA	25.1	25.1	NA	NA	25.1	NA	1.43	0	0.0128	0	84	7
62453	2.5	0.121	0	0.2	1.78	0	0.11	0.5	1	159.41	2.02	0	7.33	133.41	0	NA	NA	NA	NA	1	15.6	NA	100.4	NA	NA	99.2	NA	15.9	2	NA	NA	19.5	NA	16.5	NA	51.5	NA	NA	NA	NA	NA	NA	NA	NA	NA	NA	NA	NA	7
62454	0.9	0.043	0	0.37	3.29	0	1.02	5.1	0	178.39	2.27	0	13.87	252.43	0	2.8	2.8	5480.8	4.52	1	90.1	NA	NA	NA	NA	156.5	NA	36.8	NA	36.6	NA	34.4	NA	33.6	NA	114.5	NA	27.5	27.8	NA	NA	27.7	NA	0.067	0	0.0018	0	62	7
62455	0.18	0.009	1	0.11	0.98	1	1.11	5.5	0	167.35	2.13	0	7.21	131.22	0	65	65	23779.6	24.16	3	129.4	NA	NA	NA	NA	162.6	NA	48.9	4	NA	NA	37.8	NA	43.4	NA	128	NA	31.8	32	NA	NA	31.9	NA	0.794	0	0.0244	0	269	7
62456	0.55	0.027	0	0.11	0.98	1	0.55	2.7	0	172.12	2.19	0	7.72	140.5	0	2.1	2.1	7072	2.63	1	93.9	NA	NA	NA	NA	179.8	NA	29	4	43.3	NA	42.4	NA	36	NA	88.2	NA	20	20	NA	NA	20	NA	0.011	1	4e-04	1	80	7
62457	1.46	0.071	0	0.27	2.4	0	4.42	22.1	0	230.85	2.93	0	5.95	108.29	0	14.7	14.7	11315.2	11.48	1	72.8	NA	NA	NA	NA	168.2	NA	25.7	NA	37	NA	37	NA	30.7	NA	86.8	NA	18.9	18.8	NA	NA	18.9	NA	0.016	0	4e-04	1	128	7
62458	0.68	0.033	0	0.21	1.87	0	0.32	1.6	0	174.87	2.22	0	16.14	293.75	0	310	310	13790.4	198.72	1	52.1	NA	NA	NA	NA	166.5	NA	18.8	2	40.6	NA	37.3	NA	24.4	NA	69.8	NA	17.3	17.2	NA	NA	17.3	NA	0.018	0	0.0016	0	156	7
62459	NA	NA	NA	NA	NA	NA	NA	NA	NA	NA	NA	NA	NA	NA	NA	NA	NA	NA	NA	1	15.5	NA	NA	NA	NA	102.3	NA	14.8	2	NA	NA	20.6	NA	16	NA	47.7	NA	NA	NA	NA	NA	NA	NA	NA	NA	NA	NA	NA	7
62460	0.86	0.042	0	0.11	0.98	1	2.26	11.3	0	191.33	2.43	0	9.27	168.71	0	12.4	12.4	12022.4	9.12	1	77.5	NA	NA	NA	NA	188.1	NA	21.9	NA	41.8	NA	41.4	NA	33.3	NA	85	NA	19.2	18.9	NA	NA	19.1	NA	0.011	1	4e-04	1	136	7
62461	0.5	0.024	0	0.17	1.51	0	3.52	17.6	0	199.2	2.53	0	7.8	141.96	0	2.6	2.6	6276.4	3.66	1	79.6	NA	NA	NA	NA	150.2	NA	35.3	NA	35.6	NA	34.4	NA	35.2	NA	109.4	NA	24.5	24.5	NA	NA	24.5	NA	0.038	0	NA	NA	71	7
62462	0.37	0.018	0	0.25	2.22	0	0.11	0.5	1	155.83	1.98	0	19.93	362.73	0	2	2	3270.8	5.41	1	54.5	NA	NA	NA	NA	157.3	NA	22	3	38.5	NA	32.4	NA	27	NA	79	NA	17.6	17.3	NA	NA	17.5	NA	0.027	0	4e-04	1	37	7
62463	1.14	0.055	0	0.11	0.98	1	0.57	2.8	0	170.35	2.16	0	8.32	151.42	0	2.7	2.7	4420	5.4	1	28.3	NA	NA	NA	NA	130	NA	16.7	2	NA	NA	27.4	NA	19.9	NA	58.6	NA	NA	NA	NA	NA	NA	NA	0.078	0	0.001	0	50	7
62464	2	0.097	0	0.11	0.98	1	0.36	1.8	0	204.03	2.59	0	7.17	130.49	0	6.5	6.5	11050	5.2	1	85.3	NA	NA	NA	NA	173.9	NA	28.2	NA	39.9	NA	40	NA	35.7	NA	98.6	NA	22	21.9	NA	NA	22	NA	4.05	0	0.0131	0	125	7
62465	3.1	0.15	0	0.31	2.76	0	0.77	3.8	0	173.04	2.2	0	7.63	138.87	0	19.5	19.5	21834.8	7.89	1	61.1	NA	NA	NA	NA	148.2	NA	27.8	NA	32.4	NA	32.4	NA	28.6	NA	90.8	NA	21.7	21.5	NA	NA	21.6	NA	0.011	1	4e-04	1	247	7
62466	3.63	0.175	0	0.11	0.98	1	0.27	1.3	0	174.77	2.22	0	7.55	137.41	0	NA	NA	NA	NA	1	16.1	NA	NA	NA	NA	103.9	NA	14.9	2	NA	NA	21	NA	15.9	NA	48.6	NA	NA	NA	NA	NA	NA	NA	4.63	0	NA	NA	NA	7
62467	2.38	0.115	0	0.78	6.94	0	1.44	7.2	0	210.52	2.67	0	10.11	184	0	3.4	3.4	12818	2.34	1	85.3	NA	NA	NA	NA	182.4	NA	25.6	NA	40	NA	40	NA	34.5	NA	95	NA	21.2	21.2	NA	NA	21.2	NA	0.018	0	4e-04	1	145	7
62469	0.97	0.047	0	0.17	1.51	0	0.46	2.3	0	191.02	2.43	0	8.91	162.16	0	36.3	36.3	17945.2	17.88	1	33.8	NA	NA	NA	NA	135.3	NA	18.5	2	33	NA	28	NA	23.3	NA	59	NA	15.6	15.6	NA	NA	15.6	NA	0.051	0	0.0011	0	203	7
62470	1.1	0.053	0	0.21	1.87	0	0.25	1.2	0	155.66	1.98	0	10.44	190.01	0	NA	NA	NA	NA	1	20	NA	NA	NA	NA	106.6	NA	17.6	3	NA	NA	21.5	NA	18.7	NA	54.1	NA	NA	NA	NA	NA	NA	NA	0.02	0	NA	NA	NA	7
62471	0.41	0.02	0	0.38	3.38	0	0.24	1.2	0	166.85	2.12	0	6.83	124.31	0	10.9	10.9	11050	8.72	1	72.5	NA	NA	NA	NA	160.8	NA	28	NA	31.6	NA	35.8	NA	30.2	NA	101.2	NA	24.5	24.1	NA	NA	24.3	4	0.011	1	4e-04	1	125	7
62472	0.86	0.042	0	0.23	2.05	0	2.21	11	0	183.56	2.33	0	12.24	222.77	0	1110	1110	32531.2	301.63	1	96.2	NA	NA	NA	NA	178.2	NA	30.3	NA	46.5	NA	35.7	NA	36.5	NA	96.5	NA	22.5	22.6	NA	NA	22.6	NA	0.041	0	0.0061	0	368	7
62473	NA	NA	NA	NA	NA	NA	NA	NA	NA	NA	NA	NA	NA	NA	NA	NA	NA	NA	NA	1	78.1	NA	NA	NA	NA	150.9	NA	34.3	4	41	NA	33.8	NA	34.3	NA	94.2	NA	22.6	22.4	NA	NA	22.5	NA	NA	NA	NA	NA	NA	7
62474	1.44	0.07	0	0.45	4	0	0.73	3.6	0	192.99	2.45	0	3.78	68.8	0	14.2	14.2	4154.8	30.21	3	133.5	NA	NA	NA	NA	154	3	56.3	NA	38.8	NA	39.8	NA	51	NA	140.6	NA	NA	NA	NA	NA	NA	1	0.023	0	6e-04	0	47	7
62475	1.27	0.061	0	0.11	0.98	1	0.71	3.5	0	226.67	2.88	0	5.35	97.37	0	11.8	11.8	39426.4	2.65	1	75.3	NA	NA	NA	NA	171	NA	25.8	NA	40	NA	37.2	NA	31.4	NA	85.1	NA	19.6	19.3	NA	NA	19.5	NA	0.4	0	0.0304	0	446	7
62476	1.59	0.077	0	0.11	0.98	1	0.28	1.4	0	236.61	3	0	10.19	185.46	0	7.6	7.6	13790.4	4.87	3	75.8	3	NA	NA	NA	171.5	NA	25.8	NA	NA	1	38.3	NA	30	NA	93.1	NA	18.8	18.2	18.4	18.3	18.3	NA	0.036	0	0.0019	0	156	7
62477	NA	NA	NA	NA	NA	NA	NA	NA	NA	NA	NA	NA	NA	NA	NA	3.4	3.4	3801.2	7.91	1	48.2	NA	NA	NA	NA	150.5	NA	21.3	3	38.5	NA	31.7	NA	24	NA	78	NA	17.2	16.9	NA	NA	17.1	NA	NA	NA	0.0107	0	43	7
62478	NA	NA	NA	NA	NA	NA	NA	NA	NA	NA	NA	NA	NA	NA	NA	NA	NA	NA	NA	1	24.1	NA	NA	NA	NA	110.8	NA	19.6	4	NA	NA	23	NA	20.4	NA	58.5	NA	NA	NA	NA	NA	NA	NA	NA	NA	NA	NA	NA	7
62479	2.16	0.104	0	0.33	2.94	0	2.54	12.7	0	169.02	2.15	0	9.18	167.08	0	2.7	2.7	2652	9	1	70.2	NA	NA	NA	NA	158	NA	28.1	NA	32.1	NA	35	NA	32.3	NA	100.9	NA	24.9	25.1	NA	NA	25	NA	0.036	0	0.001	0	30	7
62480	0.78	0.038	0	0.11	0.98	1	0.59	2.9	0	171.83	2.18	0	5.15	93.73	0	4.3	4.3	7867.6	4.83	1	85.3	NA	NA	NA	NA	173.1	NA	28.5	NA	38.2	NA	38	NA	32.5	NA	100	NA	23.4	23.3	NA	NA	23.4	NA	0.028	0	0.0017	0	89	7
62481	0.66	0.032	0	0.93	8.27	0	1.5	7.5	0	186.81	2.37	0	17.26	314.13	0	3.7	3.7	5922.8	5.52	1	80.5	NA	NA	NA	NA	170.5	NA	27.7	NA	41.2	NA	37	NA	30.1	NA	93.6	NA	18.6	19	NA	NA	18.8	NA	0.031	0	4e-04	1	67	7
62482	0.41	0.02	0	0.11	0.98	1	0.41	2	0	188.04	2.39	0	5.57	101.37	0	23.2	23.2	28376.4	7.23	1	73.2	NA	NA	NA	NA	166.1	NA	26.5	NA	39	NA	36.6	NA	33.2	NA	94.4	NA	20	20.1	NA	NA	20.1	NA	0.057	0	0.0083	0	321	7
62483	0.7	0.034	0	0.11	0.98	1	0.82	4.1	0	193.52	2.46	0	10.59	192.74	0	1.7	1.7	3359.2	4.47	1	47.9	NA	NA	NA	NA	141.8	NA	23.8	3	35.1	NA	31.8	NA	27.5	NA	76.2	NA	15.8	16	NA	NA	15.9	NA	0.223	0	0.0067	0	38	7
62484	0.93	0.045	0	0.82	7.3	0	0.58	2.9	0	183.64	2.33	0	7.95	144.69	0	8.4	8.4	19978.4	3.72	1	126.5	NA	NA	NA	NA	163.7	NA	47.2	NA	36.7	NA	41.2	NA	51.6	NA	131.7	NA	31	30.6	NA	NA	30.8	NA	9.35	0	0.0355	0	226	7
62485	0.3	0.014	0	0.21	1.87	0	0.37	1.8	0	184.52	2.34	0	6.03	109.75	0	3.4	3.4	16177.2	1.86	1	106.1	NA	NA	NA	NA	178.5	NA	33.3	NA	47.5	NA	41.8	NA	41.2	NA	102.3	NA	24.4	24.3	NA	NA	24.4	NA	0.011	1	4e-04	1	183	7
62487	2.98	0.144	0	0.82	7.3	0	2.47	12.3	0	185.18	2.35	0	12.1	220.22	0	3.6	3.6	5304	6	1	64.6	NA	NA	NA	NA	159.1	NA	25.5	NA	35.3	NA	34.1	NA	30.8	NA	89	NA	20.5	20.6	NA	NA	20.6	NA	338	0	0.355	0	60	7
62489	1.95	0.094	0	0.11	0.98	1	0.16	0.8	0	182.98	2.32	0	10.87	197.83	0	NA	NA	NA	NA	1	11.4	NA	82.1	NA	NA	NA	NA	NA	NA	NA	NA	16.4	NA	15.5	NA	NA	NA	NA	NA	NA	NA	NA	NA	NA	NA	NA	NA	NA	7
62491	1.34	0.065	0	1.3	11.57	0	3.32	16.6	0	217.56	2.76	0	12.66	230.41	0	30.4	30.4	11757.2	22.86	1	64	NA	NA	NA	NA	151.7	NA	27.8	NA	32.5	NA	31.9	NA	30.5	NA	94.7	NA	20.5	20.5	NA	NA	20.5	NA	0.011	1	4e-04	1	133	7
62492	1.06	0.051	0	0.21	1.87	0	0.33	1.6	0	194.49	2.47	0	10.53	191.65	0	5	5	9193.6	4.81	1	19.4	NA	NA	NA	NA	116.9	NA	14.2	2	NA	NA	24	NA	16.5	NA	50.8	NA	NA	NA	NA	NA	NA	NA	0.035	0	4e-04	1	104	7
62494	1.31	0.063	0	1.02	9.07	0	0.71	3.5	0	184.16	2.34	0	7.67	139.59	0	1.1	1.1	3536	2.75	1	79	NA	NA	NA	NA	171.7	NA	26.8	NA	39.9	NA	36.5	NA	31.9	NA	86.9	NA	20.9	21.2	NA	NA	21.1	NA	28.7	0	0.0144	0	40	7
62495	0.9	0.043	0	0.11	0.98	1	0.76	3.8	0	212.22	2.7	0	17.75	323.05	0	8.2	8.2	21216	3.42	1	77.1	NA	NA	NA	NA	164.2	NA	28.6	NA	32.8	NA	36.6	NA	34.8	NA	99.3	NA	24.9	24.9	NA	NA	24.9	NA	0.011	1	4e-04	1	240	7
62496	NA	NA	NA	NA	NA	NA	NA	NA	NA	NA	NA	NA	NA	NA	NA	NA	NA	NA	NA	1	23.8	NA	NA	NA	NA	106.9	NA	20.8	4	NA	NA	23	NA	21	NA	63.8	NA	NA	NA	NA	NA	NA	NA	NA	NA	NA	NA	NA	7
62497	0.37	0.018	0	0.11	0.98	1	0.87	4.3	0	197.68	2.51	0	8.45	153.79	0	23.2	23.2	7867.6	26.07	3	37.3	NA	NA	NA	NA	152.8	NA	16	2	38.3	NA	32.8	NA	21.7	NA	NA	NA	12	12	NA	NA	12	NA	0.011	1	4e-04	1	89	7
62498	0.38	0.018	0	0.11	0.98	1	0.63	3.1	0	250.42	3.18	0	7.37	134.13	0	5.6	5.6	9989.2	4.96	1	59.4	NA	NA	NA	NA	156.2	NA	24.3	3	37	NA	36	NA	28	NA	82	NA	18	18	NA	NA	18	NA	0.011	1	4e-04	1	113	7
62499	1.68	0.081	0	0.11	0.98	1	0.19	0.9	0	172.72	2.19	0	7.99	145.42	0	NA	NA	NA	NA	1	11.6	NA	75.7	NA	NA	NA	NA	NA	NA	NA	NA	17	NA	16.4	NA	NA	NA	NA	NA	NA	NA	NA	NA	NA	NA	NA	NA	NA	7
62500	1.51	0.073	0	0.49	4.36	0	1.66	8.3	0	178.44	2.27	0	7.48	136.14	0	5.8	5.8	4950.4	10.36	1	56.4	NA	NA	NA	NA	152.3	NA	24.3	NA	34	NA	33.5	NA	28.8	NA	75	NA	17.3	17	NA	NA	17.2	NA	0.011	1	4e-04	1	56	7
62501	0.32	0.015	0	0.29	2.58	0	0.11	0.5	1	169.86	2.16	0	17.52	318.86	0	8.2	8.2	7867.6	9.21	1	63.3	NA	NA	NA	NA	157.2	NA	25.6	NA	35.8	NA	33	NA	30.4	NA	83.3	NA	17.7	17.8	NA	NA	17.8	NA	0.138	0	9e-04	0	89	7
62502	1.32	0.064	0	0.58	5.16	0	2.34	11.7	0	208.78	2.65	0	8.7	158.34	0	6.8	6.8	19006	3.16	1	118.8	NA	NA	NA	NA	180.4	NA	36.5	NA	44.1	NA	38.8	NA	40	NA	112	NA	26.4	26.5	NA	NA	26.5	NA	297	0	0.431	0	215	7
62503	1.01	0.049	0	0.11	0.98	1	0.11	0.5	1	184.77	2.35	0	8.83	160.71	0	NA	NA	NA	NA	1	18	NA	NA	NA	NA	105.3	NA	16.2	2	NA	NA	21	NA	16.8	NA	54.4	NA	NA	NA	NA	NA	NA	NA	0.534	0	NA	NA	NA	7
62504	1.02	0.049	0	0.24	2.14	0	0.89	4.4	0	149.21	1.89	0	11.96	217.67	0	0.8	0.8	1326	5.33	1	96.5	NA	NA	NA	NA	157.5	NA	38.9	NA	36.5	NA	35.6	NA	37.7	NA	111.5	NA	24.2	24.4	NA	NA	24.3	NA	0.03	0	4e-04	1	15	7
62505	NA	NA	NA	NA	NA	NA	NA	NA	NA	NA	NA	NA	NA	NA	NA	NA	NA	NA	NA	1	16.5	NA	101.7	NA	NA	100.5	NA	16.3	2	NA	NA	20.4	NA	16.2	NA	53.7	NA	NA	NA	NA	NA	NA	NA	NA	NA	NA	NA	NA	7
62506	0.77	0.037	0	0.23	2.05	0	21.63	107.9	0	175.14	2.22	0	5.66	103.01	0	7.6	7.6	17061.2	3.94	1	72.5	NA	NA	NA	NA	159.8	NA	28.4	NA	35.8	NA	35.3	NA	31.5	NA	93.7	NA	18.8	18.8	NA	NA	18.8	NA	0.051	0	0.0026	0	193	7
62507	0.4	0.019	0	0.11	0.98	1	0.19	0.9	0	198.45	2.52	0	9.26	168.53	0	52.4	52.4	18564	24.95	1	71.5	NA	NA	NA	NA	158	NA	28.6	3	34.5	NA	33.6	NA	30	NA	90.9	NA	23.4	23.6	NA	NA	23.5	NA	0.019	0	4e-04	1	210	7
62508	NA	NA	NA	NA	NA	NA	NA	NA	NA	NA	NA	NA	NA	NA	NA	NA	NA	NA	NA	1	15.5	NA	96.6	NA	NA	95.3	NA	17.1	2	NA	NA	19.6	NA	16.6	NA	50.3	NA	NA	NA	NA	NA	NA	NA	NA	NA	NA	NA	NA	7
62509	1.6	0.077	0	0.36	3.2	0	0.59	2.9	0	182.26	2.31	0	8.16	148.51	0	3.3	3.3	5392.4	5.41	1	60.4	NA	NA	NA	NA	158.3	NA	24.1	NA	34.9	NA	35	NA	28	NA	82.5	NA	17.2	17.2	NA	NA	17.2	NA	0.025	0	4e-04	1	61	7
62510	0.6	0.029	0	0.45	4	0	3.39	16.9	0	231.01	2.93	0	7.38	134.32	0	12.6	12.6	10342.8	10.77	1	81.6	NA	NA	NA	NA	165.6	NA	29.8	NA	37.4	NA	38.2	NA	33.8	NA	99.9	NA	26.5	26.9	NA	NA	26.7	NA	0.011	1	0.0017	0	117	7
62511	0.61	0.029	0	0.18	1.6	0	0.57	2.8	0	154.44	1.96	0	8.42	153.24	0	2.2	2.2	7690.8	2.53	1	31.7	NA	NA	NA	NA	130.9	NA	18.5	2	32.5	NA	27.5	NA	22.7	NA	63	NA	12.8	12.8	NA	NA	12.8	NA	6.14	0	0.0839	0	87	7
62512	0.83	0.04	0	0.28	2.49	0	0.32	1.6	0	217.1	2.76	0	6.4	116.48	0	11.1	11.1	7690.8	12.76	1	62.9	NA	NA	NA	NA	181.3	NA	19.1	NA	42	NA	39.5	NA	25.3	NA	81.4	NA	17.5	17.5	NA	NA	17.5	NA	0.038	0	4e-04	1	87	7
62513	1.53	0.074	0	0.18	1.6	0	0.78	3.9	0	208.78	2.65	0	11.05	201.11	0	8.7	8.7	2652	29	1	63.7	NA	NA	NA	NA	154.5	NA	26.7	NA	33.5	NA	34	NA	29.4	NA	91.7	NA	20.5	20.5	NA	NA	20.5	NA	0.027	0	0.001	0	30	7
62514	1.14	0.055	0	2.16	19.22	0	1.13	5.6	0	197.89	2.51	0	8.71	158.52	0	13.2	13.2	11492	10.15	1	101.5	NA	NA	NA	NA	173.8	NA	33.6	NA	41	NA	35.8	NA	36.9	NA	111.4	NA	29.8	29	31	31.5	30.8	NA	237	0	0.417	0	130	7
62515	0.64	0.031	0	0.21	1.87	0	0.4	2	0	194.28	2.47	0	14.86	270.45	0	6.6	6.6	13171.6	4.43	1	75.2	NA	NA	NA	NA	154.3	NA	31.6	NA	31.4	NA	32.8	NA	35.6	NA	96.3	NA	23.1	22.8	NA	NA	23	NA	0.023	0	0.0015	0	149	7
62516	0.5	0.024	0	0.11	0.98	1	0.18	0.9	0	148.72	1.89	0	7.11	129.4	0	6	6	9989.2	5.31	1	45.8	NA	NA	NA	NA	153.3	NA	19.5	2	37.8	NA	31.2	NA	24	NA	69.7	NA	13.8	14	NA	NA	13.9	NA	0.035	0	0.0012	0	113	7
62517	1.21	0.058	0	0.33	2.94	0	1.71	8.5	0	175.79	2.23	0	6.96	126.67	0	265	265	11845.6	197.76	1	81.5	NA	NA	NA	NA	158.8	NA	32.3	NA	31.9	NA	39.2	NA	32.6	NA	110.3	NA	25	25	NA	NA	25	NA	0.011	1	4e-04	1	134	7
62519	4.98	0.241	0	1.1	9.79	0	0.78	3.9	0	227.32	2.89	0	6.64	120.85	0	1160	1160	23779.6	431.23	3	76.2	NA	NA	NA	NA	171.7	NA	25.8	NA	39	NA	39	NA	32	NA	97.5	NA	NA	NA	NA	NA	NA	1	79.3	0	0.337	0	269	7
62521	1.85	0.089	0	1.21	10.77	0	1.87	9.3	0	183.57	2.33	0	10.68	194.38	0	3.6	3.6	6276.4	5.07	1	59.4	NA	NA	NA	NA	160.5	NA	23.1	NA	35.3	NA	34.9	NA	27.4	NA	83	NA	17.5	17	NA	NA	17.3	NA	NA	NA	0.106	0	71	7
62522	2.36	0.114	0	9.3	82.74	0	0.48	2.4	0	212.21	2.7	0	9.22	167.8	0	7.5	7.5	13083.2	5.07	1	91.1	NA	NA	NA	NA	171	NA	31.2	NA	38.4	NA	37.6	NA	35.8	NA	105.4	NA	28.9	29.1	NA	NA	29	NA	302	0	1.09	0	148	7
62523	2.06	0.099	0	0.25	2.22	0	0.49	2.4	0	234.22	2.97	0	7.84	142.69	0	9.7	9.7	13436.8	6.38	1	89.4	NA	NA	NA	NA	172.2	NA	30.1	NA	37.3	NA	35.9	NA	37.8	NA	105	NA	24.7	24.6	NA	NA	24.7	NA	NA	NA	0.0011	0	152	7
62524	0.88	0.043	0	0.11	0.98	1	0.71	3.5	0	178.51	2.27	0	23.56	428.79	0	16.1	16.1	20597.2	6.91	1	72.8	NA	NA	NA	NA	174	NA	24	NA	39.3	NA	37	NA	32.4	NA	82.3	NA	17.3	17.6	NA	NA	17.5	NA	0.011	1	0.0105	0	233	7
62525	0.93	0.045	0	0.11	0.98	1	2.05	10.2	0	182.23	2.31	0	12.93	235.33	0	1.4	1.4	9900.8	1.25	1	92.3	NA	NA	NA	NA	176.8	NA	29.5	4	44.9	NA	38	NA	34.4	NA	95.8	NA	23.1	23.5	NA	NA	23.3	NA	0.011	1	0.0012	0	112	7
62526	2.49	0.12	0	1.53	13.61	0	2.64	13.2	0	171.43	2.18	0	6.51	118.48	0	6.4	6.4	13525.2	4.18	1	73.8	NA	NA	NA	NA	160.4	NA	28.7	NA	37	NA	34.9	NA	31.1	NA	97.2	NA	21.4	21.6	NA	NA	21.5	NA	419	0	0.734	0	153	7
62527	1.27	0.061	0	0.65	5.78	0	0.45	2.2	0	181.43	2.3	0	5.44	99.01	0	13.2	13.2	12906.4	9.04	1	71.3	NA	NA	NA	NA	166.3	NA	25.8	NA	38.2	NA	40.8	NA	32.7	NA	95	NA	22.2	22.1	NA	NA	22.2	NA	0.071	0	0.0012	0	146	7
62528	2.43	0.117	0	0.11	0.98	1	1.23	6.1	0	186.4	2.37	0	10.41	189.46	0	2.8	2.8	7514	3.29	1	64.4	NA	NA	NA	NA	161	NA	24.8	NA	40.4	NA	35.2	NA	30.2	NA	87.7	NA	18.4	18.4	NA	NA	18.4	NA	12.4	0	0.006	0	85	7
62529	0.69	0.033	0	0.23	2.05	0	4.07	20.3	0	228.05	2.9	0	8.93	162.53	0	12.7	12.7	10342.8	10.85	1	135.7	NA	NA	NA	NA	172.5	NA	45.6	NA	43.3	NA	37.4	NA	42.5	NA	136.8	NA	34.3	34.1	NA	NA	34.2	NA	0.011	1	0.0013	0	117	7
62530	0.72	0.035	0	0.92	8.19	0	0.11	0.5	1	170.23	2.16	0	9.69	176.36	0	9.4	9.4	14586	5.7	1	88.1	NA	NA	NA	NA	155.8	NA	36.3	NA	29.2	NA	36	NA	42.4	NA	119.1	NA	30.8	30.5	NA	NA	30.7	NA	187	0	0.776	0	165	7
62531	NA	NA	NA	NA	NA	NA	NA	NA	NA	NA	NA	NA	NA	NA	NA	2.2	2.2	2475.2	7.86	1	87.1	NA	NA	NA	NA	161.7	NA	33.3	NA	38.5	NA	37.4	NA	35.5	NA	101.7	NA	27.5	27.5	NA	NA	27.5	NA	NA	NA	0.162	0	28	7
62532	NA	NA	NA	NA	NA	NA	NA	NA	NA	NA	NA	NA	NA	NA	NA	3.7	3.7	5834.4	5.61	1	108.2	NA	NA	NA	NA	165.5	NA	39.5	NA	35.4	NA	37.3	NA	38.7	NA	119.2	NA	26.3	26.2	NA	NA	26.3	NA	NA	NA	4e-04	1	66	7
62533	NA	NA	NA	NA	NA	NA	NA	NA	NA	NA	NA	NA	NA	NA	NA	NA	NA	NA	NA	1	9.8	NA	81.1	NA	NA	NA	NA	NA	NA	NA	NA	16	NA	13.9	NA	NA	NA	NA	NA	NA	NA	NA	NA	NA	NA	NA	NA	NA	7
62534	0.82	0.04	0	0.11	0.98	1	0.19	0.9	0	149.52	1.9	0	7.26	132.13	0	5.2	5.2	11668.8	3.94	1	67.1	NA	NA	NA	NA	163	NA	25.3	3	39.2	NA	35.8	NA	29.4	NA	87.6	NA	20.4	20.8	NA	NA	20.6	NA	0.115	0	0.009	0	132	7
62535	0.48	0.023	0	0.11	0.98	1	0.21	1	0	196.78	2.5	0	7.57	137.77	0	NA	NA	NA	NA	1	21.4	NA	NA	NA	NA	118.9	NA	15.1	2	NA	NA	24.2	NA	17.1	NA	56.2	NA	NA	NA	NA	NA	NA	NA	0.011	1	NA	NA	NA	7
62536	2	0.097	0	0.3	2.67	0	6.48	32.3	0	192.7	2.45	0	9.1	165.62	0	1.9	1.9	3094	5.43	1	89.7	NA	NA	NA	NA	180.6	NA	27.5	NA	42.5	NA	38	NA	33.2	NA	101.2	NA	22.2	22.2	NA	NA	22.2	NA	0.087	0	4e-04	1	35	7
62537	0.42	0.02	0	0.11	0.98	1	0.26	1.3	0	247.56	3.14	0	12.55	228.41	0	3.5	3.5	5038.8	6.14	1	47	NA	NA	NA	NA	144.7	NA	22.4	3	35.8	NA	30.9	NA	26.5	NA	78.2	NA	17.1	16.9	NA	NA	17	NA	0.351	0	0.0042	0	57	7
62538	1.09	0.053	0	0.11	0.98	1	0.11	0.5	1	133.56	1.7	0	10.38	188.92	0	NA	NA	NA	NA	1	11.4	NA	80	NA	NA	NA	NA	NA	NA	NA	NA	17.5	NA	15.9	NA	NA	NA	NA	NA	NA	NA	NA	NA	NA	NA	NA	NA	NA	7
62539	12.1	0.584	0	0.91	8.1	0	7.57	37.8	0	166.34	2.11	0	10.27	186.91	0	126.5	126.5	19890	56.22	1	97.2	NA	NA	NA	NA	174.5	NA	31.9	NA	39.9	NA	40.2	NA	40.7	NA	103.3	NA	24.2	24.6	NA	NA	24.4	NA	103	0	0.384	0	225	7
62541	0.57	0.028	0	0.23	2.05	0	0.18	0.9	0	168.16	2.14	0	11.88	216.22	0	24.2	24.2	12287.6	17.41	1	54.9	NA	NA	NA	NA	155.8	NA	22.6	2	37.3	NA	34.2	NA	25.4	NA	76.5	NA	16.2	16.2	NA	NA	16.2	NA	1.46	0	0.0227	0	139	7
62542	0.73	0.035	0	0.21	1.87	0	0.21	1	0	185.89	2.36	0	12.09	220.04	0	850	850	25901.2	290.1	1	36.3	NA	NA	NA	NA	136	NA	19.6	2	29.4	NA	28	NA	21.6	NA	63.3	NA	14	14.4	NA	NA	14.2	NA	0.138	0	0.0024	0	293	7
62543	1.06	0.051	0	0.11	0.98	1	0.33	1.6	0	156.5	1.99	0	13.67	248.79	0	NA	NA	NA	NA	1	9.4	NA	79.5	NA	NA	NA	NA	NA	NA	NA	NA	15.6	NA	13.8	NA	NA	NA	NA	NA	NA	NA	NA	NA	NA	NA	NA	NA	NA	7
62544	NA	NA	NA	NA	NA	NA	NA	NA	NA	NA	NA	NA	NA	NA	NA	6	6	12729.6	4.17	1	73.3	NA	NA	NA	NA	169.3	NA	25.6	NA	42	NA	37.5	NA	34.2	NA	86.5	NA	19.9	20.8	21	21.2	21	NA	NA	NA	4e-04	1	144	7
62545	0.49	0.024	0	0.11	0.98	1	0.19	0.9	0	174.8	2.22	0	10.21	185.82	0	28	28	17945.2	13.79	1	29.6	NA	NA	NA	NA	135.2	NA	16.2	2	30.9	NA	28	NA	20.7	NA	58.2	NA	11.8	11.6	NA	NA	11.7	NA	0.011	1	0.0028	0	203	7
62546	0.45	0.022	0	0.26	2.31	0	0.33	1.6	0	193.98	2.46	0	4.67	84.99	0	33	33	24221.6	12.04	1	118.2	NA	NA	NA	NA	179.9	NA	36.5	NA	42.8	NA	39.4	NA	42.9	NA	118.5	NA	27.5	27.8	NA	NA	27.7	NA	0.011	1	0.0047	0	274	7
62547	0.54	0.026	0	0.11	0.98	1	0.38	1.9	0	166.44	2.11	0	14.74	268.27	0	14.2	14.2	12552.8	10	1	59.8	NA	NA	NA	NA	144.2	NA	28.8	4	33.9	NA	31.2	NA	29.9	NA	90.9	NA	20	19.8	NA	NA	19.9	NA	0.018	0	0.0028	0	142	7
62548	1.61	0.078	0	0.19	1.69	0	1.57	7.8	0	201.84	2.56	0	10.06	183.09	0	34.4	34.4	22630.4	13.44	1	92.7	NA	NA	NA	NA	164.6	NA	34.2	NA	36.5	NA	33.8	NA	37.5	NA	111.6	NA	27.4	27.3	NA	NA	27.4	NA	0.016	0	0.0012	0	256	7
62549	0.83	0.04	0	0.88	7.83	0	4.23	21.1	0	202.91	2.58	0	13.28	241.7	0	31.4	31.4	14851.2	18.69	1	65.9	NA	NA	NA	NA	174.9	NA	21.5	NA	38.2	NA	35.5	NA	28	NA	83	NA	17	16.9	NA	NA	17	NA	0.011	1	7e-04	0	168	7
62550	0.49	0.024	0	0.24	2.14	0	0.93	4.6	0	170.46	2.16	0	10.55	192.01	0	15.4	15.4	13436.8	10.13	1	35.8	NA	NA	NA	NA	137.7	NA	18.9	2	33.3	NA	30.1	NA	23.1	NA	59.2	NA	13.9	14	NA	NA	14	NA	0.456	0	0.0067	0	152	7
62551	0.44	0.021	0	0.11	0.98	1	0.27	1.3	0	158.06	2.01	0	15.14	275.55	0	18.9	18.9	10784.8	15.49	1	148.2	NA	NA	NA	NA	175.3	NA	48.2	NA	37.4	NA	41.5	NA	46.6	NA	147.3	NA	28.7	28.7	NA	NA	28.7	NA	0.032	0	4e-04	1	122	7
62552	1	0.048	0	1.28	11.39	0	0.48	2.4	0	180.56	2.29	0	5.72	104.1	0	6.8	6.8	4862	12.36	1	58.2	NA	NA	NA	NA	160.8	NA	22.5	NA	40.1	NA	36.5	NA	29.8	NA	77.9	NA	16.3	16.2	NA	NA	16.3	NA	308	0	0.156	0	55	7
62553	NA	NA	NA	NA	NA	NA	NA	NA	NA	NA	NA	NA	NA	NA	NA	28.2	28.2	8751.6	28.48	1	27	NA	NA	NA	NA	130.6	NA	15.8	2	30.6	NA	26.6	NA	19	NA	56.3	NA	10.9	11	NA	NA	11	NA	NA	NA	4e-04	1	99	7
62554	0.51	0.025	0	0.33	2.94	0	0.48	2.4	0	217.06	2.76	0	13.05	237.51	0	3.1	3.1	2121.6	12.92	1	49.3	NA	NA	NA	NA	163.1	NA	18.5	2	39	NA	32.9	NA	24.8	NA	71.3	NA	15.4	15.6	NA	NA	15.5	NA	0.015	0	4e-04	1	24	7
62555	0.54	0.026	0	0.2	1.78	0	0.56	2.8	0	170.66	2.17	0	7.99	145.42	0	11.2	11.2	3270.8	30.27	1	73.3	NA	NA	NA	NA	190.5	NA	20.2	NA	46.5	NA	41.7	NA	30.7	NA	74.5	NA	17.2	16.7	NA	NA	17	NA	0.409	0	0.001	0	37	7
62556	1.4	0.068	0	0.39	3.47	0	0.37	1.8	0	197.14	2.5	0	11.29	205.48	0	5.6	5.6	7867.6	6.29	1	52.2	NA	NA	NA	NA	152.6	NA	22.4	NA	34.4	NA	35.3	NA	27	NA	80	NA	17	17.2	NA	NA	17.1	NA	0.028	0	0.0013	0	89	7
62557	NA	NA	NA	NA	NA	NA	NA	NA	NA	NA	NA	NA	NA	NA	NA	2.2	2.2	4243.2	4.58	1	35.7	NA	NA	NA	NA	141.5	NA	17.8	2	33	NA	30.5	NA	21	NA	63.5	NA	15.5	15.5	NA	NA	15.5	NA	NA	NA	4e-04	1	48	7
62558	1	0.048	0	0.39	3.47	0	0.57	2.8	0	191.12	2.43	0	7.23	131.59	0	11.4	11.4	11668.8	8.64	1	99.2	NA	NA	NA	NA	161.1	NA	38.2	NA	35	NA	37	NA	36.1	NA	113.2	NA	26.7	26.8	NA	NA	26.8	NA	0.018	0	NA	NA	132	7
62559	0.83	0.04	0	0.18	1.6	0	0.17	0.8	0	156.12	1.98	0	19.91	362.36	0	31.5	31.5	12994.8	21.43	1	30.6	NA	NA	NA	NA	135.5	NA	16.7	2	30.3	NA	27.6	NA	22.2	NA	60.8	NA	12.8	13	NA	NA	12.9	NA	0.029	0	0.0019	0	147	7
62560	8.96	0.433	0	0.55	4.89	0	1.77	8.8	0	178.45	2.27	0	5.88	107.02	0	2	2	5480.8	3.23	1	71.7	NA	NA	NA	NA	164.9	NA	26.4	NA	39.4	NA	35.7	NA	33.1	NA	93.8	NA	21.3	21.1	NA	NA	21.2	NA	0.017	0	4e-04	1	62	7
62561	0.85	0.041	0	0.11	0.98	1	0.11	0.5	1	174.92	2.22	0	12.52	227.86	0	5.6	5.6	9193.6	5.38	1	36.1	NA	NA	NA	NA	142.4	NA	17.8	2	35.3	NA	32.1	NA	22.1	NA	63.5	NA	15	14.8	NA	NA	14.9	NA	0.08	0	NA	NA	104	7
62562	1.06	0.051	0	0.11	0.98	1	0.36	1.8	0	168.91	2.15	0	10.86	197.65	0	NA	NA	NA	NA	1	20.6	NA	NA	NA	NA	111.7	NA	16.5	2	NA	NA	23.8	NA	17.9	NA	52	NA	NA	NA	NA	NA	NA	NA	0.075	0	NA	NA	NA	7
62563	NA	NA	NA	NA	NA	NA	NA	NA	NA	NA	NA	NA	NA	NA	NA	10	10	3447.6	25.64	2	53.3	3	NA	NA	NA	155.3	NA	22.1	NA	NA	1	NA	1	NA	1	NA	1	NA	NA	NA	NA	NA	1	NA	NA	NA	NA	39	7
62564	0.44	0.021	0	0.11	0.98	1	0.11	0.5	1	196.73	2.5	0	14.44	262.81	0	7.2	7.2	10608	6	1	122.2	NA	NA	NA	NA	169.1	NA	42.7	4	38.5	NA	42	NA	39.7	NA	133.7	NA	31.4	31	NA	NA	31.2	NA	2.53	0	0.0727	0	120	7
62565	1.38	0.067	0	0.18	1.6	0	2.08	10.4	0	169.62	2.15	0	10.94	199.11	0	2.2	2.2	4773.6	4.07	1	103	NA	NA	NA	NA	180.3	NA	31.7	NA	38.5	NA	38.8	NA	36.7	NA	111.3	NA	26.5	26.4	NA	NA	26.5	NA	0.072	0	4e-04	1	54	7
62566	1.21	0.058	0	0.11	0.98	1	0.11	0.5	1	149.97	1.9	0	6.58	119.76	0	NA	NA	NA	NA	1	15	NA	92.8	NA	NA	92.8	NA	17.4	2	NA	NA	18.8	NA	16.8	NA	50.5	NA	NA	NA	NA	NA	NA	NA	NA	NA	NA	NA	NA	7
62567	0.36	0.017	0	0.33	2.94	0	0.84	4.2	0	132.84	1.69	0	3.6	65.52	0	4.4	4.4	2652	14.67	1	53	NA	NA	NA	NA	153.8	NA	22.4	NA	38.2	NA	32.2	NA	24.6	NA	84.7	NA	20.4	19.5	19.3	19.2	19.3	NA	0.011	1	4e-04	1	30	7
62568	0.88	0.043	0	0.11	0.98	1	0.22	1.1	0	136.03	1.73	0	10.15	184.73	0	NA	NA	NA	NA	1	9.2	NA	75.5	NA	NA	NA	NA	NA	NA	NA	NA	15	NA	14.4	NA	NA	NA	NA	NA	NA	NA	NA	NA	NA	NA	NA	NA	NA	7
62569	1.53	0.074	0	0.54	4.8	0	0.11	0.5	1	226.41	2.88	0	8.11	147.6	0	NA	NA	NA	NA	2	60	3	NA	NA	NA	146.4	NA	28	NA	NA	1	NA	1	NA	1	NA	1	NA	NA	NA	NA	NA	1	0.011	1	NA	NA	NA	7
62570	NA	NA	NA	NA	NA	NA	NA	NA	NA	NA	NA	NA	NA	NA	NA	5.2	5.2	12641.2	3.64	1	24.7	NA	NA	NA	NA	120.3	NA	17.1	3	NA	NA	25.6	NA	19.2	NA	54.3	NA	NA	NA	NA	NA	NA	NA	NA	NA	0.0263	0	143	7
62571	0.72	0.035	0	0.11	0.98	1	0.34	1.7	0	213.44	2.71	0	11.02	200.56	0	6.5	6.5	4154.8	13.83	1	87.2	NA	NA	NA	NA	177.1	NA	27.8	NA	45.3	NA	38.8	NA	32.4	NA	92.7	NA	19	18.9	NA	NA	19	NA	0.011	1	4e-04	1	47	7
62572	1.2	0.058	0	0.56	4.98	0	5.83	29.1	0	205.32	2.61	0	11.99	218.22	0	153	153	11315.2	119.53	2	48.6	3	NA	NA	NA	154.7	NA	20.3	NA	NA	1	NA	1	NA	1	NA	1	NA	NA	NA	NA	NA	1	0.011	1	0.0013	0	128	7
62573	1.09	0.053	0	0.6	5.34	0	0.47	2.3	0	219.44	2.79	0	8.05	146.51	0	10.6	10.6	15293.2	6.13	1	80.8	NA	NA	NA	NA	165.3	NA	29.6	NA	41.4	NA	39.5	NA	33.5	NA	110.8	NA	25.5	25.6	NA	NA	25.6	NA	245	0	0.401	0	173	7
62574	0.83	0.04	0	0.17	1.51	0	0.11	0.5	1	168.36	2.14	0	13.15	239.33	0	18.6	18.6	14055.6	11.7	1	78.2	NA	NA	NA	NA	158.8	NA	31	4	38.6	NA	36.4	NA	32	NA	100.4	NA	21.8	22	NA	NA	21.9	NA	0.016	0	0.0018	0	159	7
62575	1.35	0.065	0	0.4	3.56	0	0.53	2.6	0	180.92	2.3	0	12.74	231.87	0	31.4	31.4	4066.4	68.26	1	54.4	NA	NA	NA	NA	157.4	NA	22	NA	37.2	NA	34.7	NA	24.6	NA	73.2	NA	16.1	15.9	NA	NA	16	NA	0.378	0	0.0046	0	46	7
62576	4.13	0.199	0	0.11	0.98	1	6.02	30	0	156.42	1.99	0	8.46	153.97	0	19	19	18564	9.05	2	107	3	NA	NA	NA	171.1	NA	36.5	NA	NA	1	NA	1	NA	1	NA	1	NA	NA	NA	NA	NA	1	0.011	1	4e-04	1	210	7
62577	2.98	0.144	0	0.22	1.96	0	1.45	7.2	0	216.1	2.74	0	9.21	167.62	0	6	6	9016.8	5.88	1	94.1	NA	NA	NA	NA	162.5	NA	35.6	NA	38.7	NA	38.5	NA	38	NA	108.5	NA	26.2	26.2	NA	NA	26.2	NA	0.207	0	0.0057	0	102	7
62578	0.53	0.026	0	0.11	0.98	1	0.11	0.5	1	183.32	2.33	0	8.97	163.25	0	110	110	1944.8	500	1	34	NA	NA	NA	NA	116.6	NA	25	4	NA	NA	23.4	NA	25.5	NA	73.4	NA	NA	NA	NA	NA	NA	NA	0.016	0	6e-04	0	22	7
62579	2.46	0.119	0	0.35	3.11	0	0.25	1.2	0	184.25	2.34	0	7.07	128.67	0	0.8	0.8	3005.6	2.35	1	66	NA	NA	NA	NA	166.7	NA	23.8	NA	38	NA	37	NA	28.7	NA	94.4	NA	20.4	20.5	NA	NA	20.5	NA	0.019	0	8e-04	0	34	7
62580	0.43	0.021	0	0.19	1.69	0	0.51	2.5	0	198.92	2.53	0	8.71	158.52	0	6	6	5038.8	10.53	1	49.2	NA	NA	NA	NA	166.2	NA	17.8	2	43	NA	35.5	NA	22.2	NA	68.7	NA	14.4	14.2	NA	NA	14.3	NA	0.011	1	7e-04	0	57	7
62581	0.59	0.028	0	0.11	0.98	1	0.74	3.7	0	227.28	2.89	0	7.82	142.32	0	0.9	0.9	1414.4	5.63	1	34.5	NA	NA	NA	NA	142.3	NA	17	2	31.1	NA	29.9	NA	20.6	NA	61.5	NA	15.1	15.1	NA	NA	15.1	NA	0.011	1	4e-04	1	16	7
62583	0.69	0.033	0	0.29	2.58	0	0.4	2	0	206.65	2.62	0	14.02	255.16	0	4.3	4.3	3447.6	11.03	3	NA	NA	NA	NA	NA	162.2	NA	NA	NA	38.7	NA	37.7	NA	30.2	NA	76.2	NA	16	16.1	NA	NA	16.1	NA	1.52	0	0.0016	0	39	7
62584	1.32	0.064	0	1.4	12.46	0	1.35	6.7	0	184.28	2.34	0	5.88	107.02	0	2.3	2.3	3094	6.57	1	76.8	NA	NA	NA	NA	181.9	NA	23.2	NA	42.7	NA	42.1	NA	29.6	NA	81.4	NA	18.9	19.1	NA	NA	19	NA	291	0	0.218	0	35	7
62585	2.59	0.125	0	0.75	6.67	0	0.18	0.9	0	188.36	2.39	0	7.49	136.32	0	60	60	10519.6	50.42	1	82.8	NA	NA	NA	NA	155.3	NA	34.3	NA	40	NA	38.7	NA	35.3	NA	101.8	NA	25.3	25.5	NA	NA	25.4	NA	0.017	0	0.0019	0	119	7
62586	0.81	0.039	0	0.11	0.98	1	0.55	2.7	0	242.16	3.08	0	9.15	166.53	0	3.6	3.6	5392.4	5.9	1	117.6	NA	NA	NA	NA	171.3	NA	40.1	NA	32.7	NA	41.8	NA	42.1	NA	127.3	NA	31.4	31.6	NA	NA	31.5	NA	0.08	0	4e-04	1	61	7
62587	1.45	0.07	0	0.36	3.2	0	0.11	0.5	1	163.45	2.08	0	7.82	142.32	0	4.8	4.8	9635.6	4.4	1	75.9	NA	NA	NA	NA	175.1	NA	24.8	NA	38.6	NA	39.8	NA	31.8	NA	98.9	NA	21.6	21.8	NA	NA	21.7	NA	1.39	0	0.0127	0	109	7
62588	0.93	0.045	0	0.83	7.38	0	0.71	3.5	0	171.44	2.18	0	7.19	130.86	0	12.6	12.6	29967.6	3.72	1	73	NA	NA	NA	NA	187.6	NA	20.7	NA	43	NA	41.2	NA	28.4	NA	79.4	NA	16.9	17	NA	NA	17	NA	254	0	0.682	0	339	7
62589	2.11	0.102	0	0.7	6.23	0	1.29	6.4	0	193.88	2.46	0	8.63	157.07	0	6.1	6.1	10077.6	5.35	1	60.6	NA	NA	NA	NA	156.4	NA	24.8	NA	35	NA	33.5	NA	29.5	NA	86.6	NA	20.5	20.5	NA	NA	20.5	NA	0.011	1	4e-04	1	114	7
62590	1.1	0.053	0	0.17	1.51	0	0.23	1.1	0	159.12	2.02	0	8.89	161.8	0	10.1	10.1	14409.2	6.2	1	36	NA	NA	NA	NA	150.2	NA	16	2	36.4	NA	31.1	NA	20.8	NA	59.9	NA	12.5	12.3	NA	NA	12.4	NA	0.046	0	0.0046	0	163	7
62591	1.24	0.06	0	0.18	1.6	0	0.3	1.5	0	187.77	2.38	0	10.79	196.38	0	15.5	15.5	2563.6	53.45	1	35.7	NA	NA	NA	NA	148.6	NA	16.2	2	34	NA	29.8	NA	21.5	NA	61.2	NA	14.8	14.8	NA	NA	14.8	NA	0.101	0	4e-04	1	29	7
62593	1.01	0.049	0	0.36	3.2	0	1.13	5.6	0	220.7	2.8	0	9.41	171.26	0	7.6	7.6	4508.4	14.9	1	98.2	NA	NA	NA	NA	168.6	NA	34.5	NA	36	NA	38	NA	38.5	NA	115.3	NA	26.2	26.4	NA	NA	26.3	NA	0.011	1	4e-04	1	51	7
62595	0.39	0.019	0	0.21	1.87	0	1.11	5.5	0	194.97	2.48	0	7.23	131.59	0	1	1	1326	6.67	3	63.3	NA	NA	NA	NA	163.1	NA	23.8	NA	39.4	NA	35	NA	30.7	NA	85.7	NA	NA	NA	NA	NA	NA	NA	0.017	0	4e-04	1	15	7
62596	1.25	0.06	0	0.64	5.69	0	3.8	19	0	223.06	2.83	0	9.54	173.63	0	11.5	11.5	13260	7.67	1	75.9	NA	NA	NA	NA	152.9	NA	32.5	NA	31.4	NA	34.5	NA	35.7	NA	105.9	NA	23	23.3	NA	NA	23.2	NA	0.04	0	0.0015	0	150	7
62597	1.27	0.061	0	0.2	1.78	0	0.92	4.6	0	180.8	2.3	0	6.58	119.76	0	14.4	14.4	26608.4	4.78	1	127.6	NA	NA	NA	NA	159	NA	50.5	NA	34.9	NA	38	NA	47.2	NA	126.8	NA	31	31	NA	NA	31	NA	0.436	0	0.0344	0	301	7
62598	0.83	0.04	0	0.83	7.38	0	0.93	4.6	0	172.5	2.19	0	7.27	132.31	0	7	7	21746.4	2.85	1	122.7	NA	NA	NA	NA	181.1	NA	37.4	4	46.5	NA	42	NA	41.2	NA	118.8	NA	27.8	27.7	NA	NA	27.8	NA	136	0	0.118	0	246	7
62599	0.51	0.025	0	0.5	4.45	0	0.78	3.9	0	185.91	2.36	0	17.07	310.67	0	310	310	3270.8	837.84	1	75.8	NA	NA	NA	NA	158.9	NA	30	NA	40.4	NA	33.6	NA	33.5	NA	84.9	NA	20.3	20.4	NA	NA	20.4	NA	0.058	0	0.002	0	37	7
62600	NA	NA	NA	NA	NA	NA	NA	NA	NA	NA	NA	NA	NA	NA	NA	22	22	17503.2	11.11	1	42.1	NA	NA	NA	NA	145.4	NA	19.9	3	35.8	NA	31	NA	24.2	NA	79.5	NA	15.4	15.6	NA	NA	15.5	NA	NA	NA	4e-04	1	198	7
62601	1.26	0.061	0	0.82	7.3	0	1.46	7.3	0	160.3	2.04	0	6.3	114.66	0	26.3	26.3	20243.6	11.48	1	75.3	NA	NA	NA	NA	170	NA	26.1	NA	43	NA	37.8	NA	30.4	NA	92.6	NA	19.5	19.8	NA	NA	19.7	NA	262	0	0.0272	0	229	7
62602	1.71	0.083	0	1.1	9.79	0	0.37	1.8	0	214.17	2.72	0	8.03	146.15	0	4.5	4.5	16088.8	2.47	3	66.3	NA	NA	NA	NA	160.3	NA	25.8	NA	38.5	NA	38.1	NA	29.8	NA	92.2	NA	NA	NA	NA	NA	NA	1	NA	NA	8e-04	0	182	7
62603	0.44	0.021	0	0.8	7.12	0	0.39	1.9	0	190.5	2.42	0	13.38	243.52	0	7.6	7.6	16177.2	4.15	1	137.4	NA	NA	NA	NA	162.3	NA	52.2	NA	35.1	NA	40	NA	50.8	NA	144.7	NA	34.4	34.3	NA	NA	34.4	NA	204	0	0.569	0	183	7
62604	1.48	0.071	0	0.66	5.87	0	1.26	6.3	0	223.37	2.84	0	19.47	354.35	0	1.4	1.4	2210	5.6	1	49	NA	NA	NA	NA	148.6	3	22.2	NA	35.7	NA	34	NA	23.2	NA	81	NA	18.2	17.9	NA	NA	18.1	NA	0.011	1	NA	NA	25	7
62606	1.1	0.053	0	0.11	0.98	1	0.27	1.3	0	157.54	2	0	8.37	152.33	0	NA	NA	NA	NA	1	14.4	NA	93.3	NA	NA	92.2	NA	16.9	2	NA	NA	18.4	NA	15.6	NA	48.9	NA	NA	NA	NA	NA	NA	NA	NA	NA	NA	NA	NA	7
62607	NA	NA	NA	NA	NA	NA	NA	NA	NA	NA	NA	NA	NA	NA	NA	NA	NA	NA	NA	1	21.9	NA	NA	NA	NA	113.6	NA	17	3	NA	NA	23.1	NA	17	NA	54	NA	NA	NA	NA	NA	NA	NA	NA	NA	NA	NA	NA	7
62609	0.76	0.037	0	0.11	0.98	1	0.4	2	0	171.86	2.18	0	11.9	216.58	0	11.7	11.7	8751.6	11.82	1	35.5	NA	NA	NA	NA	135.5	NA	19.3	3	33.7	NA	29.5	NA	22.7	NA	70.2	NA	14.6	14.6	NA	NA	14.6	NA	0.03	0	0.0017	0	99	7
62610	0.69	0.033	0	0.11	0.98	1	0.43	2.1	0	161.13	2.05	0	19.74	359.27	0	7.5	7.5	7779.2	8.52	1	70.3	NA	NA	NA	NA	152.2	NA	30.3	4	37.3	NA	34.1	NA	32.1	NA	88.7	NA	20.4	20.5	NA	NA	20.5	NA	0.038	0	0.0012	0	88	7
62611	1.08	0.052	0	0.28	2.49	0	1.52	7.6	0	195.66	2.48	0	10.22	186	0	153	153	9458.8	142.99	1	97.2	NA	NA	NA	NA	177.8	NA	30.7	NA	41.1	NA	39.6	NA	32.6	NA	118.1	NA	28	28.2	NA	NA	28.1	NA	0.087	0	0.0021	0	107	7
62612	1.16	0.056	0	0.42	3.74	0	2.42	12.1	0	250.2	3.18	0	15.06	274.09	0	3.4	3.4	5392.4	5.57	1	69.6	NA	NA	NA	NA	151	NA	30.5	NA	34.7	NA	33.5	NA	32.5	NA	100.2	NA	24.5	24.4	NA	NA	24.5	NA	0.093	0	8e-04	0	61	7
62613	0.68	0.033	0	0.35	3.11	0	2.7	13.5	0	165.19	2.1	0	11.6	211.12	0	38	38	12641.2	26.57	1	76.7	NA	NA	NA	NA	149.8	NA	34.2	NA	38.5	NA	33.5	NA	34.8	NA	97	NA	21.6	21.6	NA	NA	21.6	NA	0.08	0	0.0021	0	143	7
62614	0.53	0.026	0	0.11	0.98	1	0.54	2.7	0	176.78	2.25	0	9.76	177.63	0	53.9	53.9	12818	37.17	1	44.8	NA	NA	NA	NA	156	NA	18.4	2	35.5	NA	33.5	NA	23.9	NA	66.3	NA	13.8	13.3	NA	NA	13.6	NA	0.011	1	0.001	0	145	7
62616	1.16	0.056	0	0.72	6.41	0	0.36	1.8	0	350.13	4.45	0	7.31	133.04	0	37.2	37.2	20862.4	15.76	1	51.8	NA	NA	NA	NA	164	NA	19.3	NA	40	NA	35.1	NA	27	NA	75.5	NA	14.4	14.4	NA	NA	14.4	NA	0.046	0	0.0015	0	236	7
62617	0.75	0.036	0	0.11	0.98	1	0.11	0.5	1	174.68	2.22	0	9.13	166.17	0	9.1	9.1	2917.2	27.58	1	26.3	NA	NA	NA	NA	133.9	NA	14.7	2	31.2	NA	27.3	NA	18	NA	52.4	NA	12.6	12.6	NA	NA	12.6	NA	0.428	0	0.0031	0	33	7
62618	0.25	0.012	0	0.11	0.98	1	1.02	5.1	0	216.32	2.75	0	10.57	192.37	0	2.1	2.1	1679.6	11.05	1	29.2	NA	NA	NA	NA	137.7	NA	15.4	2	34.5	NA	27.6	NA	17.7	NA	56	NA	14.8	14.7	NA	NA	14.8	NA	0.011	1	4e-04	1	19	7
62619	2.28	0.11	0	0.54	4.8	0	1.25	6.2	0	192.4	2.44	0	5.94	108.11	0	25.7	25.7	3270.8	69.46	1	72.1	NA	NA	NA	NA	170.3	NA	24.9	NA	39.5	NA	37	NA	26	NA	100.8	NA	25.4	25.5	NA	NA	25.5	NA	186	0	0.204	0	37	7
62620	0.55	0.027	0	0.11	0.98	1	1.9	9.5	0	168.96	2.15	0	14.26	259.53	0	5.7	5.7	6806.8	7.4	1	56	NA	NA	NA	NA	133.4	NA	31.5	4	NA	NA	30.1	NA	31.9	NA	91.1	NA	NA	NA	NA	NA	NA	NA	0.156	0	0.0055	0	77	7
62621	NA	NA	NA	NA	NA	NA	NA	NA	NA	NA	NA	NA	NA	NA	NA	NA	NA	NA	NA	1	87.5	NA	NA	NA	NA	174.2	NA	28.8	NA	44	NA	41	NA	34.6	NA	93.3	NA	21.8	22	NA	NA	21.9	NA	NA	NA	NA	NA	NA	7
62622	0.43	0.021	0	0.26	2.31	0	6.81	34	0	205.45	2.61	0	17.94	326.51	0	0.5	0.5	2033.2	2.17	1	52.1	NA	NA	NA	NA	152.4	NA	22.4	2	35.3	NA	32.4	NA	27.5	NA	73.9	NA	15.3	15.3	NA	NA	15.3	NA	0.017	0	6e-04	0	23	7
62623	0.9	0.043	0	0.23	2.05	0	0.87	4.3	0	174.03	2.21	0	9.73	177.09	0	2.9	2.9	3182.4	8.06	1	61.2	NA	NA	NA	NA	150.7	NA	26.9	NA	33.1	NA	34.2	NA	31.2	NA	91.3	NA	19.8	19.7	NA	NA	19.8	NA	0.011	1	4e-04	1	36	7
62624	0.85	0.041	0	0.25	2.22	0	0.5	2.5	0	188.66	2.4	0	13.29	241.88	0	0.5	0.5	795.6	5.56	1	50.9	NA	NA	NA	NA	156.2	NA	20.9	NA	37.1	NA	34.2	NA	25.4	NA	75.4	NA	16.4	16.4	NA	NA	16.4	NA	0.028	0	4e-04	1	9	7
62625	1.35	0.065	0	0.46	4.09	0	0.32	1.6	0	184.27	2.34	0	11.86	215.85	0	1.3	1.3	1591.2	7.22	1	62.4	NA	NA	NA	NA	161.6	NA	23.9	NA	35.4	NA	35	NA	28.7	NA	85.5	NA	18.9	19	NA	NA	19	NA	0.011	1	6e-04	0	18	7
62626	NA	NA	NA	NA	NA	NA	NA	NA	NA	NA	NA	NA	NA	NA	NA	7.5	7.5	10961.6	6.05	1	51.2	NA	NA	NA	NA	158	NA	20.5	2	39.5	NA	36.5	NA	23.3	NA	70.9	NA	17.3	17.4	NA	NA	17.4	NA	NA	NA	0.0019	0	124	7
62627	0.95	0.046	0	0.11	0.98	1	0.83	4.1	0	150.01	1.91	0	11.17	203.29	0	NA	NA	NA	NA	1	10.1	NA	83.7	NA	NA	83.8	NA	14.4	2	NA	NA	16	NA	13.9	NA	41.1	NA	NA	NA	NA	NA	NA	NA	NA	NA	NA	NA	NA	7
62628	0.89	0.043	0	0.11	0.98	1	0.23	1.1	0	146.64	1.86	0	12.6	229.32	0	NA	NA	NA	NA	1	12.2	NA	84.2	NA	NA	NA	NA	NA	NA	NA	NA	16.2	NA	16.2	NA	NA	NA	NA	NA	NA	NA	NA	NA	NA	NA	NA	NA	NA	7
62629	0.53	0.026	0	0.22	1.96	0	0.32	1.6	0	188.99	2.4	0	13.85	252.07	0	4.4	4.4	3270.8	11.89	1	36	NA	NA	NA	NA	152.6	NA	15.5	2	33.9	NA	30.4	NA	19.4	NA	60.3	NA	13.2	13.1	NA	NA	13.2	NA	0.022	0	4e-04	1	37	7
62630	2.45	0.118	0	0.36	3.2	0	0.58	2.9	0	178.22	2.26	0	12.6	229.32	0	1.4	1.4	2033.2	6.09	1	78	NA	NA	NA	NA	158.7	NA	31	NA	38.5	NA	37	NA	31	NA	105	NA	23	23.1	NA	NA	23.1	NA	0.011	1	4e-04	1	23	7
62631	0.85	0.041	0	0.26	2.31	0	1.6	8	0	171.65	2.18	0	9.15	166.53	0	3.5	3.5	3889.6	7.95	1	66.7	NA	NA	NA	NA	167.4	NA	23.8	NA	35.1	NA	36.5	NA	26.9	NA	90.4	NA	18.8	18.6	NA	NA	18.7	NA	0.023	0	6e-04	0	44	7
62632	1.1	0.053	0	1	8.9	0	0.66	3.3	0	185.34	2.35	0	10.23	186.19	0	7.1	7.1	13260	4.73	1	168.1	NA	NA	NA	NA	186.5	NA	48.3	NA	40.7	NA	43	NA	46.1	NA	154.7	NA	36.7	36.6	NA	NA	36.7	NA	159	0	0.306	0	150	7
62633	0.71	0.034	0	0.77	6.85	0	10.91	54.4	0	197.58	2.51	0	14.04	255.53	0	3.3	3.3	3270.8	8.92	1	63.2	NA	NA	NA	NA	162.2	NA	24	NA	36	NA	34.7	NA	29.6	NA	95	NA	22.6	21	21	20.9	21	NA	0.011	1	4e-04	1	37	7
62634	1.37	0.066	0	0.54	4.8	0	0.65	3.2	0	225.77	2.87	0	8.05	146.51	0	25.4	25.4	22984	9.77	1	103.3	NA	NA	NA	NA	177.9	NA	32.6	NA	40.9	NA	40.7	NA	36.1	NA	117.8	NA	30	29.8	NA	NA	29.9	NA	83	0	0.486	0	260	7
62635	1.04	0.05	0	0.2	1.78	0	0.2	1	0	209.01	2.65	0	12.68	230.78	0	6.6	6.6	10608	5.5	1	61.7	NA	NA	NA	NA	153.9	NA	26.1	NA	34.8	NA	33.7	NA	29.7	NA	90.1	NA	20.9	19.9	19.7	19.5	19.7	NA	0.053	0	0.0014	0	120	7
62636	1.42	0.069	0	0.23	2.05	0	0.68	3.4	0	172.17	2.19	0	5.47	99.55	0	1.5	1.5	9547.2	1.39	1	68.3	NA	NA	NA	NA	182.7	NA	20.5	2	46	NA	40.8	NA	27.5	NA	73	NA	19	19.5	NA	NA	19.3	4	36.2	0	0.0549	0	108	7
62637	0.29	0.014	0	0.11	0.98	1	0.21	1	0	188.85	2.4	0	7.26	132.13	0	NA	NA	NA	NA	1	16	NA	103.9	NA	NA	103.7	NA	14.9	2	NA	NA	21	NA	15	NA	51	NA	NA	NA	NA	NA	NA	NA	0.022	0	NA	NA	NA	7
62638	1.16	0.056	0	0.11	0.98	1	1.79	8.9	0	164.95	2.09	0	8.67	157.79	0	2.9	2.9	8398	3.05	1	44.5	NA	NA	NA	NA	135.2	NA	24.3	4	30.5	NA	28.2	NA	28	NA	81.2	NA	17.8	18	NA	NA	17.9	NA	NA	NA	0.0036	0	95	7
62639	0.82	0.04	0	0.18	1.6	0	0.3	1.5	0	163.29	2.07	0	12.37	225.13	0	2.7	2.7	3801.2	6.28	1	96.2	NA	NA	NA	NA	157.9	NA	38.6	NA	39	NA	36	NA	38.2	NA	104.2	NA	25	24.7	NA	NA	24.9	NA	0.044	0	0.0013	0	43	7
62640	0.75	0.036	0	0.8	7.12	0	0.41	2	0	169.72	2.16	0	9.18	167.08	0	3.4	3.4	3536	8.5	1	101.4	NA	NA	NA	NA	165.3	NA	37.1	NA	36.1	NA	36.5	NA	37.3	NA	117	NA	25.7	26.4	26	26.2	26.2	NA	247	0	0.314	0	40	7
62641	0.38	0.018	0	0.11	0.98	1	0.11	0.5	1	158.52	2.01	0	12.58	228.96	0	NA	NA	NA	NA	1	15.5	NA	96.8	NA	NA	96.9	NA	16.5	2	NA	NA	19.5	NA	16.8	NA	49	NA	NA	NA	NA	NA	NA	NA	NA	NA	NA	NA	NA	7
62642	0.75	0.036	0	0.11	0.98	1	0.45	2.2	0	199.86	2.54	0	6	109.2	0	19.7	19.7	11668.8	14.92	1	88.1	NA	NA	NA	NA	181	NA	26.9	NA	41.3	NA	40.3	NA	31.6	NA	102	NA	21.6	22	NA	NA	21.8	NA	0.099	0	0.0027	0	132	7
62643	NA	NA	NA	NA	NA	NA	NA	NA	NA	NA	NA	NA	NA	NA	NA	NA	NA	NA	NA	1	12.6	NA	88.8	NA	NA	87.8	NA	16.3	2	NA	NA	16	NA	16	NA	44	NA	NA	NA	NA	NA	NA	NA	NA	NA	NA	NA	NA	7
62644	0.83	0.04	0	0.11	0.98	1	0.11	0.5	1	225.75	2.87	0	12.15	221.13	0	5.4	5.4	10254.4	4.66	1	119.7	NA	NA	NA	NA	168.8	NA	42	NA	34.6	NA	40.2	NA	44.7	NA	133.4	NA	33.6	33.7	NA	NA	33.7	NA	0.033	0	NA	NA	116	7
62645	0.66	0.032	0	0.11	0.98	1	0.38	1.9	0	138.04	1.75	0	12.32	224.22	0	265	265	8663.2	270.41	1	48.7	NA	NA	NA	NA	159.6	NA	19.1	2	40.2	NA	33.8	NA	22.8	NA	70.6	NA	13.4	13.5	NA	NA	13.5	NA	0.056	0	0.0011	0	98	7
62646	2.09	0.101	0	1.2	10.68	0	1.32	6.6	0	168.59	2.14	0	5.23	95.19	0	11.2	11.2	13967.2	7.09	1	78.3	NA	NA	NA	NA	164.5	NA	28.9	NA	40.2	NA	36.2	NA	34.1	NA	103.4	NA	26	25.8	NA	NA	25.9	NA	329	0	0.615	0	158	7
62648	1.28	0.062	0	0.88	7.83	0	0.89	4.4	0	198.38	2.52	0	15.06	274.09	0	14.1	14.1	2917.2	42.73	3	NA	1	NA	NA	NA	150.2	3	NA	NA	NA	1	NA	1	NA	1	NA	1	NA	NA	NA	NA	NA	1	0.023	0	6e-04	0	33	7
62649	2.33	0.113	0	0.16	1.42	0	1.03	5.1	0	178.31	2.26	0	5.19	94.46	0	6.6	6.6	14939.6	3.91	1	107	NA	NA	NA	NA	170.9	NA	36.6	NA	40.4	NA	42	NA	36.2	NA	118.8	NA	27.2	28.2	28.2	27.9	28.1	NA	0.022	0	4e-04	1	169	7
62650	1.99	0.096	0	0.64	5.69	0	18.91	94.4	0	185.89	2.36	0	8.9	161.98	0	34.4	34.4	15823.6	19.22	1	94.2	NA	NA	NA	NA	168.2	NA	33.3	NA	38.2	NA	41.6	NA	39.1	NA	118.1	NA	29.8	29.4	NA	NA	29.6	NA	0.011	1	4e-04	1	179	7
62651	1.2	0.058	0	0.17	1.51	0	0.82	4.1	0	200.34	2.54	0	5.6	101.92	0	3.3	3.3	6011.2	4.85	1	114.4	NA	NA	NA	NA	170.2	NA	39.5	NA	39.4	NA	39.7	NA	37.3	NA	136.3	NA	33.8	34	NA	NA	33.9	NA	88.5	0	0.172	0	68	7
62652	0.69	0.033	0	0.29	2.58	0	0.51	2.5	0	191.04	2.43	0	8.65	157.43	0	6.6	6.6	9105.2	6.41	1	84	NA	NA	NA	NA	169.4	NA	29.3	NA	38	NA	37	NA	31.1	NA	108.4	NA	23.4	23.3	NA	NA	23.4	NA	0.119	0	0.0042	0	103	7
62655	1.12	0.054	0	0.11	0.98	1	0.4	2	0	161.72	2.05	0	8.52	155.06	0	NA	NA	NA	NA	1	12.1	NA	90.8	NA	NA	NA	NA	NA	NA	NA	NA	19	NA	15.7	NA	NA	NA	NA	NA	NA	NA	NA	NA	NA	NA	NA	NA	NA	7
62657	0.61	0.029	0	0.11	0.98	1	0.58	2.9	0	164.43	2.09	0	14.53	264.45	0	NA	NA	NA	NA	1	14.9	NA	97.3	NA	NA	95	NA	16.5	2	NA	NA	18	NA	16.4	NA	51.6	NA	NA	NA	NA	NA	NA	NA	NA	NA	NA	NA	NA	7
62658	1.38	0.067	0	0.11	0.98	1	0.44	2.2	0	215.29	2.73	0	11.87	216.03	0	6.1	6.1	12110.8	4.45	1	101.7	NA	NA	NA	NA	171.6	NA	34.5	NA	38.8	NA	38	NA	40	NA	112.8	NA	25.9	26.3	NA	NA	26.1	NA	0.011	1	0.0023	0	137	7
62659	0.81	0.039	0	0.11	0.98	1	2.5	12.5	0	188.44	2.39	0	7.4	134.68	0	5.7	5.7	9105.2	5.53	1	77.7	NA	NA	NA	NA	174.9	NA	25.4	2	39.5	NA	38	NA	33.5	NA	83.4	NA	18.4	18.5	NA	NA	18.5	NA	0.024	0	4e-04	1	103	7
62660	NA	NA	NA	NA	NA	NA	NA	NA	NA	NA	NA	NA	NA	NA	NA	NA	NA	NA	NA	2	23.3	3	NA	NA	NA	118.1	NA	16.7	2	NA	NA	NA	1	NA	1	NA	1	NA	NA	NA	NA	NA	NA	NA	NA	NA	NA	NA	7
62661	2.14	0.103	0	1	8.9	0	2.34	11.7	0	193.4	2.46	0	6.69	121.76	0	10.8	10.8	19713.2	4.84	1	74.2	NA	NA	NA	NA	187.3	NA	21.2	NA	42.6	NA	40.8	NA	28.4	NA	87.8	NA	20	19.9	NA	NA	20	NA	291	0	0.792	0	223	7
62662	0.43	0.021	0	0.25	2.22	0	0.37	1.8	0	188	2.39	0	14.18	258.08	0	4	4	2740.4	12.9	1	61.8	NA	NA	NA	NA	148	NA	28.2	4	34.2	NA	30.5	NA	30	NA	85.8	NA	20.2	20.2	NA	NA	20.2	NA	0.033	0	7e-04	0	31	7
62664	1.03	0.05	0	0.29	2.58	0	0.85	4.2	0	231.18	2.94	0	9.04	164.53	0	380	380	4420	760	1	106.1	NA	NA	NA	NA	164.2	NA	39.4	NA	30	NA	39	NA	37	NA	130	NA	33.8	33.8	NA	NA	33.8	NA	0.011	1	7e-04	0	50	7
62665	1.48	0.071	0	0.11	0.98	1	0.43	2.1	0	183.47	2.33	0	8.36	152.15	0	9	9	12022.4	6.62	1	45.6	NA	NA	NA	NA	150.6	NA	20.1	NA	35	NA	32.4	NA	24.1	NA	75.2	NA	17.3	17.3	NA	NA	17.3	NA	0.048	0	4e-04	1	136	7
62666	0.52	0.025	0	0.11	0.98	1	0.24	1.2	0	114.58	1.46	0	14.01	254.98	0	NA	NA	NA	NA	1	15.1	NA	94.5	NA	NA	92.9	NA	17.5	3	NA	NA	18.8	NA	17.6	NA	51.6	NA	NA	NA	NA	NA	NA	NA	0.032	0	NA	NA	NA	7
62667	NA	NA	NA	NA	NA	NA	NA	NA	NA	NA	NA	NA	NA	NA	NA	8.1	8.1	7514	9.53	1	23.9	NA	NA	NA	NA	119.1	NA	16.8	2	NA	NA	24.1	NA	19.3	NA	57.2	NA	NA	NA	NA	NA	NA	NA	NA	NA	0.003	0	85	7
62668	2	0.097	0	0.63	5.61	0	0.58	2.9	0	215.31	2.73	0	4.91	89.36	0	195.9	195.9	12641.2	136.99	1	111.7	NA	NA	NA	NA	176	NA	36.1	NA	43.3	NA	40.6	NA	40.7	NA	111.8	NA	27.5	27.4	NA	NA	27.5	NA	394	0	0.85	0	143	7
62669	0.57	0.028	0	0.2	1.78	0	0.17	0.8	0	221.25	2.81	0	6.08	110.66	0	7.4	7.4	21304.4	3.07	1	68.1	NA	NA	NA	NA	174.1	NA	22.5	NA	38.2	NA	36	NA	31.5	NA	82.2	NA	17.8	18	NA	NA	17.9	NA	0.027	0	0.0034	0	241	7
62670	0.82	0.04	0	0.19	1.69	0	0.31	1.5	0	219.03	2.78	0	8.01	145.78	0	19.6	19.6	22542	7.69	1	54	NA	NA	NA	NA	166.2	NA	19.5	2	39.1	NA	36	NA	26.8	NA	69.5	NA	14.3	14.1	NA	NA	14.2	NA	0.025	0	0.0011	0	255	7
62671	1.08	0.052	0	0.55	4.89	0	0.7	3.5	0	165.07	2.1	0	8.12	147.78	0	25.4	25.4	23868	9.41	1	68.5	NA	NA	NA	NA	161.5	NA	26.3	NA	36	NA	35.5	NA	31.7	NA	87.5	NA	21	20.7	NA	NA	20.9	NA	0.128	0	0.0035	0	270	7
62672	0.32	0.015	0	0.11	0.98	1	0.22	1.1	0	166.61	2.12	0	10.3	187.46	0	9.8	9.8	15204.8	5.7	1	59.2	NA	NA	NA	NA	169.4	NA	20.6	2	42.1	NA	38.5	NA	26.2	NA	70	NA	16.1	15.9	NA	NA	16	NA	2.47	0	0.0222	0	172	7
62673	1.5	0.072	0	0.26	2.31	0	0.33	1.6	0	203.35	2.58	0	16.95	308.49	0	9.7	9.7	10608	8.08	2	93.3	3	NA	NA	NA	166.2	NA	33.8	NA	NA	1	NA	1	NA	1	NA	1	NA	NA	NA	NA	NA	1	0.065	0	0.0044	0	120	7
62674	0.38	0.018	0	0.24	2.14	0	1.08	5.4	0	242.2	3.08	0	11.89	216.4	0	8.1	8.1	14674.4	4.88	1	59.7	NA	NA	NA	NA	166.5	NA	21.5	NA	40.6	NA	37.9	NA	27.6	NA	81.7	NA	18.2	18.3	NA	NA	18.3	NA	0.011	1	4e-04	1	166	7
62676	0.43	0.021	0	0.11	0.98	1	0.35	1.7	0	234.3	2.98	0	8.57	155.97	0	19.4	19.4	17856.8	9.6	1	54.7	NA	NA	NA	NA	159.8	NA	21.4	2	39.8	NA	33	NA	27	NA	75.6	NA	14.9	15	NA	NA	15	NA	0.079	0	NA	NA	202	7
62677	0.51	0.025	0	0.31	2.76	0	0.87	4.3	0	179.16	2.28	0	9.98	181.64	0	6.3	6.3	6453.2	8.63	1	74.8	NA	NA	NA	NA	165.5	NA	27.3	NA	38.2	NA	36.3	NA	31.4	NA	87	NA	18.2	18.2	NA	NA	18.2	NA	0.011	1	4e-04	1	73	7
62678	0.8	0.039	0	0.3	2.67	0	0.56	2.8	0	188.42	2.39	0	10.81	196.74	0	2.6	2.6	1502.8	15.29	1	66	NA	NA	NA	NA	167	NA	23.7	NA	36	NA	36.3	NA	28.5	NA	92.8	NA	20.7	20.6	NA	NA	20.7	NA	1.12	0	0.0018	0	17	7
62679	0.51	0.025	0	0.11	0.98	1	0.5	2.5	0	193.32	2.46	0	8.28	150.7	0	55.5	55.5	4773.6	102.78	1	30.2	NA	NA	NA	NA	134.6	NA	16.7	2	NA	NA	29.2	NA	19.5	NA	57	NA	NA	NA	NA	NA	NA	NA	NA	NA	4e-04	1	54	7
62680	NA	NA	NA	NA	NA	NA	NA	NA	NA	NA	NA	NA	NA	NA	NA	7.4	7.4	12464.4	5.25	1	75	NA	NA	NA	NA	170.8	NA	25.7	NA	43	NA	38	NA	32	NA	98	NA	22	22.2	NA	NA	22.1	NA	NA	NA	4e-04	1	141	7
62681	1.55	0.075	0	0.16	1.42	0	0.2	1	0	175.46	2.23	0	15.97	290.65	0	NA	NA	NA	NA	1	20	NA	NA	NA	NA	112.9	NA	15.7	2	NA	NA	22.5	NA	17.7	NA	55.1	NA	NA	NA	NA	NA	NA	NA	0.054	0	NA	NA	NA	7
62682	1.25	0.06	0	0.2	1.78	0	1.28	6.4	0	207.77	2.64	0	12.13	220.77	0	0.9	0.9	795.6	10	1	97.4	NA	NA	NA	NA	167.1	NA	34.9	NA	34.1	NA	39	NA	44.1	NA	120.5	NA	27.8	28	NA	NA	27.9	NA	0.011	1	4e-04	1	9	7
62683	1.55	0.075	0	0.65	5.78	0	1.49	7.4	0	190.13	2.41	0	9.55	173.81	0	5.1	5.1	10254.4	4.4	1	61.3	NA	NA	NA	NA	165.7	NA	22.3	NA	36	NA	33.7	NA	28.5	NA	82.3	NA	18	17.8	NA	NA	17.9	NA	0.011	1	4e-04	1	116	7
62684	0.86	0.042	0	0.17	1.51	0	1.05	5.2	0	172.53	2.19	0	8.36	152.15	0	8.9	8.9	12022.4	6.54	1	96.3	NA	NA	NA	NA	168.4	NA	34	NA	37.3	NA	40.2	NA	38.3	NA	115.7	NA	25	24.8	NA	NA	24.9	NA	0.105	0	0.0024	0	136	7
62685	1.21	0.058	0	0.21	1.87	0	2.67	13.3	0	195.75	2.49	0	10.83	197.11	0	6.9	6.9	10696.4	5.7	1	55.8	NA	NA	NA	NA	157.6	NA	22.5	NA	37.1	NA	32.3	NA	27.3	NA	74.5	NA	16.5	16.3	NA	NA	16.4	NA	0.02	0	9e-04	0	121	7
62686	2.47	0.119	0	0.56	4.98	0	1.48	7.4	0	197.84	2.51	0	12.88	234.42	0	NA	NA	NA	NA	3	100	NA	NA	NA	NA	160.7	3	38.7	NA	NA	1	36.5	NA	39	NA	NA	1	NA	NA	NA	NA	NA	1	0.011	1	NA	NA	NA	7
62687	0.39	0.019	0	0.11	0.98	1	0.72	3.6	0	188.61	2.4	0	8.27	150.51	0	7.5	7.5	7072	9.38	1	29.9	NA	NA	NA	NA	142.3	NA	14.8	2	35.3	NA	30.8	NA	19.6	NA	55.7	NA	12.9	12.8	NA	NA	12.9	NA	0.038	0	0.0017	0	80	7
62688	1.52	0.073	0	1.9	16.9	0	0.22	1.1	0	189.75	2.41	0	11.24	204.57	0	18	18	51537.2	3.09	2	104	3	NA	NA	NA	178.3	NA	32.7	NA	NA	1	NA	1	NA	1	NA	1	NA	NA	NA	NA	NA	1	169	0	NA	NA	583	7
62689	0.5	0.024	0	0.11	0.98	1	0.49	2.4	0	309.19	3.93	0	6.54	119.03	0	27.8	27.8	12906.4	19.04	1	131.4	NA	NA	NA	NA	173.8	NA	43.5	NA	40	NA	39.5	NA	40.5	NA	144.3	NA	34.5	34.8	NA	NA	34.7	NA	0.011	1	4e-04	1	146	7
62690	0.49	0.024	0	0.41	3.65	0	0.66	3.3	0	170.9	2.17	0	10.51	191.28	0	4.8	4.8	15823.6	2.68	1	108	NA	NA	NA	NA	174.6	NA	35.4	NA	44.2	NA	42.3	NA	40	NA	112.7	NA	25.5	25.1	NA	NA	25.3	NA	62.6	0	0.0633	0	179	7
62691	1.56	0.075	0	1.9	16.9	0	0.81	4	0	167.3	2.12	0	5.76	104.83	0	12.8	12.8	32177.6	3.52	1	78.7	NA	NA	NA	NA	182.6	NA	23.6	NA	43.6	NA	41	NA	32	NA	80.5	NA	18.8	19	NA	NA	18.9	NA	260	0	0.592	0	364	7
62693	0.59	0.028	0	0.37	3.29	0	0.36	1.8	0	221.93	2.82	0	10.07	183.27	0	NA	NA	NA	NA	3	98.5	NA	NA	NA	NA	155.5	3	40.7	NA	33.5	NA	38.1	NA	38.1	NA	116.9	NA	NA	NA	NA	NA	NA	1	0.053	0	NA	NA	NA	7
62694	0.89	0.043	0	0.94	8.36	0	0.95	4.7	0	175.54	2.23	0	10.95	199.29	0	2.4	2.4	10784.8	1.97	3	140.9	NA	NA	NA	NA	187.5	NA	40.1	NA	NA	1	40.1	NA	47.7	NA	133.6	NA	29.5	29.3	NA	NA	29.4	NA	97.7	0	0.166	0	122	7
62695	0.78	0.038	0	0.74	6.58	0	0.37	1.8	0	176.63	2.24	0	7.72	140.5	0	6.8	6.8	15912	3.78	1	70.7	NA	NA	NA	NA	159.9	NA	27.7	NA	38.5	NA	35.6	NA	33.3	NA	87.1	NA	19.2	19.2	NA	NA	19.2	NA	324	0	0.388	0	180	7
62696	0.71	0.034	0	0.11	0.98	1	0.68	3.4	0	182.08	2.31	0	9.87	179.63	0	11.8	11.8	17149.6	6.08	1	50	NA	NA	NA	NA	170.6	NA	17.2	2	40.5	NA	36	NA	24.2	NA	67	NA	15	15.3	NA	NA	15.2	NA	0.136	0	0.0061	0	194	7
62697	0.6	0.029	0	0.11	0.98	1	0.39	1.9	0	211.78	2.69	0	9.59	174.54	0	1.9	1.9	2475.2	6.79	1	48.7	NA	NA	NA	NA	149	NA	21.9	3	34	NA	31.1	NA	26.9	NA	75	NA	17.8	16.6	16.2	16.2	16.3	NA	0.039	0	0.001	0	28	7
62699	1.23	0.059	0	0.2	1.78	0	0.58	2.9	0	165.42	2.1	0	11.88	216.22	0	NA	NA	NA	NA	1	15.4	NA	88.8	NA	NA	NA	NA	NA	NA	NA	NA	18.2	NA	18.5	NA	NA	NA	NA	NA	NA	NA	NA	NA	NA	NA	NA	NA	NA	7
62700	0.61	0.029	0	0.11	0.98	1	0.41	2	0	212.78	2.7	0	8.41	153.06	0	15.8	15.8	10608	13.17	1	37.8	NA	NA	NA	NA	140.6	NA	19.1	2	31.3	NA	31.4	NA	22.3	NA	64.9	NA	15.5	15.5	NA	NA	15.5	NA	0.339	0	0.0032	0	120	7
62701	0.73	0.035	0	0.45	4	0	1.12	5.6	0	178.25	2.26	0	7.09	129.04	0	12.8	12.8	23337.6	4.85	1	76.1	NA	NA	NA	NA	159.5	NA	29.9	NA	36.4	NA	33.6	NA	32.9	NA	101.8	NA	22	22	NA	NA	22	NA	0.132	0	0.028	0	264	7
62703	2.01	0.097	0	0.11	0.98	1	0.23	1.1	0	142.65	1.81	0	8.24	149.97	0	NA	NA	NA	NA	1	13.9	NA	91.6	NA	NA	89.1	NA	17.5	2	NA	NA	19.3	NA	16.8	NA	46.6	NA	NA	NA	NA	NA	NA	NA	NA	NA	NA	NA	NA	7
62704	2.13	0.103	0	0.53	4.72	0	1.1	5.5	0	214.21	2.72	0	10.96	199.47	0	NA	NA	NA	NA	1	68	NA	NA	NA	NA	165.5	NA	24.8	NA	38.5	NA	39.1	NA	28.6	NA	95.5	NA	22.1	21.2	22.2	22.3	22.2	NA	0.099	0	NA	NA	NA	7
62705	0.9	0.043	0	0.17	1.51	0	3.51	17.5	0	213.62	2.71	0	12.94	235.51	0	6.4	6.4	17680	3.2	1	60	NA	NA	NA	NA	149	NA	27	NA	34.4	NA	32.1	NA	30	NA	85.9	NA	18.4	18.5	NA	NA	18.5	NA	0.011	1	4e-04	1	200	7
62706	0.73	0.035	0	0.2	1.78	0	1.51	7.5	0	214.19	2.72	0	6.8	123.76	0	38	38	29967.6	11.21	1	91.9	3	NA	NA	NA	166.2	NA	33.3	NA	40.6	NA	36.4	NA	36.5	NA	109	NA	26.4	26.8	NA	NA	26.6	NA	0.05	0	0.0056	0	339	7
62707	2.29	0.111	0	2.69	23.93	0	0.89	4.4	0	182.26	2.31	0	8.91	162.16	0	11.2	11.2	16442.4	6.02	1	70.3	NA	NA	NA	NA	151.7	NA	30.5	NA	33.1	NA	34	NA	31.6	NA	105	NA	22.6	22.7	NA	NA	22.7	NA	437	0	1.17	0	186	7
62708	2.15	0.104	0	0.36	3.2	0	3.86	19.3	0	207.76	2.64	0	12.9	234.78	0	13.8	13.8	10873.2	11.22	1	60	NA	NA	NA	NA	165.4	NA	21.9	NA	36.6	NA	36.3	NA	29.7	NA	81.4	NA	18.6	18.5	NA	NA	18.6	NA	0.039	0	0.0013	0	123	7
62709	4.9	0.237	0	0.11	0.98	1	0.32	1.6	0	197.38	2.51	0	10.46	190.37	0	7.1	7.1	10342.8	6.07	1	42.5	NA	NA	NA	NA	141.1	NA	21.3	3	35.2	NA	30.4	NA	24.5	NA	71.8	NA	14	14.1	NA	NA	14.1	NA	NA	NA	0.0236	0	117	7
62710	NA	NA	NA	NA	NA	NA	NA	NA	NA	NA	NA	NA	NA	NA	NA	NA	NA	NA	NA	2	86.3	3	NA	NA	NA	173.5	NA	28.7	NA	NA	1	NA	1	NA	1	NA	1	NA	NA	NA	NA	NA	1	NA	NA	NA	NA	NA	7
62711	NA	NA	NA	NA	NA	NA	NA	NA	NA	NA	NA	NA	NA	NA	NA	NA	NA	NA	NA	1	13.3	NA	87.2	NA	NA	NA	NA	NA	NA	NA	NA	18	NA	16	NA	NA	NA	NA	NA	NA	NA	NA	NA	NA	NA	NA	NA	NA	7
62712	3.37	0.163	0	0.11	0.98	1	0.39	1.9	0	179.51	2.28	0	9.93	180.73	0	NA	NA	NA	NA	1	15.6	NA	NA	NA	NA	102.8	NA	14.8	2	NA	NA	21.7	NA	16.3	NA	50	NA	NA	NA	NA	NA	NA	NA	2.21	0	NA	NA	NA	7
62713	0.33	0.016	0	0.19	1.69	0	0.11	0.5	1	193.12	2.45	0	11.14	202.75	0	23	23	17414.8	11.68	1	90.1	NA	NA	NA	NA	174.4	NA	29.6	4	41	NA	37	NA	35.4	NA	107.1	NA	21.8	22.1	NA	NA	22	NA	0.067	0	0.0111	0	197	7
62714	2.77	0.134	0	0.4	3.56	0	0.17	0.8	0	262.55	3.33	0	9.86	179.45	0	9.6	9.6	9105.2	9.32	1	67.6	NA	NA	NA	NA	158.2	NA	27	NA	34	NA	34.5	NA	28.4	NA	100.8	NA	25.1	24.7	NA	NA	24.9	NA	0.121	0	0.0066	0	103	7
62715	0.7	0.034	0	0.2	1.78	0	0.11	0.5	1	183.96	2.34	0	13.27	241.51	0	6.9	6.9	7956	7.67	1	40.5	NA	NA	NA	NA	160	NA	15.8	2	37.8	NA	33.4	NA	22.5	NA	64.2	NA	12.8	12.4	NA	NA	12.6	4	0.011	1	7e-04	0	90	7
62716	1.05	0.051	0	0.43	3.83	0	9.01	45	0	170.4	2.16	0	10.05	182.91	0	1.9	1.9	2828.8	5.94	1	54.8	NA	NA	NA	NA	153.4	NA	23.3	NA	35.5	NA	32.5	NA	27	NA	79.3	NA	19.3	19.4	NA	NA	19.4	NA	0.02	0	4e-04	1	32	7
62717	NA	NA	NA	NA	NA	NA	NA	NA	NA	NA	NA	NA	NA	NA	NA	19.2	19.2	10166	16.7	1	62.9	NA	NA	NA	NA	163.3	NA	23.6	NA	37.3	NA	38.7	NA	25.2	NA	96.2	NA	23	23.5	NA	NA	23.3	NA	NA	NA	0.425	0	115	7
62718	1.63	0.079	0	0.25	2.22	0	4.78	23.9	0	295.24	3.75	0	12.8	232.96	0	10.8	10.8	18829.2	5.07	1	85.9	NA	NA	NA	NA	179.1	NA	26.8	NA	42.2	NA	38.5	NA	30.6	NA	100.6	NA	21.8	21.8	NA	NA	21.8	NA	0.022	0	0.0011	0	213	7
62719	1.62	0.078	0	0.37	3.29	0	0.76	3.8	0	176.21	2.24	0	12.14	220.95	0	12.9	12.9	19624.8	5.81	1	75.7	NA	NA	NA	NA	165.5	NA	27.6	NA	38.3	NA	38.5	NA	31.7	NA	97.5	NA	22.9	23.1	NA	NA	23	NA	0.011	1	4e-04	1	222	7
62720	0.86	0.042	0	0.11	0.98	1	2.28	11.4	0	213.93	2.72	0	9.11	165.8	0	17.2	17.2	11050	13.76	1	73.8	NA	NA	NA	NA	168.1	NA	26.1	NA	41	NA	37.5	NA	29.7	NA	97	NA	19.3	20.3	22.2	21.5	21.3	NA	0.011	1	4e-04	1	125	7
62721	1.22	0.059	0	0.2	1.78	0	0.31	1.5	0	169.37	2.15	0	14.01	254.98	0	NA	NA	NA	NA	1	14.2	NA	95.7	NA	NA	94.9	NA	15.8	2	NA	NA	18.4	NA	15.7	NA	46.4	NA	NA	NA	NA	NA	NA	NA	NA	NA	NA	NA	NA	7
62722	3.2	0.155	0	0.11	0.98	1	0.24	1.2	0	177.84	2.26	0	15.81	287.74	0	NA	NA	NA	NA	1	12.3	NA	84.5	NA	NA	NA	NA	NA	NA	NA	NA	16.4	NA	16.2	NA	NA	NA	NA	NA	NA	NA	NA	NA	NA	NA	NA	NA	NA	7
62723	0.35	0.017	0	0.11	0.98	1	0.5	2.5	0	183.66	2.33	0	7.6	138.32	0	14.4	14.4	14851.2	8.57	1	62.2	NA	NA	NA	NA	156.7	NA	25.3	NA	34.7	NA	33.3	NA	28.2	NA	88.2	NA	19.7	19.9	NA	NA	19.8	NA	0.028	0	0.0012	0	168	7
62724	1.83	0.088	0	0.19	1.69	0	1.66	8.3	0	194.94	2.48	0	9.62	175.08	0	5.3	5.3	6895.2	6.79	1	63.3	NA	NA	NA	NA	155.8	NA	26.1	NA	38.2	NA	34.5	NA	29.6	NA	86	NA	19.3	18.6	18.9	18.8	18.8	NA	0.011	1	4e-04	1	78	7
62725	1.24	0.06	0	0.11	0.98	1	1.22	6.1	0	147.96	1.88	0	14.65	266.63	0	NA	NA	NA	NA	1	16.1	NA	103.7	NA	NA	103.3	NA	15.1	2	NA	NA	19.7	NA	16	NA	53	NA	NA	NA	NA	NA	NA	NA	NA	NA	NA	NA	NA	7
62727	1.08	0.052	0	0.52	4.63	0	0.39	1.9	0	134.5	1.71	0	7.92	144.14	0	1708	1708	4596.8	3284.62	1	78.2	NA	NA	NA	NA	159.3	3	30.8	NA	37.3	NA	37.2	NA	31.8	NA	97.5	NA	22.8	23	NA	NA	22.9	NA	0.011	1	4e-04	1	52	7
62728	0.85	0.041	0	0.18	1.6	0	2.95	14.7	0	166.94	2.12	0	5.26	95.73	0	1	1	2386.8	3.7	1	75.7	NA	NA	NA	NA	160.7	NA	29.3	NA	39.4	NA	38	NA	32.6	NA	91	NA	21.8	21.3	NA	NA	21.6	NA	0.011	1	4e-04	1	27	7
62729	NA	NA	NA	NA	NA	NA	NA	NA	NA	NA	NA	NA	NA	NA	NA	NA	NA	NA	NA	1	12.1	NA	83.1	NA	NA	NA	NA	NA	NA	NA	NA	16.9	NA	16.5	NA	NA	NA	NA	NA	NA	NA	NA	NA	NA	NA	NA	NA	NA	7
62731	1.48	0.071	0	0.94	8.36	0	2.81	14	0	154.01	1.96	0	10.41	189.46	0	1.7	1.7	4950.4	3.04	1	71.1	NA	NA	NA	NA	173.5	NA	23.6	2	42	NA	37	NA	30.8	NA	83.7	NA	18	17.4	17.5	17.5	17.5	NA	27.5	0	0.0126	0	56	7
62732	0.87	0.042	0	0.6	5.34	0	1.78	8.9	0	176.33	2.24	0	16.43	299.03	0	5.7	5.7	4685.2	10.75	1	104.1	NA	NA	NA	NA	163.9	NA	38.8	NA	36.6	NA	38	NA	40	NA	126.9	NA	30.4	30.5	NA	NA	30.5	NA	0.011	1	4e-04	1	53	7
62734	1.33	0.064	0	0.11	0.98	1	2.14	10.7	0	172.46	2.19	0	13.53	246.25	0	10	10	22895.6	3.86	1	113	NA	NA	NA	NA	182.5	NA	33.9	NA	42.1	NA	42	NA	38.8	NA	117.9	NA	28.4	30	29.1	29.4	29.5	NA	0.634	0	0.0213	0	259	7
62735	0.71	0.034	0	0.2	1.78	0	1.38	6.9	0	247.47	3.14	0	8.42	153.24	0	12.1	12.1	22895.6	4.67	1	71.8	NA	NA	NA	NA	179.1	NA	22.4	NA	41.8	NA	39.2	NA	30.9	NA	84.5	NA	19.1	18.8	NA	NA	19	NA	269	0	0.313	0	259	7
62736	0.66	0.032	0	0.36	3.2	0	0.97	4.8	0	164.15	2.08	0	17.49	318.32	0	14.2	14.2	25901.2	4.85	1	61.2	NA	NA	NA	NA	164	NA	22.8	NA	40.2	NA	32.7	NA	27.8	NA	87.5	NA	19.6	19.6	NA	NA	19.6	NA	29.3	0	0.131	0	293	7
62737	4.06	0.196	0	2.25	20.02	0	6.21	31	0	195.8	2.49	0	8.28	150.7	0	76.9	76.9	17680	38.45	1	57.5	NA	NA	NA	NA	156.2	NA	23.6	NA	33.3	NA	32.6	NA	27.9	NA	82.5	NA	17.9	17.6	NA	NA	17.8	NA	0.217	0	0.0011	0	200	7
62738	0.37	0.018	0	0.11	0.98	1	0.26	1.3	0	146.12	1.86	0	9.07	165.07	0	6.2	6.2	8486.4	6.46	1	27.6	NA	NA	NA	NA	128.9	NA	16.6	2	NA	NA	25	NA	19.7	NA	59.2	NA	NA	NA	NA	NA	NA	NA	0.039	0	0.0025	0	96	7
62739	1.4	0.068	0	0.3	2.67	0	1.48	7.4	0	183.58	2.33	0	13.33	242.61	0	30	30	15293.2	17.34	2	79.1	3	NA	NA	NA	173.1	NA	26.4	NA	NA	1	NA	1	NA	1	NA	1	NA	NA	NA	NA	NA	1	172	0	0.196	0	173	7
62740	0.57	0.028	0	0.11	0.98	1	0.64	3.2	0	170	2.16	0	7.85	142.87	0	5.3	5.3	13260	3.53	1	72.4	NA	NA	NA	NA	156.5	NA	29.6	3	36.3	NA	31.5	NA	32	NA	86.2	NA	23.2	23.2	NA	NA	23.2	NA	0.232	0	0.0265	0	150	7
62742	0.88	0.043	0	0.35	3.11	0	0.88	4.4	0	157.7	2	0	8.01	145.78	0	3.6	3.6	11757.2	2.71	1	80.6	NA	NA	NA	NA	167.2	NA	28.8	NA	36	NA	37	NA	31.5	NA	100.6	NA	20.2	20	NA	NA	20.1	NA	0.035	0	4e-04	1	133	7
62744	0.72	0.035	0	0.22	1.96	0	1.72	8.6	0	187.42	2.38	0	8.12	147.78	0	20.2	20.2	36244	4.93	1	115.8	NA	NA	NA	NA	184.7	NA	33.9	NA	44.1	NA	43.6	NA	42.3	NA	114.8	NA	27.1	26.8	NA	NA	27	NA	0.046	0	0.0013	0	410	7
62745	2.6	0.126	0	0.26	2.31	0	0.27	1.3	0	194.76	2.47	0	7.38	134.32	0	1	1	1768	5	1	68.1	NA	NA	NA	NA	152.6	NA	29.2	NA	34.3	NA	34.7	NA	33.1	NA	93.2	NA	22.3	22.9	22	21.9	22.1	NA	0.011	1	4e-04	1	20	7
62746	0.44	0.021	0	0.3	2.67	0	1.27	6.3	0	152.13	1.93	0	8.08	147.06	0	4.9	4.9	11050	3.92	1	76.8	NA	NA	NA	NA	164	NA	28.6	NA	35.2	NA	35.2	NA	33.6	NA	97.9	NA	21.5	21.2	NA	NA	21.4	NA	0.02	0	0.0033	0	125	7
62747	1.59	0.077	0	0.11	0.98	1	6.83	34.1	0	229.66	2.92	0	9.54	173.63	0	33	33	21834.8	13.36	1	86.7	NA	NA	NA	NA	173.5	NA	28.8	NA	40.6	NA	38.6	NA	33.8	NA	102.8	NA	24.5	24.7	NA	NA	24.6	NA	0.023	0	0.0013	0	247	7
62748	2.23	0.108	0	0.16	1.42	0	4.84	24.2	0	168.2	2.14	0	14.5	263.9	0	9.8	9.8	4950.4	17.5	1	42.8	NA	NA	NA	NA	156.1	NA	17.6	2	37.7	NA	32.8	NA	21	NA	65.2	NA	14	14	NA	NA	14	NA	0.011	1	4e-04	1	56	7
62749	5.83	0.282	0	0.47	4.18	0	1.17	5.8	0	187.98	2.39	0	7.51	136.68	0	1.4	1.4	3801.2	3.26	1	79.8	NA	NA	NA	NA	168.9	NA	28	NA	39.8	NA	38.4	NA	32.5	NA	96.7	NA	21.7	21.5	NA	NA	21.6	NA	0.021	0	4e-04	1	43	7
62750	2	0.097	0	0.58	5.16	0	2.6	13	0	193.94	2.46	0	13.92	253.34	0	27.8	27.8	1414.4	173.75	1	50.7	NA	NA	NA	NA	157.9	NA	20.3	NA	34.1	NA	31	NA	27.2	NA	80.1	NA	17.8	17.1	17.2	17.1	17.1	NA	0.17	0	4e-04	1	16	7
62751	NA	NA	NA	NA	NA	NA	NA	NA	NA	NA	NA	NA	NA	NA	NA	6.3	6.3	11050	5.04	1	49.1	NA	NA	NA	NA	142.2	NA	24.3	4	30.8	NA	30.2	NA	26	NA	83.5	NA	18.4	18.3	NA	NA	18.4	NA	NA	NA	0.0619	0	125	7
62752	0.46	0.022	0	0.18	1.6	0	7.52	37.5	0	181.58	2.31	0	7.2	131.04	0	9.1	9.1	16088.8	5	1	74.2	NA	NA	NA	NA	182.9	NA	22.2	NA	43.5	NA	37.8	NA	29.2	NA	85	NA	18.7	18.2	NA	NA	18.5	NA	0.011	1	4e-04	1	182	7
62753	0.26	0.013	0	0.11	0.98	1	0.21	1	0	164.24	2.09	0	9.37	170.53	0	3.7	3.7	8221.2	3.98	1	51.1	NA	NA	NA	NA	157.5	NA	20.6	2	38	NA	33	NA	25.5	NA	70.2	NA	15.7	15.8	NA	NA	15.8	NA	0.066	0	8e-04	0	93	7
62755	0.71	0.034	0	0.26	2.31	0	0.31	1.5	0	261.1	3.32	0	9.24	168.17	0	15.4	15.4	20950.8	6.5	1	55.2	NA	NA	NA	NA	162.8	NA	20.8	2	43	NA	37	NA	24.4	NA	74.8	NA	18	18.4	NA	NA	18.2	NA	3.99	0	0.132	0	237	7
62756	1.98	0.096	0	0.11	0.98	1	0.44	2.2	0	177.6	2.26	0	9.09	165.44	0	9	9	8751.6	9.09	1	18.8	NA	NA	NA	NA	114	NA	14.5	2	NA	NA	23.7	NA	17.4	NA	49	NA	NA	NA	NA	NA	NA	NA	6.15	0	0.0425	0	99	7
62757	1.14	0.055	0	0.32	2.85	0	4.31	21.5	0	219.06	2.78	0	9.84	179.09	0	3.7	3.7	7779.2	4.2	1	109	NA	NA	NA	NA	173.8	NA	36.1	NA	40.5	NA	37.8	NA	39.1	NA	127.7	NA	31.3	31	NA	NA	31.2	NA	0.049	0	0.0027	0	88	7
62759	0.43	0.021	0	0.26	2.31	0	0.55	2.7	0	172.59	2.19	0	8.04	146.33	0	3.7	3.7	12022.4	2.72	2	82.9	3	NA	NA	NA	160.2	NA	32.3	NA	NA	1	NA	1	NA	1	NA	1	NA	NA	NA	NA	NA	1	0.019	0	0.001	0	136	7
62760	0.97	0.047	0	0.19	1.69	0	0.34	1.7	0	144.93	1.84	0	9.26	168.53	0	5.3	5.3	7072	6.63	1	31.9	NA	NA	NA	NA	131.7	NA	18.4	2	30.5	NA	27.9	NA	22.6	NA	62	NA	15.6	15.4	NA	NA	15.5	NA	0.391	0	0.0036	0	80	7
62761	0.92	0.044	0	0.45	4	0	0.31	1.5	0	193.46	2.46	0	8.39	152.7	0	2.3	2.3	8751.6	2.32	1	119.9	NA	NA	NA	NA	178.6	NA	37.6	NA	42.7	NA	41.7	NA	39.5	NA	125.8	NA	30.2	30	NA	NA	30.1	NA	48.9	0	0.0894	0	99	7
62762	NA	NA	NA	NA	NA	NA	NA	NA	NA	NA	NA	NA	NA	NA	NA	NA	NA	NA	NA	1	9.7	NA	77.8	NA	NA	NA	NA	NA	NA	NA	NA	15.4	NA	14.9	NA	NA	NA	NA	NA	NA	NA	NA	NA	NA	NA	NA	NA	NA	7
62763	2.26	0.109	0	0.22	1.96	0	0.69	3.4	0	216.15	2.75	0	6.8	123.76	0	8	8	15381.6	4.6	1	98.4	NA	NA	NA	NA	176	NA	31.8	NA	41.8	NA	38.4	NA	40	NA	112	NA	25.3	25.5	NA	NA	25.4	NA	10	0	0.0133	0	174	7
62764	0.7	0.034	0	0.24	2.14	0	2.81	14	0	209.89	2.67	0	10.49	190.92	0	7.1	7.1	6541.6	9.59	1	102	NA	NA	NA	NA	144.8	NA	48.6	NA	33.4	NA	28.4	NA	37.7	NA	122.5	NA	29.1	29	NA	NA	29.1	NA	0.011	1	0.0013	0	74	7
62765	0.75	0.036	0	0.68	6.05	0	6.49	32.4	0	188.01	2.39	0	9.41	171.26	0	2.6	2.6	2917.2	7.88	2	51.9	3	NA	NA	NA	165.7	NA	18.9	NA	NA	1	NA	1	NA	1	NA	1	NA	NA	NA	NA	NA	1	0.011	1	4e-04	1	33	7
62766	NA	NA	NA	NA	NA	NA	NA	NA	NA	NA	NA	NA	NA	NA	NA	NA	NA	NA	NA	3	11.7	3	NA	1	NA	NA	NA	NA	NA	NA	NA	NA	1	NA	1	NA	NA	NA	NA	NA	NA	NA	NA	NA	NA	NA	NA	NA	7
62768	0.41	0.02	0	0.39	3.47	0	0.56	2.8	0	204.75	2.6	0	7.48	136.14	0	195	195	17768.4	97.01	1	81	NA	NA	NA	NA	158.6	NA	32.2	NA	35.2	NA	36.2	NA	35.5	NA	96.4	NA	22	22.2	NA	NA	22.1	NA	0.016	0	0.001	0	201	7
62769	0.41	0.02	0	0.11	0.98	1	0.38	1.9	0	173.4	2.2	0	17.93	326.33	0	5.9	5.9	13171.6	3.96	1	61.4	NA	NA	NA	NA	151.5	NA	26.8	4	35.9	NA	31.8	NA	29	NA	86.4	NA	21.2	21.1	NA	NA	21.2	NA	0.232	0	0.0085	0	149	7
62770	0.55	0.027	0	0.21	1.87	0	0.27	1.3	0	174.27	2.21	0	8.22	149.6	0	NA	NA	NA	NA	1	11.1	NA	76.2	NA	NA	NA	NA	NA	NA	NA	NA	14	NA	15.5	NA	NA	NA	NA	NA	NA	NA	NA	NA	NA	NA	NA	NA	NA	7
62771	0.99	0.048	0	0.53	4.72	0	1.2	6	0	189.22	2.4	0	5.33	97.01	0	200	200	16530.8	106.95	1	89.5	NA	NA	NA	NA	180.8	NA	27.4	NA	44.6	NA	38.8	NA	36.2	NA	92.5	NA	20.4	20.6	NA	NA	20.5	NA	251	0	0.146	0	187	7
62772	1.31	0.063	0	0.55	4.89	0	1.69	8.4	0	184.97	2.35	0	10.91	198.56	0	1570	1570	11050	1256	1	81.7	NA	NA	NA	NA	146.5	NA	38.1	NA	31.4	NA	32.5	NA	35.2	NA	105.7	NA	27.8	27.5	NA	NA	27.7	NA	0.011	1	4e-04	1	125	7
62773	1.49	0.072	0	0.11	0.98	1	0.88	4.4	0	160.33	2.04	0	4.75	86.45	0	21.6	21.6	31116.8	6.14	1	63.3	NA	NA	NA	NA	165.2	NA	23.2	NA	37.7	NA	35.8	NA	29.3	NA	83.4	NA	19.3	19.3	NA	NA	19.3	NA	0.187	0	0.0102	0	352	7
62776	NA	NA	NA	NA	NA	NA	NA	NA	NA	NA	NA	NA	NA	NA	NA	12.6	12.6	13260	8.4	1	74.9	NA	NA	NA	NA	150.5	NA	33.1	4	38.5	NA	30.8	NA	34.2	NA	98.9	NA	23.2	23.4	NA	NA	23.3	NA	NA	NA	0.005	0	150	7
62777	3.74	0.181	0	0.19	1.69	0	9.12	45.5	0	207.72	2.64	0	7.91	143.96	0	28	28	26166.4	9.46	1	92.1	NA	NA	NA	NA	190.4	NA	25.4	NA	45.1	NA	41.1	NA	31.5	NA	92.3	NA	20.4	20.3	NA	NA	20.4	NA	0.052	0	0.002	0	296	7
62778	NA	NA	NA	NA	NA	NA	NA	NA	NA	NA	NA	NA	NA	NA	NA	NA	NA	NA	NA	1	16.4	NA	NA	NA	NA	105.3	NA	14.8	2	NA	NA	20	NA	16.7	NA	50.2	NA	NA	NA	NA	NA	NA	NA	NA	NA	NA	NA	NA	7
62779	0.56	0.027	0	0.18	1.6	0	0.59	2.9	0	146.34	1.86	0	12.04	219.13	0	43	43	27138.8	14.01	1	74.8	NA	NA	NA	NA	171.6	NA	25.4	NA	43.8	NA	35.5	NA	31.9	NA	97.1	NA	21.3	21.2	NA	NA	21.3	NA	0.208	0	0.0083	0	307	7
62780	0.87	0.042	0	0.11	0.98	1	0.18	0.9	0	147.48	1.87	0	10.48	190.74	0	NA	NA	NA	NA	1	20.2	NA	NA	NA	NA	114.7	NA	15.4	2	NA	NA	23	NA	17.4	NA	54.2	NA	NA	NA	NA	NA	NA	NA	0.011	1	NA	NA	NA	7
62781	0.96	0.046	0	0.11	0.98	1	0.84	4.2	0	169.1	2.15	0	9.51	173.08	0	NA	NA	NA	NA	1	13.1	NA	94.6	NA	NA	94.8	NA	14.6	2	NA	NA	18	NA	15.8	NA	47.7	NA	NA	NA	NA	NA	NA	NA	NA	NA	NA	NA	NA	7
62783	1.1	0.053	0	0.25	2.22	0	0.33	1.6	0	171.31	2.18	0	12.69	230.96	0	3.3	3.3	4154.8	7.02	1	32.3	NA	NA	NA	NA	126.7	NA	20.1	4	NA	NA	28.5	NA	22.7	NA	69	NA	NA	NA	NA	NA	NA	NA	0.022	0	NA	NA	47	7
62784	0.69	0.033	0	0.22	1.96	0	0.27	1.3	0	218.81	2.78	0	17.67	321.59	0	5	5	5392.4	8.2	1	101.8	NA	NA	NA	NA	167.3	NA	36.4	NA	40	NA	36	NA	38.2	NA	115	NA	28.9	28.8	NA	NA	28.9	NA	0.035	0	0.001	0	61	7
62785	2.39	0.115	0	0.11	0.98	1	0.51	2.5	0	160.53	2.04	0	9.82	178.72	0	NA	NA	NA	NA	1	19.7	NA	NA	NA	NA	111.5	NA	15.8	2	NA	NA	22.7	NA	17	NA	54	NA	NA	NA	NA	NA	NA	NA	0.029	0	NA	NA	NA	7
62786	0.48	0.023	0	0.11	0.98	1	0.88	4.4	0	170.72	2.17	0	12.72	231.5	0	4.9	4.9	6453.2	6.71	1	29.7	NA	NA	NA	NA	128.4	NA	18	3	NA	NA	27.4	NA	21	NA	65.9	NA	NA	NA	NA	NA	NA	NA	0.011	1	0.0013	0	73	7
62787	0.63	0.03	0	0.43	3.83	0	0.16	0.8	0	203.99	2.59	0	8.48	154.34	0	3.8	3.8	4243.2	7.92	1	57.8	NA	NA	NA	NA	160.4	NA	22.5	NA	36.9	NA	36.1	NA	24.8	NA	73	NA	18.5	18.4	NA	NA	18.5	NA	0.031	0	6e-04	0	48	7
62788	0.75	0.036	0	0.16	1.42	0	0.28	1.4	0	204.81	2.6	0	11.65	212.03	0	1.3	1.3	18652.4	0.62	1	75.3	NA	NA	NA	NA	182.7	NA	22.6	NA	43.2	NA	40	NA	29.2	NA	90.5	NA	20.3	20.3	NA	NA	20.3	NA	0.033	0	0.0022	0	211	7
62789	1.53	0.074	0	1	8.9	0	3.45	17.2	0	183.03	2.32	0	15.36	279.55	0	4.2	4.2	4950.4	7.5	1	88.5	NA	NA	NA	NA	166.8	NA	31.8	NA	40	NA	36.8	NA	34.1	NA	96.2	NA	21.8	21.7	NA	NA	21.8	NA	0.109	0	0.0019	0	56	7
62790	1.08	0.052	0	0.19	1.69	0	0.71	3.5	0	169.77	2.16	0	7.51	136.68	0	6.7	6.7	14586	4.06	1	45.7	NA	NA	NA	NA	153.9	NA	19.3	2	35.6	NA	32.6	NA	23.2	NA	66.4	NA	15.8	16	NA	NA	15.9	NA	0.837	0	0.0501	0	165	7
62791	0.27	0.013	0	0.11	0.98	1	0.48	2.4	0	224.69	2.85	0	12.34	224.59	0	2.1	2.1	6983.6	2.66	1	92.6	NA	NA	NA	NA	176.9	NA	29.6	4	44.4	NA	38.2	NA	37.6	NA	96.6	NA	20.7	20.4	NA	NA	20.6	NA	0.011	1	NA	NA	79	7
62792	1.62	0.078	0	0.62	5.52	0	0.72	3.6	0	180.04	2.29	0	9.33	169.81	0	2.1	2.1	5746	3.23	1	111.1	NA	NA	NA	NA	162.1	NA	42.3	NA	30	NA	37.5	NA	42	NA	133	NA	30.6	32	31.8	31.5	31.8	NA	0.035	0	0.0011	0	65	7
62793	2.68	0.129	0	0.36	3.2	0	0.25	1.2	0	219.85	2.79	0	6.95	126.49	0	7.1	7.1	9282	6.76	1	87.6	NA	NA	NA	NA	171.1	NA	29.9	NA	42	NA	39.5	NA	35.5	NA	109.5	NA	25.4	25.6	NA	NA	25.5	NA	0.02	0	4e-04	1	105	7
62794	1.33	0.064	0	0.37	3.29	0	2.88	14.4	0	162.39	2.06	0	9.14	166.35	0	44.5	44.5	18917.6	20.79	1	84.6	NA	NA	NA	NA	170.9	NA	29	NA	41.3	NA	39.7	NA	33.5	NA	100.3	NA	23.3	22.5	22.9	22.9	22.9	NA	0.011	1	0.0012	0	214	7
62795	0.79	0.038	0	1.58	14.06	0	0.52	2.6	0	191.04	2.43	0	9	163.8	0	2	2	5038.8	3.51	1	102.9	NA	NA	NA	NA	181.9	NA	31.1	NA	40.7	NA	40	NA	34.3	NA	109.8	NA	21.2	21.3	NA	NA	21.3	NA	218	0	0.0828	0	57	7
62796	NA	NA	NA	NA	NA	NA	NA	NA	NA	NA	NA	NA	NA	NA	NA	23	23	8840	23	2	53.5	3	NA	NA	NA	156.9	NA	21.7	2	NA	1	NA	1	NA	1	NA	1	NA	NA	NA	NA	NA	1	NA	NA	8e-04	0	100	7
62797	0.94	0.045	0	0.29	2.58	0	0.41	2	0	175.84	2.23	0	7.98	145.24	0	120.1	120.1	20420.4	51.99	1	59.2	NA	NA	NA	NA	154.6	NA	24.8	NA	39.2	NA	33.5	NA	28.8	NA	76.6	NA	17	16.9	NA	NA	17	NA	0.046	0	0.0052	0	231	7
62798	3.49	0.169	0	0.47	4.18	0	2.77	13.8	0	202.1	2.57	0	15.36	279.55	0	115	115	16000.4	63.54	1	72.7	NA	NA	NA	NA	168	NA	25.8	NA	40.5	NA	34.2	NA	32.4	NA	86.6	NA	19.3	18.9	NA	NA	19.1	NA	3.02	0	0.0183	0	181	7
62800	0.42	0.02	0	0.11	0.98	1	0.73	3.6	0	250.25	3.18	0	7.07	128.67	0	15	15	13613.6	9.74	1	47.2	NA	NA	NA	NA	148.3	NA	21.5	2	37.9	NA	31.4	NA	26.5	NA	69.5	NA	13.9	13.7	NA	NA	13.8	NA	0.021	0	0.0013	0	154	7
62801	0.66	0.032	0	0.63	5.61	0	0.11	0.5	1	202.95	2.58	0	8.18	148.88	0	30.4	30.4	11757.2	22.86	4	NA	NA	NA	NA	NA	NA	NA	NA	NA	NA	NA	NA	NA	NA	NA	NA	NA	NA	NA	NA	NA	NA	NA	163	0	0.454	0	133	7
62802	0.54	0.026	0	0.11	0.98	1	0.18	0.9	0	176.53	2.24	0	11.01	200.38	0	2.5	2.5	3447.6	6.41	1	24.4	NA	NA	NA	NA	120.5	NA	16.8	2	NA	NA	26.2	NA	17.5	NA	59.1	NA	NA	NA	NA	NA	NA	NA	0.088	0	0.0011	0	39	7
62803	0.49	0.024	0	0.22	1.96	0	0.2	1	0	166.01	2.11	0	15.45	281.19	0	9.7	9.7	16177.2	5.3	1	60.8	NA	NA	NA	NA	163.9	NA	22.6	NA	39.2	NA	39.7	NA	28.2	NA	78.8	NA	16.4	16.2	NA	NA	16.3	NA	0.033	0	9e-04	0	183	7
62804	3.24	0.156	0	0.34	3.02	0	1.77	8.8	0	182.45	2.32	0	8.81	160.34	0	5.5	5.5	7602.4	6.4	1	91	NA	NA	NA	NA	172	NA	30.8	NA	39.1	NA	38.2	NA	35.5	NA	107.8	NA	24.1	24.1	NA	NA	24.1	NA	0.011	1	4e-04	1	86	7
62805	0.77	0.037	0	0.29	2.58	0	0.33	1.6	0	181.66	2.31	0	8.08	147.06	0	1.6	1.6	23072.4	0.61	1	83.4	NA	NA	NA	NA	175.1	NA	27.2	NA	42.3	NA	37	NA	33	NA	99.7	NA	20.6	20.6	NA	NA	20.6	NA	0.038	0	0.0036	0	261	7
62806	1.82	0.088	0	0.3	2.67	0	0.79	3.9	0	188.5	2.39	0	7.69	139.96	0	8.7	8.7	22100	3.48	1	65.6	NA	NA	NA	NA	161.9	NA	25	NA	35.1	NA	35.7	NA	28.4	NA	90.4	NA	22.3	22.3	NA	NA	22.3	NA	0.023	0	4e-04	1	250	7
62807	2.17	0.105	0	0.19	1.69	0	0.84	4.2	0	232.47	2.95	0	7.38	134.32	0	70	70	10166	60.87	1	88.7	NA	NA	NA	NA	169.8	NA	30.8	NA	37.2	NA	40	NA	37.5	NA	103.3	NA	21	21	NA	NA	21	NA	2.65	0	0.047	0	115	7
62808	5.01	0.242	0	0.27	2.4	0	0.24	1.2	0	186.5	2.37	0	15.15	275.73	0	4.6	4.6	5304	7.67	1	75.9	NA	NA	NA	NA	155.4	NA	31.4	NA	36	NA	33	NA	33.5	NA	100.8	NA	24	24	NA	NA	24	NA	0.027	0	0.001	0	60	7
62809	3.26	0.157	0	1.28	11.39	0	1.33	6.6	0	274.09	3.48	0	12.01	218.58	0	315	315	24310	114.55	1	67.1	NA	NA	NA	NA	178.8	NA	21	NA	42.2	NA	41	NA	26.6	NA	82.8	NA	19.6	19.9	NA	NA	19.8	NA	244	0	0.955	0	275	7
62810	0.42	0.02	0	0.48	4.27	0	0.28	1.4	0	192.02	2.44	0	11.38	207.12	0	9.4	9.4	21392.8	3.88	1	92.5	NA	NA	NA	NA	168.5	NA	32.6	4	39.3	NA	37.2	NA	34.7	NA	104.8	NA	24.2	24.2	NA	NA	24.2	NA	69.7	0	NA	NA	242	7
62811	1.21	0.058	0	0.31	2.76	0	1.33	6.6	0	192.26	2.44	0	5.18	94.28	0	33.5	33.5	47028.8	6.3	1	96.6	NA	NA	NA	NA	161.5	NA	37	NA	39	NA	35.6	NA	40.7	NA	109.2	NA	26.2	26	NA	NA	26.1	NA	0.161	0	0.0144	0	532	7
62812	4.33	0.209	0	0.48	4.27	0	2.54	12.7	0	198.73	2.52	0	19.09	347.44	0	7	7	8044.4	7.69	1	65.7	NA	NA	NA	NA	164.8	NA	24.2	NA	38.2	NA	35.7	NA	30	NA	90.6	NA	20.6	20.8	NA	NA	20.7	NA	0.083	0	0.0025	0	91	7
62813	0.95	0.046	0	0.32	2.85	0	0.57	2.8	0	185.09	2.35	0	6.1	111.02	0	115	115	10961.6	92.74	1	76.2	NA	NA	NA	NA	166.1	NA	27.6	NA	39.4	NA	37.8	NA	34	NA	101.3	NA	21.3	21.7	NA	NA	21.5	NA	0.011	1	4e-04	1	124	7
62814	5.3	0.256	0	0.48	4.27	0	1.74	8.7	0	205.88	2.61	0	5.47	99.55	0	5.4	5.4	11403.6	4.19	1	69.2	NA	NA	NA	NA	168.3	NA	24.4	NA	39.4	NA	38	NA	29.7	NA	89.6	NA	20.6	20.9	NA	NA	20.8	NA	0.385	0	0.0155	0	129	7
62815	0.45	0.022	0	0.11	0.98	1	0.11	0.5	1	157.69	2	0	10.07	183.27	0	NA	NA	NA	NA	1	21.1	NA	NA	NA	NA	108	NA	18.1	4	NA	NA	22	NA	19.3	NA	57.5	NA	NA	NA	NA	NA	NA	NA	0.011	1	NA	NA	NA	7
62816	0.98	0.047	0	0.59	5.25	0	3.86	19.3	0	173.46	2.2	0	8.14	148.15	0	5.2	5.2	11757.2	3.91	1	68.1	NA	NA	NA	NA	173.7	NA	22.6	NA	41.9	NA	38.4	NA	28.5	NA	81	NA	18.9	18.6	NA	NA	18.8	NA	51.7	0	0.0481	0	133	7
62817	0.48	0.023	0	0.29	2.58	0	1.1	5.5	0	175.98	2.23	0	8.68	157.98	0	32.8	32.8	21127.6	13.72	1	91.7	NA	NA	NA	NA	169.5	NA	31.9	NA	40	NA	36.1	NA	34.6	NA	112.2	NA	27.9	27.9	NA	NA	27.9	NA	57.7	0	0.0801	0	239	7
62818	1.22	0.059	0	0.26	2.31	0	0.54	2.7	0	176.9	2.25	0	4.82	87.72	0	430	430	9282	409.52	1	84.7	NA	NA	NA	NA	150.6	NA	37.3	NA	37	NA	33.5	NA	36.1	NA	102.2	NA	24.5	24.8	NA	NA	24.7	NA	0.115	0	7e-04	0	105	7
62819	1.14	0.055	0	0.34	3.02	0	2.57	12.8	0	200.35	2.54	0	10.46	190.37	0	7.9	7.9	8486.4	8.23	1	57.2	NA	NA	NA	NA	164.1	NA	21.2	NA	39	NA	35.5	NA	26.7	NA	85.7	NA	18.3	18.3	NA	NA	18.3	NA	0.022	0	4e-04	1	96	7
62820	2.94	0.142	0	1.77	15.75	0	40.03	199.7	0	210.51	2.67	0	11.67	212.39	0	1.7	1.7	1856.4	8.1	1	54.5	NA	NA	NA	NA	149	NA	24.5	NA	33.4	NA	32.5	NA	28.1	NA	87.3	NA	18.7	18.4	NA	NA	18.6	NA	0.011	1	7e-04	0	21	7
62821	1.54	0.074	0	0.28	2.49	0	0.32	1.6	0	183.35	2.33	0	7.26	132.13	0	5.4	5.4	5038.8	9.47	1	87.5	NA	NA	NA	NA	158.4	NA	34.9	NA	33	NA	36	NA	44	NA	104	NA	26	25.6	NA	NA	25.8	NA	4.33	0	0.0053	0	57	7
62822	1	0.048	0	0.11	0.98	1	1.12	5.6	0	200.45	2.55	0	5.37	97.73	0	3	3	2033.2	13.04	1	81.9	NA	NA	NA	NA	180.8	NA	25.1	NA	42.9	NA	38	NA	32.7	NA	91.8	NA	19.9	19.9	NA	NA	19.9	NA	0.018	0	9e-04	0	23	7
62823	7.54	0.364	0	1.2	10.68	0	0.92	4.6	0	167.26	2.12	0	7.74	140.87	0	34	34	18917.6	15.89	1	93.2	NA	NA	NA	NA	174.8	NA	30.5	NA	42.9	NA	36.7	NA	35.2	NA	100.2	NA	24.4	24	NA	NA	24.2	NA	NA	NA	0.653	0	214	7
62824	0.62	0.03	0	0.42	3.74	0	2.16	10.8	0	191.84	2.44	0	14.48	263.54	0	6.1	6.1	16884.4	3.19	1	98.8	NA	NA	NA	NA	168.4	NA	34.8	NA	41.4	NA	38.4	NA	39.7	NA	106	NA	25.3	25.6	NA	NA	25.5	NA	0.011	1	4e-04	1	191	7
62825	1.22	0.059	0	0.11	0.98	1	0.42	2.1	0	148.34	1.88	0	9.21	167.62	0	NA	NA	NA	NA	1	16.3	NA	105.8	NA	NA	105	NA	14.8	2	NA	NA	19.5	NA	16.7	NA	48.6	NA	NA	NA	NA	NA	NA	NA	0.044	0	NA	NA	NA	7
62828	0.58	0.028	0	0.38	3.38	0	0.65	3.2	0	180.91	2.3	0	13.58	247.16	0	NA	NA	NA	NA	1	88.7	NA	NA	NA	NA	164.8	NA	32.7	NA	42	NA	37.7	NA	35.4	NA	107	NA	24.4	24.6	NA	NA	24.5	NA	6.6	0	NA	NA	NA	7
62830	1.08	0.052	0	0.11	0.98	1	0.29	1.4	0	170.11	2.16	0	7.1	129.22	0	1	1	3094	2.86	1	61.2	NA	NA	NA	NA	172.3	NA	20.6	2	41.7	NA	37	NA	27.5	NA	73.3	NA	17.6	18.3	17.7	18	17.8	NA	0.016	0	0.0011	0	35	7
62831	0.81	0.039	0	0.11	0.98	1	0.28	1.4	0	135.25	1.72	0	5.95	108.29	0	NA	NA	NA	NA	1	14.1	NA	NA	NA	NA	98.5	NA	14.5	2	NA	NA	19.9	NA	15.5	NA	51.2	NA	NA	NA	NA	NA	NA	NA	0.017	0	NA	NA	NA	7
62832	0.34	0.016	0	0.29	2.58	0	0.36	1.8	0	178.95	2.27	0	14.46	263.17	0	12.8	12.8	15735.2	7.19	1	59.8	NA	NA	NA	NA	158.3	NA	23.9	2	36.4	NA	33.2	NA	30	NA	85.3	NA	18	18.4	NA	NA	18.2	NA	NA	NA	6e-04	0	178	7
62833	0.41	0.02	0	0.46	4.09	0	0.26	1.3	0	147.24	1.87	0	19.8	360.36	0	4.9	4.9	9635.6	4.5	1	97.4	NA	NA	NA	NA	164.5	NA	36	4	38.7	NA	37.2	NA	39.4	NA	118.3	NA	24.8	24.6	NA	NA	24.7	NA	0.061	0	0.0044	0	109	7
62834	0.84	0.041	0	0.11	0.98	1	0.18	0.9	0	160.47	2.04	0	10.68	194.38	0	4.6	4.6	7514	5.41	1	38	NA	NA	NA	NA	132.4	NA	21.7	4	NA	NA	28.2	NA	25	NA	71.5	NA	NA	NA	NA	NA	NA	NA	0.011	1	9e-04	0	85	7
62835	0.74	0.036	0	0.73	6.49	0	1.66	8.3	0	210.65	2.68	0	10.45	190.19	0	13.2	13.2	14144	8.25	1	82.5	NA	NA	NA	NA	156.2	NA	33.8	NA	33.7	NA	35.4	NA	36.5	NA	116.2	NA	27.2	27.6	NA	NA	27.4	NA	0.011	1	4e-04	1	160	7
62836	1.27	0.061	0	0.45	4	0	1.72	8.6	0	173.13	2.2	0	9.43	171.63	0	112	112	21569.6	45.9	1	58.3	NA	NA	NA	NA	166.9	NA	20.9	NA	37.8	NA	34.7	NA	32.1	NA	75.8	NA	17.8	17.8	NA	NA	17.8	NA	301	0	0.667	0	244	7
62837	0.6	0.029	0	0.11	0.98	1	0.4	2	0	169.82	2.16	0	7.4	134.68	0	13.1	13.1	10254.4	11.29	1	52.5	NA	NA	NA	NA	152.7	NA	22.5	2	36	NA	34	NA	25.7	NA	74.8	NA	17	17	NA	NA	17	NA	NA	NA	0.0051	0	116	7
62838	0.86	0.042	0	1.38	12.28	0	0.93	4.6	0	161.64	2.05	0	18.55	337.61	0	7.1	7.1	10696.4	5.87	1	55	NA	NA	NA	NA	157.2	NA	22.3	NA	36.9	NA	33.3	NA	25.5	NA	80.2	NA	19	18.9	NA	NA	19	NA	276	0	0.134	0	121	7
62839	0.89	0.043	0	0.11	0.98	1	0.42	2.1	0	141.46	1.8	0	9.12	165.98	0	NA	NA	NA	NA	1	18.2	NA	100.8	NA	NA	99.4	NA	18.4	4	NA	NA	21.5	NA	18.4	NA	55.4	NA	NA	NA	NA	NA	NA	NA	0.036	0	NA	NA	NA	7
62840	3.08	0.149	0	0.96	8.54	0	1	5	0	169.59	2.15	0	7.56	137.59	0	2.8	2.8	3978	6.22	3	110.4	NA	NA	NA	NA	175.5	3	35.8	NA	44	NA	44	NA	38	NA	126.5	NA	NA	NA	NA	NA	NA	1	389	0	0.42	0	45	7
62841	NA	NA	NA	NA	NA	NA	NA	NA	NA	NA	NA	NA	NA	NA	NA	66.9	66.9	13967.2	42.34	1	83.7	NA	NA	NA	NA	170.6	NA	28.8	NA	43	NA	38	NA	36.2	NA	100	NA	24.5	24.5	NA	NA	24.5	NA	NA	NA	4e-04	1	158	7
62842	0.77	0.037	0	0.11	0.98	1	0.53	2.6	0	163.84	2.08	0	9.49	172.72	0	NA	NA	NA	NA	1	21.3	NA	NA	NA	NA	111.9	NA	17	3	NA	NA	24.3	NA	18.3	NA	55	NA	NA	NA	NA	NA	NA	NA	0.244	0	NA	NA	NA	7
62844	0.44	0.021	0	0.11	0.98	1	0.55	2.7	0	175.14	2.22	0	9.18	167.08	0	2.4	2.4	5304	4	1	19.8	NA	NA	NA	NA	124.3	NA	12.8	1	NA	NA	23.4	NA	15.1	NA	51	NA	NA	NA	NA	NA	NA	NA	0.011	1	8e-04	0	60	7
62845	0.79	0.038	0	0.84	7.47	0	1.3	6.5	0	267.42	3.4	0	6	109.2	0	715	715	8840	715	1	94.5	NA	NA	NA	NA	164.9	NA	34.8	NA	41.2	NA	37.2	NA	35.9	NA	110.4	NA	26.6	26.7	NA	NA	26.7	NA	107	0	0.0991	0	100	7
62847	0.72	0.035	0	0.11	0.98	1	6.54	32.6	0	311	3.95	0	8.82	160.52	0	5.7	5.7	12464.4	4.04	1	94.6	NA	NA	NA	NA	188.9	NA	26.5	NA	43.3	NA	41.5	NA	35.2	NA	96.3	NA	21.5	21	NA	NA	21.3	NA	0.011	1	4e-04	1	141	7
62848	0.55	0.027	0	0.22	1.96	0	1.13	5.6	0	197.2	2.5	0	5.69	103.56	0	1.9	1.9	4508.4	3.73	1	79.4	NA	NA	NA	NA	176.2	NA	25.6	NA	43.6	NA	37.8	NA	31.7	NA	96.9	NA	23.3	23	NA	NA	23.2	NA	0.017	0	4e-04	1	51	7
62849	0.53	0.026	0	0.11	0.98	1	4.08	20.4	0	159.94	2.03	0	10.05	182.91	0	32.9	32.9	14055.6	20.69	3	193.7	NA	NA	NA	NA	167.9	3	68.7	NA	35	NA	NA	NA	58.1	NA	163.5	NA	36.4	37	36.4	36.2	36.3	NA	0.092	0	0.0051	0	159	7
62850	NA	NA	NA	NA	NA	NA	NA	NA	NA	NA	NA	NA	NA	NA	NA	NA	NA	NA	NA	1	11.5	NA	79.8	NA	NA	NA	NA	NA	NA	NA	NA	14	NA	16.5	NA	NA	NA	NA	NA	NA	NA	NA	NA	NA	NA	NA	NA	NA	7
62851	1.37	0.066	0	1.3	11.57	0	0.66	3.3	0	217.92	2.77	0	12.38	225.32	0	230	230	22895.6	88.8	1	75.7	NA	NA	NA	NA	177.5	NA	24	NA	42.4	NA	38.3	NA	30.7	NA	82.9	NA	19.3	19.2	NA	NA	19.3	NA	268	0	0.588	0	259	7
62852	0.72	0.035	0	0.11	0.98	1	0.11	0.5	1	171.55	2.18	0	6.36	115.75	0	NA	NA	NA	NA	1	25.8	NA	NA	NA	NA	112.4	NA	20.4	4	NA	NA	25.3	NA	21.1	NA	67.9	NA	NA	NA	NA	NA	NA	NA	1.4	0	NA	NA	NA	7
62853	0.67	0.032	0	0.11	0.98	1	0.32	1.6	0	195.58	2.48	0	8.69	158.16	0	76	76	14320.8	46.91	1	64.9	NA	NA	NA	NA	172.1	NA	21.9	2	42.1	NA	36	NA	29.9	NA	76	NA	17.7	17	17.4	17	17.1	NA	0.016	0	0.001	0	162	7
62854	0.64	0.031	0	0.11	0.98	1	0.89	4.4	0	181.93	2.31	0	5.44	99.01	0	4.3	4.3	5392.4	7.05	1	32.6	NA	NA	NA	NA	137.9	NA	17.1	2	33.3	NA	30.3	NA	21.6	NA	53.1	NA	15	15.1	NA	NA	15.1	NA	0.011	1	8e-04	0	61	7
62855	0.96	0.046	0	0.52	4.63	0	3.55	17.7	0	189.56	2.41	0	7.12	129.58	0	3.7	3.7	9370.4	3.49	1	90.3	NA	NA	NA	NA	154.1	NA	38	NA	36.1	NA	35.5	NA	39.7	NA	109.1	NA	27.6	27.1	NA	NA	27.4	NA	0.011	1	4e-04	1	106	7
62856	NA	NA	NA	NA	NA	NA	NA	NA	NA	NA	NA	NA	NA	NA	NA	NA	NA	NA	NA	1	13.6	NA	88.1	NA	NA	87.4	NA	17.8	2	NA	NA	18.5	NA	15.2	NA	51	NA	NA	NA	NA	NA	NA	NA	NA	NA	NA	NA	NA	7
62858	0.58	0.028	0	0.23	2.05	0	0.62	3.1	0	200.27	2.54	0	9.41	171.26	0	107.5	107.5	29525.6	32.19	1	91.5	NA	NA	NA	NA	193.7	NA	24.4	2	46.6	NA	43.2	NA	31.1	NA	81.1	NA	18	18.3	NA	NA	18.2	NA	0.15	0	0.0024	0	334	7
62859	1.06	0.051	0	0.42	3.74	0	1.84	9.2	0	188.38	2.39	0	6.19	112.66	0	52	52	21658	21.22	1	102.1	NA	NA	NA	NA	171.1	NA	34.9	NA	44.7	NA	41	NA	36.9	NA	120.1	NA	27.9	27.9	NA	NA	27.9	NA	0.13	0	NA	NA	245	7
62860	1.14	0.055	0	0.73	6.49	0	1.38	6.9	0	188.16	2.39	0	11.78	214.4	0	5	5	4508.4	9.8	1	53.6	NA	NA	NA	NA	160	NA	20.9	NA	38.2	NA	34	NA	27	NA	74	NA	15.4	15.6	NA	NA	15.5	NA	0.031	0	4e-04	1	51	7
62861	0.87	0.042	0	0.7	6.23	0	3.79	18.9	0	198.18	2.52	0	5.67	103.19	0	16.4	16.4	4331.6	33.47	1	50.1	NA	NA	NA	NA	164.9	NA	18.4	NA	39	NA	38.5	NA	24	NA	74.4	NA	17.5	17.5	NA	NA	17.5	NA	0.011	1	4e-04	1	49	7
62863	1.32	0.064	0	0.11	0.98	1	0.16	0.8	0	184.22	2.34	0	14.61	265.9	0	NA	NA	NA	NA	1	9.7	NA	75.6	NA	NA	NA	NA	NA	NA	NA	NA	14	NA	13.6	NA	NA	NA	NA	NA	NA	NA	NA	NA	NA	NA	NA	NA	NA	7
62864	2.2	0.106	0	1.72	15.3	0	3.09	15.4	0	187.91	2.39	0	11.93	217.13	0	3.9	3.9	3978	8.67	1	70.7	NA	NA	NA	NA	153.7	NA	29.9	NA	32	NA	36	NA	30	NA	103	NA	24.4	24.7	NA	NA	24.6	NA	407	0	0.144	0	45	7
62866	0.69	0.033	0	0.11	0.98	1	0.3	1.5	0	167.51	2.13	0	8.38	152.52	0	NA	NA	NA	NA	1	21.2	NA	NA	NA	NA	114.5	NA	16.2	2	NA	NA	24.4	NA	19.2	NA	54.6	NA	NA	NA	NA	NA	NA	NA	4.47	0	NA	NA	NA	7
62867	1.25	0.06	0	0.18	1.6	0	0.17	0.8	0	147.37	1.87	0	14.36	261.35	0	15.6	15.6	15293.2	9.02	1	33.4	NA	NA	NA	NA	140.3	NA	17	2	35.5	NA	30	NA	21.2	NA	61	NA	14	14	NA	NA	14	NA	1.1	0	0.0353	0	173	7
62868	NA	NA	NA	NA	NA	NA	NA	NA	NA	NA	NA	NA	NA	NA	NA	3.9	3.9	4420	7.8	1	93.5	NA	NA	NA	NA	167.9	NA	33.2	NA	39.9	NA	37.6	NA	34.8	NA	113.3	NA	26.4	25.8	25.6	25.8	25.7	NA	NA	NA	0.0027	0	50	7
62869	0.67	0.032	0	0.11	0.98	1	0.89	4.4	0	138.27	1.76	0	9.33	169.81	0	NA	NA	NA	NA	3	10.7	3	83.7	NA	NA	82.4	NA	15.8	2	NA	NA	NA	1	NA	1	NA	1	NA	NA	NA	NA	NA	NA	NA	NA	NA	NA	NA	7
62870	0.51	0.025	0	0.18	1.6	0	0.47	2.3	0	207.1	2.63	0	8.84	160.89	0	51.9	51.9	31116.8	14.74	1	99	NA	NA	NA	NA	177.3	NA	31.5	4	44.5	NA	39.9	NA	36.5	NA	106.4	NA	23.5	23.1	NA	NA	23.3	NA	0.023	0	0.0014	0	352	7
62871	2.23	0.108	0	0.43	3.83	0	6.92	34.5	0	195.21	2.48	0	8.34	151.79	0	13.4	13.4	16619.2	7.13	1	78.5	NA	NA	NA	NA	178.5	NA	24.6	NA	40.2	NA	37.6	NA	32.5	NA	96.9	NA	24.2	24	NA	NA	24.1	NA	0.033	0	0.0014	0	188	7
62872	0.76	0.037	0	0.3	2.67	0	1.28	6.4	0	218.38	2.77	0	11.91	216.76	0	2.7	2.7	3182.4	7.5	1	51.6	NA	NA	NA	NA	163.6	NA	19.3	2	38.8	NA	35.2	NA	25	NA	76.9	NA	15.6	15.6	NA	NA	15.6	NA	0.024	0	6e-04	0	36	7
62874	9.41	0.455	0	0.27	2.4	0	0.38	1.9	0	176.92	2.25	0	11.42	207.84	0	7.7	7.7	4950.4	13.75	1	69.7	NA	NA	NA	NA	148.7	NA	31.5	NA	32	NA	33	NA	31.5	NA	101	NA	22.7	21.7	21.7	21.5	21.6	NA	0.063	0	4e-04	1	56	7
62875	1.06	0.051	0	6.89	61.3	0	0.32	1.6	0	200.87	2.55	0	10.17	185.09	0	2.9	2.9	3005.6	8.53	1	90.9	NA	NA	NA	NA	161.8	NA	34.7	NA	36.5	NA	37	NA	36.5	NA	107	NA	26.8	26.3	NA	NA	26.6	NA	208	0	0.576	0	34	7
62876	1.53	0.074	0	0.55	4.89	0	0.32	1.6	0	198.32	2.52	0	9.45	171.99	0	3.6	3.6	8044.4	3.96	1	87.9	NA	NA	NA	NA	162	NA	33.5	NA	36	NA	35.6	NA	35	NA	106.6	NA	24.6	24.8	NA	NA	24.7	NA	0.093	0	0.0061	0	91	7
62877	NA	NA	NA	NA	NA	NA	NA	NA	NA	NA	NA	NA	NA	NA	NA	3.6	3.6	11403.6	2.79	4	NA	NA	NA	NA	NA	NA	NA	NA	NA	NA	NA	NA	NA	NA	NA	NA	NA	NA	NA	NA	NA	NA	NA	NA	NA	0.0083	0	129	7
62878	0.53	0.026	0	0.11	0.98	1	0.58	2.9	0	218.24	2.77	0	7.93	144.33	0	14.1	14.1	26785.2	4.65	1	67	NA	NA	NA	NA	169.7	NA	23.3	2	42.6	NA	38.8	NA	28.8	NA	76.1	NA	19.9	20	NA	NA	20	NA	23.1	0	0.096	0	303	7
62879	0.31	0.015	0	0.27	2.4	0	0.11	0.5	1	171.53	2.18	0	7.46	135.77	0	15	15	5746	23.08	1	88.9	NA	NA	NA	NA	149.4	NA	39.8	4	38.1	NA	34	NA	37.6	NA	101.8	NA	25	24.9	NA	NA	25	NA	0.021	0	4e-04	1	65	7
62880	1.98	0.096	0	0.39	3.47	0	0.76	3.8	0	161.28	2.05	0	6.98	127.04	0	2.2	2.2	3536	5.5	1	68.6	NA	NA	NA	NA	161.2	NA	26.4	NA	36.6	NA	36.2	NA	33.4	NA	88.8	NA	20.4	20.2	NA	NA	20.3	NA	0.011	1	4e-04	1	40	7
62881	1.13	0.055	0	0.2	1.78	0	3.5	17.5	0	193.17	2.45	0	8.92	162.34	0	13.6	13.6	9458.8	12.71	1	78.8	NA	NA	NA	NA	177.5	NA	25	NA	39.8	NA	37.5	NA	29.1	NA	93.9	NA	22.7	22.5	NA	NA	22.6	NA	0.011	1	4e-04	1	107	7
62882	1.36	0.066	0	0.32	2.85	0	3.51	17.5	0	222	2.82	0	9.38	170.72	0	11.8	11.8	19182.8	5.44	2	78.9	NA	NA	NA	NA	165.8	NA	28.7	NA	NA	1	NA	1	NA	1	NA	1	NA	NA	NA	NA	NA	1	0.031	0	NA	NA	217	7
62883	2.53	0.122	0	1.51	13.43	0	0.24	1.2	0	156.74	1.99	0	17.66	321.41	0	36.2	36.2	12641.2	25.31	1	60.2	NA	NA	NA	NA	155	NA	25.1	NA	31.4	NA	35.2	NA	26.9	NA	89	NA	22.2	21.9	NA	NA	22.1	NA	257	0	0.256	0	143	7
62884	0.47	0.023	0	0.86	7.65	0	0.2	1	0	199.52	2.53	0	5.55	101.01	0	19	19	14320.8	11.73	3	80.1	NA	NA	NA	NA	169.8	NA	27.8	NA	42.1	NA	37	NA	31.6	NA	93.3	NA	NA	NA	NA	NA	NA	NA	301	0	0.515	0	162	7
62885	0.89	0.043	0	0.21	1.87	0	11.67	58.2	0	211.99	2.69	0	6.33	115.21	0	6.2	6.2	11845.6	4.63	2	85.5	NA	NA	NA	NA	168.8	NA	30	NA	NA	1	NA	1	NA	1	NA	1	NA	NA	NA	NA	NA	1	0.011	1	4e-04	1	134	7
62886	0.71	0.034	0	0.56	4.98	0	0.38	1.9	0	189.88	2.41	0	5.41	98.46	0	21.2	21.2	28553.2	6.56	1	70.6	NA	NA	NA	NA	183.6	NA	20.9	NA	42.7	NA	39.4	NA	29.2	NA	75.6	NA	17.9	17.7	NA	NA	17.8	NA	337	0	0.279	0	323	7
62887	4.52	0.218	0	2.2	19.57	0	0.72	3.6	0	230.83	2.93	0	12.81	233.14	0	48	48	17680	24	1	76.8	NA	NA	NA	NA	163.2	NA	28.8	NA	35.5	NA	36.8	NA	31.9	NA	102	NA	25	24.9	NA	NA	25	NA	459	0	1.32	0	200	7
62888	1.88	0.091	0	0.11	0.98	1	0.4	2	0	190.25	2.42	0	8.34	151.79	0	4.2	4.2	9105.2	4.08	1	18.2	NA	NA	NA	NA	107.6	NA	15.7	2	NA	NA	23	NA	18.1	NA	49.2	NA	NA	NA	NA	NA	NA	NA	6.55	0	0.0353	0	103	7
62889	0.39	0.019	0	0.11	0.98	1	0.71	3.5	0	177.54	2.25	0	8.34	151.79	0	NA	NA	NA	NA	1	15.4	NA	97	NA	NA	96.5	NA	16.5	2	NA	NA	20.5	NA	15.4	NA	46.3	NA	NA	NA	NA	NA	NA	NA	NA	NA	NA	NA	NA	7
62890	0.44	0.021	0	0.27	2.4	0	0.68	3.4	0	156.22	1.98	0	11.79	214.58	0	5.6	5.6	9370.4	5.28	1	53.5	NA	NA	NA	NA	159.6	NA	21	2	34.5	NA	32.7	NA	25.7	NA	73.3	NA	17	17	NA	NA	17	NA	0.039	0	7e-04	0	106	7
62891	1.51	0.073	0	0.47	4.18	0	1.05	5.2	0	175.9	2.23	0	7.29	132.68	0	9.2	9.2	13702	5.94	1	82.8	NA	NA	NA	NA	159.8	NA	32.4	NA	36	NA	35.5	NA	34	NA	111	NA	27	27.4	NA	NA	27.2	NA	0.011	1	NA	NA	155	7
62892	1.76	0.085	0	1.29	11.48	0	0.68	3.4	0	195.35	2.48	0	11.53	209.85	0	5.8	5.8	8309.6	6.17	1	86.9	NA	NA	NA	NA	174.7	NA	28.5	NA	43.4	NA	40.1	NA	36.7	NA	92.9	NA	22.8	22.6	NA	NA	22.7	NA	451	0	0.193	0	94	7
62893	0.6	0.029	0	0.17	1.51	0	0.31	1.5	0	208.28	2.65	0	12.37	225.13	0	337.5	337.5	12199.2	244.57	1	90.5	NA	NA	NA	NA	161.1	NA	34.9	NA	36.9	NA	35.5	NA	36.3	NA	104.2	NA	22.4	22.8	NA	NA	22.6	NA	0.024	0	NA	NA	138	7
62894	0.62	0.03	0	0.16	1.42	0	0.11	0.5	1	186.6	2.37	0	10.49	190.92	0	18.1	18.1	15912	10.06	1	53.9	NA	NA	NA	NA	132.1	NA	30.9	4	32.7	NA	30.5	NA	30.8	NA	89.5	NA	22	22.8	21.8	21.3	21.7	NA	0.468	0	0.0158	0	180	7
62895	0.39	0.019	0	0.21	1.87	0	1.02	5.1	0	158.3	2.01	0	8.6	156.52	0	4	4	6983.6	5.06	1	110.4	NA	NA	NA	NA	192.8	NA	29.7	NA	46.8	NA	40.4	NA	40.3	NA	104.5	NA	24.2	23.9	NA	NA	24.1	NA	74.1	0	0.116	0	79	7
62896	1.01	0.049	0	0.11	0.98	1	0.11	0.5	1	165.29	2.1	0	8.53	155.25	0	NA	NA	NA	NA	1	24.3	NA	NA	NA	NA	120.6	NA	16.7	2	NA	NA	25.3	NA	19.3	NA	54.2	NA	NA	NA	NA	NA	NA	NA	0.18	0	NA	NA	NA	7
62897	NA	NA	NA	NA	NA	NA	NA	NA	NA	NA	NA	NA	NA	NA	NA	NA	NA	NA	NA	1	19.3	NA	NA	NA	NA	113.1	NA	15.1	2	NA	NA	23.5	NA	16.6	NA	54	NA	NA	NA	NA	NA	NA	NA	NA	NA	NA	NA	NA	7
62898	0.46	0.022	0	0.6	5.34	0	1.16	5.8	0	198.13	2.52	0	7.07	128.67	0	38.9	38.9	35625.2	9.65	1	86.5	NA	NA	NA	NA	168.3	NA	30.5	NA	40	NA	37.6	NA	34.1	NA	97.7	NA	23.4	23.6	NA	NA	23.5	NA	15.5	0	0.22	0	403	7
62899	0.68	0.033	0	0.36	3.2	0	1.66	8.3	0	146.68	1.86	0	10.59	192.74	0	24.2	24.2	8663.2	24.69	1	61	NA	NA	NA	NA	157.7	NA	24.5	NA	38.2	NA	34.4	NA	27.4	NA	82.6	NA	19.2	19	NA	NA	19.1	NA	0.011	1	8e-04	0	98	7
62900	1.6	0.077	0	0.29	2.58	0	1.08	5.4	0	170.87	2.17	0	5.26	95.73	0	1	1	1326	6.67	1	82.2	NA	NA	NA	NA	162.1	NA	31.3	NA	38.8	NA	35.6	NA	35.4	NA	94.2	NA	23	22.7	NA	NA	22.9	NA	0.025	0	4e-04	1	15	7
62901	2.25	0.109	0	0.6	5.34	0	0.69	3.4	0	246.61	3.13	0	10.35	188.37	0	1.1	1.1	972.4	10	1	61.1	NA	NA	NA	NA	156	NA	25.1	NA	30.3	NA	36	NA	27.6	NA	98.7	NA	23.8	24.2	NA	NA	24	NA	0.033	0	4e-04	1	11	7
62902	1.08	0.052	0	0.81	7.21	0	1.55	7.7	0	170.89	2.17	0	8.66	157.61	0	0.7	0.7	1679.6	3.68	1	71.3	NA	NA	NA	NA	162.3	NA	27.1	NA	37.6	NA	36	NA	30.9	NA	91.1	NA	20.1	19.8	NA	NA	20	NA	311	0	0.43	0	19	7
62903	1.54	0.074	0	0.11	0.98	1	4.58	22.9	0	166.58	2.12	0	14.41	262.26	0	1.2	1.2	1679.6	6.32	1	24.7	NA	NA	NA	NA	126.9	NA	15.3	2	NA	NA	25.7	NA	18.8	NA	53.7	NA	NA	NA	NA	NA	NA	NA	NA	NA	0.001	0	19	7
62904	0.43	0.021	0	0.11	0.98	1	0.11	0.5	1	152.28	1.93	0	10.81	196.74	0	NA	NA	NA	NA	1	15.1	NA	92.5	NA	NA	92	NA	17.8	2	NA	NA	18.5	NA	17.9	NA	51.4	NA	NA	NA	NA	NA	NA	NA	NA	NA	NA	NA	NA	7
62905	NA	NA	NA	NA	NA	NA	NA	NA	NA	NA	NA	NA	NA	NA	NA	NA	NA	NA	NA	1	12.4	NA	86.3	NA	NA	NA	NA	NA	NA	NA	NA	14	NA	15.9	NA	NA	NA	NA	NA	NA	NA	NA	NA	NA	NA	NA	NA	NA	7
62907	0.66	0.032	0	0.11	0.98	1	0.51	2.5	0	169.34	2.15	0	7.41	134.86	0	2.3	2.3	2210	9.2	1	67.2	NA	NA	NA	NA	165.7	NA	24.5	2	37.2	NA	36.7	NA	29.2	NA	87	NA	18.8	19	NA	NA	18.9	NA	0.015	0	7e-04	0	25	7
62908	1.19	0.057	0	0.11	0.98	1	1.52	7.6	0	155.47	1.97	0	9.33	169.81	0	5.6	5.6	15735.2	3.15	1	66.5	NA	NA	NA	NA	154.1	NA	28	NA	35.6	NA	34.5	NA	34	NA	90.7	NA	22	22.2	NA	NA	22.1	NA	0.097	0	0.0049	0	178	7
62909	0.67	0.032	0	0.69	6.14	0	0.4	2	0	233.43	2.96	0	7.85	142.87	0	18.2	18.2	27138.8	5.93	2	53.4	3	NA	NA	NA	163.6	NA	20	NA	NA	1	NA	1	NA	1	NA	1	NA	NA	NA	NA	NA	1	205	0	0.299	0	307	7
62910	NA	NA	NA	NA	NA	NA	NA	NA	NA	NA	NA	NA	NA	NA	NA	3.7	3.7	4508.4	7.25	1	37.9	NA	NA	NA	NA	131.5	NA	21.9	4	NA	NA	27.8	NA	24.9	NA	66	NA	NA	NA	NA	NA	NA	NA	NA	NA	0.0081	0	51	7
62911	0.45	0.022	0	0.11	0.98	1	0.19	0.9	0	199.88	2.54	0	9.07	165.07	0	9.4	9.4	17591.6	4.72	1	46	NA	NA	NA	NA	172.3	NA	15.5	1	39.5	NA	37.5	NA	20.5	NA	67	NA	13.7	13.7	NA	NA	13.7	NA	0.011	1	7e-04	0	199	7
62912	NA	NA	NA	NA	NA	NA	NA	NA	NA	NA	NA	NA	NA	NA	NA	8.2	8.2	10254.4	7.07	1	105.3	NA	NA	NA	NA	173.4	NA	35	NA	36.7	NA	40.9	NA	35.8	NA	127.1	NA	32.4	31.6	32.2	31.9	32.2	NA	NA	NA	0.0031	0	116	7
62913	2.16	0.104	0	1.27	11.3	0	1.23	6.1	0	216.87	2.75	0	17.78	323.6	0	7.1	7.1	8221.2	7.63	1	56.8	NA	NA	NA	NA	161.1	NA	21.9	NA	41.1	NA	35.2	NA	26	NA	76.6	NA	17.5	17.4	NA	NA	17.5	NA	NA	NA	0.281	0	93	7
62914	1.35	0.065	0	0.11	0.98	1	0.25	1.2	0	177.55	2.25	0	6.98	127.04	0	NA	NA	NA	NA	1	17.5	NA	NA	NA	NA	105	NA	15.9	2	NA	NA	21	NA	17.2	NA	50	NA	NA	NA	NA	NA	NA	NA	NA	NA	NA	NA	NA	7
62916	0.38	0.018	0	0.3	2.67	0	0.19	0.9	0	179.17	2.28	0	7.87	143.23	0	5.3	5.3	11315.2	4.14	1	94.8	NA	NA	NA	NA	172.8	NA	31.7	NA	40.6	NA	38.4	NA	39.1	NA	108	NA	26.5	26.9	NA	NA	26.7	NA	0.011	1	8e-04	0	128	7
62917	1.12	0.054	0	0.11	0.98	1	0.11	0.5	1	199.14	2.53	0	9.32	169.62	0	10.6	10.6	3182.4	29.44	1	59.9	NA	NA	NA	NA	158	NA	24	3	41.1	NA	35.8	NA	28.6	NA	80	NA	16.8	17	NA	NA	16.9	NA	0.011	1	4e-04	1	36	7
62918	0.73	0.035	0	1.07	9.52	0	0.3	1.5	0	190.02	2.41	0	5.96	108.47	0	18.7	18.7	70720	2.34	1	86.9	NA	NA	NA	NA	190.2	NA	24	NA	48	NA	43.5	NA	31.5	NA	78	NA	18.4	18	NA	NA	18.2	NA	165	0	0.255	0	800	7
62919	1.09	0.053	0	0.25	2.22	0	0.6	3	0	204.01	2.59	0	11.83	215.31	0	27.7	27.7	15823.6	15.47	1	47.7	NA	NA	NA	NA	152	NA	20.6	NA	35.3	NA	32.3	NA	24.9	NA	76.8	NA	16	16.1	NA	NA	16.1	NA	0.064	0	NA	NA	179	7
62920	NA	NA	NA	NA	NA	NA	NA	NA	NA	NA	NA	NA	NA	NA	NA	NA	NA	NA	NA	1	14	NA	96.2	NA	NA	94.9	NA	15.5	2	NA	NA	19.2	NA	14.7	NA	49.6	NA	NA	NA	NA	NA	NA	NA	NA	NA	NA	NA	NA	7
62921	0.85	0.041	0	0.28	2.49	0	1.25	6.2	0	156.04	1.98	0	10.75	195.65	0	11.3	11.3	15293.2	6.53	1	62.9	NA	NA	NA	NA	158.7	NA	25	4	38.8	NA	34	NA	29.4	NA	77.5	NA	18.7	18.8	NA	NA	18.8	NA	0.148	0	0.0069	0	173	7
62922	0.88	0.043	0	0.41	3.65	0	0.36	1.8	0	197.53	2.51	0	9.08	165.26	0	4.5	4.5	6806.8	5.84	1	62.6	NA	NA	NA	NA	165.9	NA	22.7	NA	39.2	NA	37.3	NA	28.7	NA	75.5	NA	17.5	16.9	17.1	17.3	17.2	NA	17.6	0	0.0032	0	77	7
62923	NA	NA	NA	NA	NA	NA	NA	NA	NA	NA	NA	NA	NA	NA	NA	6.8	6.8	7514	8	1	65.9	NA	NA	NA	NA	180.3	NA	20.3	NA	45.6	NA	38.4	NA	30.2	NA	72.6	NA	17.1	16.8	NA	NA	17	NA	NA	NA	0.0965	0	85	7
62924	0.85	0.041	0	0.48	4.27	0	1.53	7.6	0	169.48	2.15	0	11.39	207.3	0	60	60	7602.4	69.77	1	95.6	NA	NA	NA	NA	162.4	NA	36.2	NA	35.8	NA	39.1	NA	40.3	NA	119.2	NA	27.6	27.3	NA	NA	27.5	NA	0.549	0	0.0056	0	86	7
62925	0.43	0.021	0	0.18	1.6	0	0.51	2.5	0	209.86	2.67	0	23.53	428.25	0	14.3	14.3	4950.4	25.54	1	65.5	NA	NA	NA	NA	155.2	NA	27.2	3	33.4	NA	32	NA	29.2	NA	94	NA	21	21.3	NA	NA	21.2	NA	9.91	0	0.0516	0	56	7
62926	NA	NA	NA	NA	NA	NA	NA	NA	NA	NA	NA	NA	NA	NA	NA	NA	NA	NA	NA	1	15.4	NA	89.2	NA	NA	NA	NA	NA	NA	NA	NA	17.7	NA	18.3	NA	NA	NA	NA	NA	NA	NA	NA	NA	NA	NA	NA	NA	NA	7
62927	1.08	0.052	0	0.11	0.98	1	1.88	9.4	0	239.64	3.04	0	14.61	265.9	0	5.5	5.5	10519.6	4.62	1	91.1	NA	NA	NA	NA	171.9	NA	30.8	NA	34.5	NA	39	NA	34.7	NA	109	NA	25.5	25.5	NA	NA	25.5	NA	0.011	1	4e-04	1	119	7
62928	0.59	0.028	0	0.28	2.49	0	2.26	11.3	0	195.45	2.48	0	8.13	147.97	0	30.8	30.8	11845.6	22.99	1	87.8	NA	NA	NA	NA	161.8	NA	33.5	NA	38	NA	38.2	NA	38	NA	119.4	NA	28.6	28.8	NA	NA	28.7	NA	0.124	0	0.0032	0	134	7
62929	0.85	0.041	0	0.11	0.98	1	1.69	8.4	0	191.37	2.43	0	12.27	223.31	0	112.3	112.3	10166	97.65	1	79.8	NA	NA	NA	NA	168.5	NA	28.1	NA	37.5	NA	39.8	NA	33.9	NA	100.6	NA	24.3	24	NA	NA	24.2	NA	0.011	1	4e-04	1	115	7
62930	1.39	0.067	0	0.11	0.98	1	0.5	2.5	0	178.34	2.26	0	11.89	216.4	0	3.1	3.1	8398	3.26	1	96.4	NA	NA	NA	NA	175.9	NA	31.2	NA	42.6	NA	40.8	NA	37	NA	101.9	NA	23	23	NA	NA	23	NA	0.048	0	0.0012	0	95	7
62931	1	0.048	0	0.11	0.98	1	1.72	8.6	0	209.99	2.67	0	9.9	180.18	0	11.2	11.2	19006	5.21	1	73.3	NA	NA	NA	NA	164.7	NA	27	3	41.5	NA	34.6	NA	33.8	NA	84	NA	18.6	18.8	NA	NA	18.7	NA	0.011	1	0.0013	0	215	7
62933	0.98	0.047	0	0.24	2.14	0	2.17	10.8	0	183.79	2.33	0	18.29	332.88	0	70	70	24752	25	1	56.9	NA	NA	NA	NA	164.1	NA	21.1	2	36.7	NA	35.1	NA	27.3	NA	78.2	NA	17.2	16.9	NA	NA	17.1	NA	0.011	1	9e-04	0	280	7
62934	NA	NA	NA	NA	NA	NA	NA	NA	NA	NA	NA	NA	NA	NA	NA	23.8	23.8	13260	15.87	4	NA	NA	NA	NA	NA	NA	NA	NA	NA	NA	NA	NA	NA	NA	NA	NA	NA	NA	NA	NA	NA	NA	NA	NA	NA	NA	NA	150	7
62935	0.71	0.034	0	0.3	2.67	0	2.88	14.4	0	222.38	2.82	0	8.95	162.89	0	19	19	26078	6.44	1	82.4	NA	NA	NA	NA	164.5	NA	30.5	NA	38.5	NA	34.8	NA	35	NA	100.6	NA	24.3	24	NA	NA	24.2	NA	0.011	1	4e-04	1	295	7
62936	1.61	0.078	0	3	26.69	0	0.55	2.7	0	231.16	2.94	0	11.17	203.29	0	0.3	0.3	1502.8	1.76	1	55.2	NA	NA	NA	NA	153.2	NA	23.5	NA	33.4	NA	36.3	NA	26	NA	82	NA	18.6	18.6	NA	NA	18.6	NA	207	0	0.223	0	17	7
62937	1.52	0.073	0	0.44	3.91	0	2.55	12.7	0	146.86	1.87	0	8.75	159.25	0	5.5	5.5	6983.6	6.96	1	102.3	NA	NA	NA	NA	165	NA	37.6	NA	38.7	NA	37.5	NA	38	NA	106.1	NA	27.8	27.6	NA	NA	27.7	NA	0.097	0	0.0021	0	79	7
62938	0.78	0.038	0	1.06	9.43	0	0.48	2.4	0	165.41	2.1	0	8.78	159.8	0	22.3	22.3	17149.6	11.49	1	124.4	NA	NA	NA	NA	167.3	NA	44.4	NA	39	NA	37.3	NA	44	NA	127.8	NA	28.8	28.8	NA	NA	28.8	NA	81.4	0	0.115	0	194	7
62939	2.09	0.101	0	0.68	6.05	0	0.42	2.1	0	172.65	2.19	0	13.34	242.79	0	10.6	10.6	20597.2	4.55	1	57.8	NA	NA	NA	NA	162.7	NA	21.8	NA	38.9	NA	37.3	NA	31	NA	84.8	NA	17.9	17.8	NA	NA	17.9	NA	0.121	0	0.0059	0	233	7
62940	0.98	0.047	0	0.17	1.51	0	2.76	13.8	0	226.2	2.87	0	7.02	127.76	0	30	30	15028	17.65	1	79.6	NA	NA	NA	NA	181.8	NA	24.1	NA	38.3	NA	36.5	NA	30.7	NA	89.9	NA	20.4	20.1	NA	NA	20.3	NA	0.047	0	4e-04	1	170	7
62941	3.26	0.157	0	1.5	13.35	0	1	5	0	158.06	2.01	0	14.55	264.81	0	64.6	64.6	24928.8	22.91	1	51.6	NA	NA	NA	NA	159.3	NA	20.3	NA	34.2	NA	30.4	NA	23.7	NA	76.1	NA	18.1	18.1	NA	NA	18.1	NA	23	0	0.197	0	282	7
62943	0.81	0.039	0	0.32	2.85	0	0.32	1.6	0	160.06	2.03	0	11.16	203.11	0	140.6	140.6	17591.6	70.65	1	53.6	NA	NA	NA	NA	178.7	NA	16.8	1	41.2	NA	36.5	NA	23.2	NA	67.5	NA	15.5	15.5	NA	NA	15.5	NA	16.5	0	0.0423	0	199	7
62944	0.69	0.033	0	0.38	3.38	0	0.24	1.2	0	194.25	2.47	0	19.78	360	0	6.6	6.6	6630	8.8	1	53.8	NA	NA	NA	NA	158.2	NA	21.5	2	38.7	NA	34.2	NA	25.7	NA	70.1	NA	18.3	18	NA	NA	18.2	NA	0.507	0	0.0047	0	75	7
62945	0.47	0.023	0	0.26	2.31	0	1.86	9.3	0	176.12	2.24	0	11.9	216.58	0	4.4	4.4	11315.2	3.44	1	74.9	NA	NA	NA	NA	163.4	NA	28.1	NA	38.8	NA	35.8	NA	32.2	NA	88.3	NA	21	20.8	NA	NA	20.9	NA	0.034	0	0.0015	0	128	7
62946	0.87	0.042	0	0.16	1.42	0	0.37	1.8	0	185.98	2.36	0	9.63	175.27	0	11.3	11.3	9458.8	10.56	1	27	NA	NA	NA	NA	127.1	NA	16.7	2	29.2	NA	25.6	NA	20.6	NA	54.2	NA	13.6	13.5	NA	NA	13.6	NA	0.608	0	0.0403	0	107	7
62948	1.34	0.065	0	0.18	1.6	0	2.24	11.2	0	148.89	1.89	0	6.44	117.21	0	17.2	17.2	13702	11.1	1	103.6	NA	NA	NA	NA	172.6	NA	34.8	NA	37.4	NA	39.2	NA	33	NA	119.8	NA	32.7	33	NA	NA	32.9	NA	0.051	0	4e-04	1	155	7
62949	0.51	0.025	0	0.11	0.98	1	0.31	1.5	0	223.32	2.84	0	12.03	218.95	0	2	2	2828.8	6.25	1	41.6	NA	NA	NA	NA	123.2	NA	27.4	4	27.7	NA	28	NA	28.2	NA	74.8	NA	17.4	17.5	NA	NA	17.5	NA	0.205	0	4e-04	1	32	7
62950	0.47	0.023	0	0.62	5.52	0	0.53	2.6	0	161.74	2.05	0	13.84	251.89	0	181.5	181.5	17326.4	92.6	1	122.4	NA	NA	NA	NA	173.7	NA	40.6	4	39.6	NA	41.6	NA	39.6	NA	134.4	NA	29.6	29.7	NA	NA	29.7	NA	41.9	0	0.0997	0	196	7
62951	5.61	0.271	0	0.3	2.67	0	0.6	3	0	182.44	2.32	0	10.5	191.1	0	3.7	3.7	6718.4	4.87	1	106.1	NA	NA	NA	NA	160.9	NA	41	NA	39.4	NA	36.8	NA	39.7	NA	128.2	NA	26.8	26.7	NA	NA	26.8	NA	0.99	0	0.0061	0	76	7
62952	0.74	0.036	0	0.11	0.98	1	6.24	31.1	0	179.61	2.28	0	12.17	221.49	0	14.6	14.6	21039.2	6.13	1	67.6	NA	NA	NA	NA	173.7	NA	22.4	NA	42.2	NA	35.6	NA	28.5	NA	85.6	NA	17.6	17.8	NA	NA	17.7	NA	0.025	0	0.0021	0	238	7
62953	NA	NA	NA	NA	NA	NA	NA	NA	NA	NA	NA	NA	NA	NA	NA	8	8	17945.2	3.94	1	84.3	NA	NA	NA	NA	169.2	NA	29.4	NA	37	NA	37.3	NA	35	NA	93	NA	22.7	22.3	NA	NA	22.5	NA	NA	NA	0.001	0	203	7
62954	0.8	0.039	0	0.29	2.58	0	0.11	0.5	1	206.1	2.62	0	8.3	151.06	0	6.3	6.3	23956.4	2.32	1	55	NA	NA	NA	NA	169.3	NA	19.2	NA	36.7	NA	34.5	NA	28.2	NA	66.3	NA	15.6	15.8	NA	NA	15.7	NA	117	0	0.111	0	271	7
62955	0.44	0.021	0	0.17	1.51	0	0.22	1.1	0	158.51	2.01	0	10.67	194.19	0	8.5	8.5	4420	17	3	53.1	NA	NA	NA	NA	170.3	NA	18.3	NA	38.6	NA	35.6	NA	24.3	NA	76.9	NA	NA	NA	NA	NA	NA	NA	0.011	1	4e-04	1	50	7
62957	NA	NA	NA	NA	NA	NA	NA	NA	NA	NA	NA	NA	NA	NA	NA	NA	NA	NA	NA	1	12.5	NA	92.1	NA	NA	91.6	NA	14.9	2	NA	NA	18.1	NA	16	NA	47.9	NA	NA	NA	NA	NA	NA	NA	NA	NA	NA	NA	NA	7
62958	0.92	0.044	0	0.23	2.05	0	1.89	9.4	0	202.62	2.57	0	10.98	199.84	0	4.8	4.8	2652	16	1	93.5	NA	NA	NA	NA	161.1	NA	36	NA	35.4	NA	37.3	NA	36	NA	118	NA	26.7	26.8	NA	NA	26.8	NA	0.011	1	7e-04	0	30	7
62959	1.24	0.06	0	0.29	2.58	0	0.31	1.5	0	160.19	2.03	0	10.58	192.56	0	30.6	30.6	12199.2	22.17	1	42.6	NA	NA	NA	NA	160.8	NA	16.5	2	35.5	NA	33.6	NA	21.9	NA	65	NA	15.2	15.4	NA	NA	15.3	NA	0.011	1	4e-04	1	138	7
62960	1.3	0.063	0	0.11	0.98	1	0.26	1.3	0	184.26	2.34	0	5.42	98.64	0	NA	NA	NA	NA	1	16.8	NA	106.7	NA	NA	104.7	NA	15.3	2	NA	NA	21.9	NA	17.6	NA	49.6	NA	NA	NA	NA	NA	NA	NA	NA	NA	NA	NA	NA	7
62962	NA	NA	NA	NA	NA	NA	NA	NA	NA	NA	NA	NA	NA	NA	NA	NA	NA	NA	NA	1	12.7	NA	94.3	NA	NA	93.7	NA	14.5	1	NA	NA	19	NA	15.4	NA	43.5	NA	NA	NA	NA	NA	NA	NA	NA	NA	NA	NA	NA	7
62963	1.09	0.053	0	0.11	0.98	1	0.19	0.9	0	182.43	2.32	0	16.47	299.75	0	16.5	16.5	5746	25.38	1	21.6	NA	NA	NA	NA	114.1	NA	16.6	2	NA	NA	23.7	NA	19.2	NA	54.2	NA	NA	NA	NA	NA	NA	NA	0.295	0	0.0081	0	65	7
62965	2.3	0.111	0	0.19	1.69	0	0.11	0.5	1	177.46	2.25	0	8.67	157.79	0	NA	NA	NA	NA	1	12.9	NA	91.2	NA	NA	90.8	NA	15.6	2	NA	NA	18.4	NA	16.4	NA	46.7	NA	NA	NA	NA	NA	NA	NA	1.94	0	NA	NA	NA	7
62966	0.59	0.028	0	0.18	1.6	0	0.53	2.6	0	177.07	2.25	0	9.14	166.35	0	4.4	4.4	11050	3.52	2	59.2	3	NA	NA	NA	156.6	NA	24.1	NA	NA	1	NA	1	NA	1	NA	1	NA	NA	NA	NA	NA	1	0.011	1	4e-04	1	125	7
62967	1.78	0.086	0	0.72	6.41	0	1	5	0	182.15	2.31	0	4.97	90.45	0	20.8	20.8	21216	8.67	1	74.6	NA	NA	NA	NA	183.2	NA	22.2	NA	42	NA	39.5	NA	28.2	NA	82.8	NA	18.6	18.6	NA	NA	18.6	NA	271	0	0.588	0	240	7
62968	0.47	0.023	0	0.11	0.98	1	0.17	0.8	0	159.48	2.03	0	8.63	157.07	0	NA	NA	NA	NA	2	17.8	3	NA	NA	NA	111.6	NA	14.3	2	NA	NA	NA	1	NA	1	NA	1	NA	NA	NA	NA	NA	NA	0.047	0	NA	NA	NA	7
62969	0.25	0.012	0	0.23	2.05	0	0.23	1.1	0	180.87	2.3	0	15.81	287.74	0	124	124	21216	51.67	1	85.7	NA	NA	NA	NA	183.7	NA	25.4	3	45.7	NA	40.8	NA	32	NA	92.1	NA	19.9	20	NA	NA	20	NA	0.011	1	4e-04	1	240	7
62971	0.87	0.042	0	0.16	1.42	0	0.78	3.9	0	213.64	2.71	0	9.57	174.17	0	23.2	23.2	13967.2	14.68	1	110.4	NA	NA	NA	NA	170.6	NA	37.9	NA	41.4	NA	41.2	NA	39	NA	127	NA	30.5	30.4	NA	NA	30.5	NA	0.011	1	4e-04	1	158	7
62972	1.39	0.067	0	0.11	0.98	1	0.98	4.9	0	162.88	2.07	0	12.2	222.04	0	NA	NA	NA	NA	1	17.1	NA	100.2	NA	NA	99.3	NA	17.3	3	NA	NA	20.8	NA	17.6	NA	50.4	NA	NA	NA	NA	NA	NA	NA	0.512	0	NA	NA	NA	7
62973	NA	NA	NA	NA	NA	NA	NA	NA	NA	NA	NA	NA	NA	NA	NA	5.3	5.3	7425.6	6.31	1	58.4	NA	NA	NA	NA	146.2	NA	27.3	4	37	NA	31.6	NA	27	NA	92.7	NA	19.6	20.6	19.8	20	19.8	NA	NA	NA	NA	NA	84	7
62974	0.72	0.035	0	0.11	0.98	1	0.97	4.8	0	231.47	2.94	0	5.95	108.29	0	0.8	0.8	1326	5.33	1	76.3	NA	NA	NA	NA	181.1	NA	23.3	NA	43.1	NA	40.5	NA	29.8	NA	82.5	NA	18.7	18.7	NA	NA	18.7	NA	0.037	0	4e-04	1	15	7
62975	0.61	0.029	0	0.18	1.6	0	0.4	2	0	174.8	2.22	0	10.02	182.36	0	13.2	13.2	19094.4	6.11	1	41.7	NA	NA	NA	NA	139.3	NA	21.5	3	33.5	NA	29.1	NA	26.5	NA	67.3	NA	15.8	15.7	NA	NA	15.8	NA	0.071	0	0.0106	0	216	7
62976	0.18	0.009	1	0.16	1.42	0	0.98	4.9	0	156.04	1.98	0	10.22	186	0	4.8	4.8	7867.6	5.39	1	125.6	NA	NA	NA	NA	152	NA	54.4	4	37.1	NA	37.4	NA	46.5	NA	129.9	NA	28.6	28	28.5	28.6	28.6	NA	0.027	0	NA	NA	89	7
62977	1.15	0.056	0	0.11	0.98	1	41.81	208.6	0	214.64	2.73	0	8.44	153.61	0	5.7	5.7	12906.4	3.9	1	66.3	NA	NA	NA	NA	165.2	NA	24.3	NA	38.5	NA	36.2	NA	31.1	NA	82.5	NA	19	19.2	NA	NA	19.1	NA	0.011	1	0.001	0	146	7
62978	0.45	0.022	0	0.2	1.78	0	0.18	0.9	0	232.56	2.95	0	13.64	248.25	0	4	4	14586	2.42	1	46.1	NA	NA	NA	NA	157.3	NA	18.6	2	35.8	NA	33.7	NA	23.2	NA	68.4	NA	14.5	14.8	NA	NA	14.7	NA	0.357	0	0.0033	0	165	7
62979	1.15	0.056	0	3.37	29.98	0	0.66	3.3	0	215.01	2.73	0	6.93	126.13	0	2.1	2.1	3801.2	4.88	1	53	NA	NA	NA	NA	150	NA	23.6	NA	35.3	NA	34	NA	27.4	NA	86.7	NA	20	20	NA	NA	20	NA	387	0	0.0857	0	43	7
62981	0.36	0.017	0	0.19	1.69	0	0.31	1.5	0	244.66	3.11	0	8.39	152.7	0	6.5	6.5	19448	2.95	1	122.3	NA	NA	NA	NA	180.1	NA	37.7	NA	47.5	NA	41	NA	41.7	NA	115.2	NA	27.4	27.5	NA	NA	27.5	NA	0.02	0	4e-04	1	220	7
62982	1.28	0.062	0	0.61	5.43	0	1.06	5.3	0	182.27	2.31	0	13.42	244.24	0	24.2	24.2	6895.2	31.03	1	81.4	NA	NA	NA	NA	155.6	NA	33.6	NA	34.8	NA	36.6	NA	36.5	NA	110	NA	25.1	24.9	NA	NA	25	NA	0.011	1	0.003	0	78	7
62983	1.35	0.065	0	0.25	2.22	0	0.37	1.8	0	165.3	2.1	0	4.47	81.35	0	0.8	0.8	972.4	7.27	1	29.1	NA	NA	NA	NA	132.2	NA	16.7	2	NA	NA	26.5	NA	19.4	NA	59.8	NA	NA	NA	NA	NA	NA	NA	0.097	0	9e-04	0	11	7
62984	0.92	0.044	0	0.11	0.98	1	0.31	1.5	0	177.14	2.25	0	7.46	135.77	0	NA	NA	NA	NA	1	20	NA	NA	NA	NA	110.1	NA	16.5	2	NA	NA	23.5	NA	18.3	NA	54	NA	NA	NA	NA	NA	NA	NA	0.182	0	NA	NA	NA	7
62985	1.27	0.061	0	0.18	1.6	0	9.76	48.7	0	235.29	2.99	0	12.87	234.23	0	5.6	5.6	6718.4	7.37	1	78	NA	NA	NA	NA	169.8	NA	27.1	NA	39.9	NA	36.2	NA	31.6	NA	101	NA	25.8	25.9	NA	NA	25.9	NA	0.024	0	0.0012	0	76	7
62986	0.41	0.02	0	0.11	0.98	1	0.11	0.5	1	169.42	2.15	0	4.53	82.45	0	5	5	10608	4.17	1	62.1	NA	NA	NA	NA	165.4	NA	22.7	2	44.5	NA	37.1	NA	27.5	NA	78.2	NA	16.4	16.6	NA	NA	16.5	NA	0.024	0	NA	NA	120	7
62987	0.34	0.016	0	0.19	1.69	0	0.11	0.5	1	178.04	2.26	0	14.92	271.54	0	34	34	7779.2	38.64	1	27.6	NA	NA	NA	NA	138.4	NA	14.4	2	32	NA	28.9	NA	17.7	NA	56.2	NA	12.4	12.2	NA	NA	12.3	NA	0.011	1	4e-04	1	88	7
62988	0.73	0.035	0	0.18	1.6	0	0.29	1.4	0	167.41	2.13	0	15.99	291.02	0	3.8	3.8	2475.2	13.57	1	37.7	NA	NA	NA	NA	149.6	NA	16.8	2	35.7	NA	30	NA	20.5	NA	67.5	NA	14.8	14.8	NA	NA	14.8	NA	NA	NA	4e-04	1	28	7
62989	NA	NA	NA	NA	NA	NA	NA	NA	NA	NA	NA	NA	NA	NA	NA	NA	NA	NA	NA	1	10.9	NA	83.9	NA	NA	NA	NA	NA	NA	NA	NA	15.3	NA	15.4	NA	NA	NA	NA	NA	NA	NA	NA	NA	NA	NA	NA	NA	NA	7
62990	0.76	0.037	0	0.38	3.38	0	1.15	5.7	0	189.42	2.41	0	5.91	107.56	0	1.6	1.6	3712.8	3.81	1	66.4	NA	NA	NA	NA	168.9	NA	23.3	NA	37	NA	35.7	NA	27.7	NA	91.6	NA	21	21.3	NA	NA	21.2	NA	0.011	1	4e-04	1	42	7
62991	0.5	0.024	0	0.11	0.98	1	1.51	7.5	0	181.78	2.31	0	10.12	184.18	0	4.1	4.1	14144	2.56	1	84.3	NA	NA	NA	NA	186.3	NA	24.3	NA	41	NA	40	NA	33.9	NA	83.6	NA	19.8	19.5	NA	NA	19.7	NA	1.16	0	0.0369	0	160	7
62992	0.62	0.03	0	0.11	0.98	1	0.86	4.3	0	178.2	2.26	0	16.41	298.66	0	1.7	1.7	3536	4.25	1	60.7	NA	NA	NA	NA	139.6	NA	31.1	4	35	NA	31	NA	31	NA	92	NA	22.5	22.6	NA	NA	22.6	NA	1.27	0	0.0095	0	40	7
62993	1.34	0.065	0	0.42	3.74	0	1.77	8.8	0	219.19	2.78	0	15.78	287.2	0	4.9	4.9	5746	7.54	1	70.1	NA	NA	NA	NA	169.1	NA	24.5	NA	38.1	NA	36.3	NA	29	NA	86	NA	19.5	20	NA	NA	19.8	NA	13.3	0	0.0077	0	65	7
62994	2.22	0.107	0	0.81	7.21	0	13.89	69.3	0	182.25	2.31	0	16.12	293.38	0	7.9	7.9	4773.6	14.63	1	51.2	NA	NA	NA	NA	149	NA	23.1	NA	34.8	NA	34.4	NA	29.3	NA	74.6	NA	16	16.2	NA	NA	16.1	NA	0.108	0	0.0014	0	54	7
62995	1.11	0.054	0	1.15	10.23	0	0.76	3.8	0	181.49	2.3	0	6.38	116.12	0	12.2	12.2	18652.4	5.78	1	88.1	NA	NA	NA	NA	173.1	NA	29.4	4	43.4	NA	38	NA	38.9	NA	93.6	NA	22.2	22.3	NA	NA	22.3	NA	189	0	0.174	0	211	7
62996	0.75	0.036	0	0.11	0.98	1	0.45	2.2	0	151.91	1.93	0	9.98	181.64	0	19.6	19.6	21834.8	7.94	1	29.1	NA	NA	NA	NA	131.4	NA	16.9	2	31.1	NA	26.6	NA	21.3	NA	57.4	NA	13.3	13.3	NA	NA	13.3	NA	0.031	0	0.0068	0	247	7
62997	1.06	0.051	0	0.78	6.94	0	0.3	1.5	0	200.88	2.55	0	20.31	369.64	0	11.3	11.3	10961.6	9.11	1	92.9	NA	NA	NA	NA	159.7	NA	36.4	NA	33.7	NA	35.2	NA	32.5	NA	124	NA	30.6	30.6	NA	NA	30.6	NA	0.025	0	0.0025	0	124	7
62998	1.08	0.052	0	0.26	2.31	0	2.69	13.4	0	200.17	2.54	0	9.8	178.36	0	3.4	3.4	13525.2	2.22	1	65.8	NA	NA	NA	NA	161.5	NA	25.2	NA	39	NA	35.7	NA	32.9	NA	78.5	NA	17.2	17.3	NA	NA	17.3	NA	0.033	0	0.0013	0	153	7
62999	0.92	0.044	0	0.27	2.4	0	0.73	3.6	0	172.26	2.19	0	13.79	250.98	0	3.1	3.1	2917.2	9.39	1	31.1	NA	NA	NA	NA	136.1	NA	16.8	2	32.3	NA	27.4	NA	20.4	NA	61.7	NA	13.5	13.8	NA	NA	13.7	NA	0.011	1	4e-04	1	33	7
63000	NA	NA	NA	NA	NA	NA	NA	NA	NA	NA	NA	NA	NA	NA	NA	NA	NA	NA	NA	1	112.7	NA	NA	NA	NA	170.5	NA	38.8	NA	40.5	NA	39.5	NA	38.8	NA	112.5	NA	26.5	26.4	NA	NA	26.5	NA	NA	NA	NA	NA	NA	7
63001	NA	NA	NA	NA	NA	NA	NA	NA	NA	NA	NA	NA	NA	NA	NA	NA	NA	NA	NA	1	18.4	NA	NA	NA	NA	111.3	NA	14.9	2	NA	NA	21.8	NA	16.6	NA	48.6	NA	NA	NA	NA	NA	NA	NA	NA	NA	NA	NA	NA	7
63002	0.49	0.024	0	0.29	2.58	0	1.77	8.8	0	250.39	3.18	0	5.25	95.55	0	8.7	8.7	7602.4	10.12	1	76.3	NA	NA	NA	NA	159	NA	30.2	NA	36.5	NA	34.5	NA	30.9	NA	106.6	NA	25.3	25	NA	NA	25.2	NA	0.011	1	4e-04	1	86	7
63003	9.05	0.437	0	1.73	15.39	0	0.64	3.2	0	194.22	2.47	0	7.83	142.51	0	18	18	15028	10.59	1	119.2	NA	NA	NA	NA	187	NA	34.1	NA	42	NA	44.2	NA	40.4	NA	120.5	NA	31.2	31	NA	NA	31.1	NA	153	0	0.381	0	170	7
63004	1.44	0.07	0	0.8	7.12	0	2.64	13.2	0	200.92	2.55	0	13.2	240.24	0	1.7	1.7	1856.4	8.1	3	45.9	NA	NA	NA	NA	157.6	NA	18.5	NA	34	NA	29.8	NA	24.5	NA	66.2	NA	NA	NA	NA	NA	NA	NA	0.011	1	4e-04	1	21	7
63005	1.09	0.053	0	0.11	0.98	1	0.33	1.6	0	181.14	2.3	0	7.24	131.77	0	3.3	3.3	10166	2.87	1	90	NA	NA	NA	NA	180.5	NA	27.6	3	43.2	NA	41.3	NA	34.1	NA	101.7	NA	20.3	20.3	NA	NA	20.3	NA	0.026	0	9e-04	0	115	7
63006	3.91	0.189	0	0.11	0.98	1	0.18	0.9	0	201.47	2.56	0	7.68	139.78	0	1.6	1.6	11492	1.23	1	121.8	NA	NA	NA	NA	188.6	NA	34.2	NA	42.2	NA	42.4	NA	37.7	NA	119.2	NA	30.1	30.2	NA	NA	30.2	NA	NA	NA	4e-04	1	130	7
63007	1.13	0.055	0	0.22	1.96	0	0.56	2.8	0	191.44	2.43	0	3.35	60.97	0	5.2	5.2	5304	8.67	1	60.6	NA	NA	NA	NA	171.3	NA	20.7	NA	44	NA	38.8	NA	27.3	NA	85	NA	19.5	19.4	NA	NA	19.5	NA	0.011	1	4e-04	1	60	7
63008	2.04	0.099	0	0.17	1.51	0	8.42	42	0	203.19	2.58	0	12.49	227.32	0	4.4	4.4	12641.2	3.08	1	84.2	NA	NA	NA	NA	171.6	NA	28.6	NA	45.2	NA	37	NA	36.8	NA	94	NA	20.8	20.8	NA	NA	20.8	NA	0.41	0	0.0076	0	143	7
63009	1.57	0.076	0	0.11	0.98	1	1.54	7.7	0	160.81	2.04	0	5.71	103.92	0	13.4	13.4	11757.2	10.08	1	27.8	NA	NA	NA	NA	130.8	NA	16.2	2	NA	NA	27	NA	19.1	NA	57	NA	NA	NA	NA	NA	NA	NA	0.011	1	0.0016	0	133	7
63010	1.12	0.054	0	0.55	4.89	0	0.29	1.4	0	217.38	2.76	0	5.09	92.64	0	28.4	28.4	15204.8	16.51	1	86.9	NA	NA	NA	NA	170	NA	30.1	NA	40.6	NA	42.2	NA	34.7	NA	111.7	NA	25.8	25.8	NA	NA	25.8	NA	0.029	0	4e-04	1	172	7
63011	0.98	0.047	0	0.11	0.98	1	0.17	0.8	0	149.47	1.9	0	11.36	206.75	0	6.4	6.4	4331.6	13.06	1	63.6	NA	NA	NA	NA	167.6	NA	22.6	2	41.5	NA	36	NA	28.4	NA	82.2	NA	18	18	NA	NA	18	NA	0.011	1	4e-04	1	49	7
63012	1.26	0.061	0	0.5	4.45	0	0.67	3.3	0	181.89	2.31	0	8.7	158.34	0	1.6	1.6	3712.8	3.81	1	86.3	NA	NA	NA	NA	179.8	NA	26.7	NA	42.1	NA	42.6	NA	33	NA	102.3	NA	21	21.2	NA	NA	21.1	NA	0.011	1	4e-04	1	42	7
63013	11.82	0.571	0	1.19	10.59	0	2.01	10	0	196.06	2.49	0	15.5	282.1	0	4500	4500	3801.2	10465.12	1	59.4	NA	NA	NA	NA	163.7	NA	22.2	NA	37	NA	36	NA	28.4	NA	86.2	NA	18.6	18.8	NA	NA	18.7	NA	0.022	0	4e-04	1	43	7
63014	0.71	0.034	0	0.11	0.98	1	0.25	1.2	0	160.08	2.03	0	12.48	227.14	0	7.6	7.6	8751.6	7.68	1	40.3	NA	NA	NA	NA	144.6	NA	19.3	2	35.6	NA	30	NA	23.4	NA	63.2	NA	16.1	16	NA	NA	16.1	NA	0.011	1	4e-04	1	99	7
63015	2.07	0.1	0	1.44	12.81	0	0.25	1.2	0	214.24	2.72	0	8.79	159.98	0	1.3	1.3	1591.2	7.22	1	72.7	NA	NA	NA	NA	175	NA	23.7	NA	41.1	NA	35.4	NA	31.3	NA	95	NA	21.5	21.4	NA	NA	21.5	NA	271	0	0.0844	0	18	7
63016	0.75	0.036	0	0.33	2.94	0	0.79	3.9	0	169.16	2.15	0	16.64	302.85	0	11.4	11.4	14232.4	7.08	1	45.1	NA	NA	NA	NA	149.7	NA	20.1	2	34.3	NA	32.1	NA	23.9	NA	67.7	NA	14.4	14.6	NA	NA	14.5	NA	0.136	0	0.0101	0	161	7
63017	NA	NA	NA	NA	NA	NA	NA	NA	NA	NA	NA	NA	NA	NA	NA	42.9	42.9	9105.2	41.65	2	41.4	3	NA	NA	NA	164	NA	15.4	NA	NA	1	NA	1	NA	1	NA	1	NA	NA	NA	NA	NA	1	NA	NA	NA	NA	103	7
63018	0.62	0.03	0	0.16	1.42	0	0.21	1	0	195.34	2.48	0	12.52	227.86	0	37.8	37.8	4243.2	78.75	1	29.8	NA	NA	NA	NA	137.5	NA	15.8	2	31.2	NA	29.9	NA	19	NA	57.4	NA	12.7	13	NA	NA	12.9	NA	NA	NA	4e-04	1	48	7
63019	1.93	0.093	0	0.11	0.98	1	0.28	1.4	0	172.56	2.19	0	7.67	139.59	0	25.6	25.6	11226.8	20.16	1	61.6	NA	NA	NA	NA	154	NA	26	NA	32.2	NA	31	NA	28.5	NA	92.7	NA	22.4	22.4	NA	NA	22.4	NA	0.02	0	4e-04	1	127	7
63020	0.29	0.014	0	0.11	0.98	1	0.45	2.2	0	158.19	2.01	0	22.88	416.42	0	8.7	8.7	9370.4	8.21	1	19.3	NA	NA	NA	NA	114.8	NA	14.6	2	NA	NA	24.4	NA	16.1	NA	53.5	NA	NA	NA	NA	NA	NA	NA	0.011	1	7e-04	0	106	7
63021	0.48	0.023	0	0.39	3.47	0	4.04	20.2	0	231.17	2.94	0	11.37	206.93	0	1	1	1591.2	5.56	1	54.4	NA	NA	NA	NA	149	NA	24.5	NA	32.7	NA	32.2	NA	29.9	NA	80	NA	17.6	17.5	NA	NA	17.6	NA	0.017	0	7e-04	0	18	7
63022	0.82	0.04	0	0.11	0.98	1	0.48	2.4	0	242.17	3.08	0	5.62	102.28	0	20.8	20.8	19801.6	9.29	1	84.3	NA	NA	NA	NA	170.9	NA	28.9	NA	38.4	NA	36.8	NA	36.5	NA	101.4	NA	23.4	23.4	NA	NA	23.4	NA	469	0	1.21	0	224	7
63023	1.29	0.062	0	0.78	6.94	0	0.6	3	0	232.55	2.95	0	7.65	139.23	0	37	37	21923.2	14.92	1	70.6	NA	NA	NA	NA	177.4	NA	22.4	NA	40	NA	38.1	NA	31.2	NA	77.3	NA	16.4	16.3	NA	NA	16.4	NA	116	0	0.0329	0	248	7
63024	0.65	0.031	0	0.11	0.98	1	1.14	5.7	0	173.35	2.2	0	3.93	71.53	0	10.5	10.5	19271.2	4.82	1	88.1	NA	NA	NA	NA	160.4	3	34.2	NA	41.3	NA	38.6	NA	34.3	NA	105.8	NA	25.3	25	NA	NA	25.2	NA	0.011	1	0.0021	0	218	7
63025	NA	NA	NA	NA	NA	NA	NA	NA	NA	NA	NA	NA	NA	NA	NA	4	4	9105.2	3.88	2	114.2	3	NA	NA	NA	150	3	50.8	NA	NA	1	NA	1	NA	1	NA	1	NA	NA	NA	NA	NA	1	NA	NA	4e-04	1	103	7
63026	0.31	0.015	0	0.26	2.31	0	0.38	1.9	0	166.42	2.11	0	8.64	157.25	0	0.6	0.6	707.2	7.5	1	58.1	NA	NA	NA	NA	165.6	NA	21.2	NA	38	NA	35.6	NA	27	NA	81.2	NA	16.9	17	NA	NA	17	NA	0.011	1	4e-04	1	8	7
63027	0.43	0.021	0	0.25	2.22	0	0.24	1.2	0	188.17	2.39	0	7.07	128.67	0	7	7	8221.2	7.53	1	62.2	NA	NA	NA	NA	171.7	NA	21.1	2	41	NA	36.3	NA	26.7	NA	77.7	NA	16.8	16.2	16.4	16.2	16.3	NA	0.019	0	8e-04	0	93	7
63028	0.78	0.038	0	0.22	1.96	0	0.11	0.5	1	155.38	1.97	0	10.85	197.47	0	36.8	36.8	9812.4	33.15	1	23.7	NA	NA	NA	NA	113.2	NA	18.5	3	NA	NA	23.8	NA	20.9	NA	58	NA	NA	NA	NA	NA	NA	NA	0.011	1	4e-04	1	111	7
63029	NA	NA	NA	NA	NA	NA	NA	NA	NA	NA	NA	NA	NA	NA	NA	NA	NA	NA	NA	1	13.8	NA	91.3	NA	NA	90.1	NA	17	2	NA	NA	18	NA	16.6	NA	48.8	NA	NA	NA	NA	NA	NA	NA	NA	NA	NA	NA	NA	7
63030	3.34	0.161	0	0.3	2.67	0	0.41	2	0	212.3	2.7	0	13.16	239.51	0	3.2	3.2	11934	2.37	1	72.8	NA	NA	NA	NA	167.5	NA	25.9	NA	37	NA	38	NA	31.2	NA	93.7	NA	22.5	21.7	22.3	22.3	22.4	NA	0.221	0	0.0091	0	135	7
63031	NA	NA	NA	NA	NA	NA	NA	NA	NA	NA	NA	NA	NA	NA	NA	26.1	26.1	2828.8	81.56	2	101.4	3	NA	NA	NA	165	NA	37.2	NA	NA	1	NA	1	NA	1	NA	1	NA	NA	NA	NA	NA	1	NA	NA	4e-04	1	32	7
63032	0.8	0.039	0	0.3	2.67	0	0.45	2.2	0	180.3	2.29	0	8.35	151.97	0	18.4	18.4	22276.8	7.3	1	56.6	NA	NA	NA	NA	164.4	NA	20.9	2	41.4	NA	34.4	NA	29	NA	71.2	NA	16.8	16.9	NA	NA	16.9	NA	0.513	0	0.0265	0	252	7
63033	2.15	0.104	0	0.18	1.6	0	4.97	24.8	0	212.01	2.69	0	6.65	121.03	0	1.5	1.5	3536	3.75	1	107.7	NA	NA	NA	NA	186.9	NA	30.8	NA	43.3	NA	43.6	NA	37.5	NA	103.6	NA	24.9	24.8	NA	NA	24.9	NA	0.011	1	4e-04	1	40	7
63034	1.71	0.083	0	0.11	0.98	1	0.5	2.5	0	168.24	2.14	0	12.57	228.77	0	NA	NA	NA	NA	1	21.1	NA	NA	NA	NA	111.5	NA	17	3	NA	NA	22.4	NA	19.3	NA	55.8	NA	NA	NA	NA	NA	NA	NA	4.85	0	NA	NA	NA	7
63035	0.71	0.034	0	0.11	0.98	1	0.11	0.5	1	177.22	2.25	0	13.81	251.34	0	3.1	3.1	4950.4	5.54	1	48.7	NA	NA	NA	NA	129.7	NA	29	4	NA	NA	27.6	NA	27.6	NA	89	NA	NA	NA	NA	NA	NA	NA	0.023	0	0.0026	0	56	7
63036	1.22	0.059	0	0.69	6.14	0	5.3	26.4	0	189.04	2.4	0	20.95	381.29	0	1084	1084	5392.4	1777.05	1	81.7	NA	NA	NA	NA	152.2	NA	35.3	NA	34.6	NA	35.7	NA	41.9	NA	111.7	NA	26.7	26.8	NA	NA	26.8	NA	0.024	0	4e-04	1	61	7
63037	NA	NA	NA	NA	NA	NA	NA	NA	NA	NA	NA	NA	NA	NA	NA	7.2	7.2	7160.4	8.89	1	78.9	NA	NA	NA	NA	156.5	NA	32.2	NA	35.5	NA	32.9	NA	36.3	NA	103	NA	21.7	22.6	22.6	22.7	22.6	NA	NA	NA	0.0037	0	81	7
63038	0.72	0.035	0	0.11	0.98	1	0.22	1.1	0	157.58	2	0	6.14	111.75	0	NA	NA	NA	NA	1	15	NA	95.6	NA	NA	95.9	NA	16.3	2	NA	NA	18.8	NA	17	NA	49.8	NA	NA	NA	NA	NA	NA	NA	NA	NA	NA	NA	NA	7
63039	0.89	0.043	0	0.11	0.98	1	0.73	3.6	0	164.11	2.08	0	13.71	249.52	0	NA	NA	NA	NA	1	15.6	NA	93	NA	NA	91.3	NA	18.7	4	NA	NA	19.2	NA	17.3	NA	53	NA	NA	NA	NA	NA	NA	NA	NA	NA	NA	NA	NA	7
63040	1.83	0.088	0	1.3	11.57	0	2.04	10.2	0	168.81	2.14	0	9.13	166.17	0	8.8	8.8	7160.4	10.86	1	45.2	NA	NA	NA	NA	154	NA	19.1	NA	34.2	NA	31.9	NA	25.9	NA	78.7	NA	18.1	18	NA	NA	18.1	NA	0.026	0	4e-04	1	81	7
63041	0.86	0.042	0	0.27	2.4	0	5.8	28.9	0	237.07	3.01	0	9.87	179.63	0	9.8	9.8	15823.6	5.47	1	87	NA	NA	NA	NA	179.3	NA	27.1	NA	42.3	NA	37.5	NA	36.1	NA	91.8	NA	20.5	20.1	NA	NA	20.3	NA	0.011	1	4e-04	1	179	7
63042	0.32	0.015	0	0.11	0.98	1	0.54	2.7	0	169.37	2.15	0	13.1	238.42	0	14	14	27138.8	4.56	1	79	NA	NA	NA	NA	171.3	NA	26.9	4	45.9	NA	37.5	NA	31.4	NA	88.3	NA	20	20.1	NA	NA	20.1	NA	0.015	0	0.0011	0	307	7
63043	0.9	0.043	0	0.24	2.14	0	3.66	18.3	0	195.09	2.48	0	15.62	284.28	0	105	105	33150	28	1	59.6	NA	NA	NA	NA	155.8	NA	24.6	NA	33.9	NA	33.2	NA	28.4	NA	86.4	NA	18.8	19	NA	NA	18.9	NA	0.011	1	NA	NA	375	7
63044	1.02	0.049	0	0.16	1.42	0	5.42	27	0	199.81	2.54	0	8.04	146.33	0	9.9	9.9	14674.4	5.96	1	108.4	NA	NA	NA	NA	170.5	NA	37.3	NA	39.5	NA	39	NA	36	NA	117.4	NA	27.5	27.8	NA	NA	27.7	NA	0.04	0	4e-04	1	166	7
63045	0.74	0.036	0	0.16	1.42	0	1.23	6.1	0	159.61	2.03	0	9.71	176.72	0	7	7	9812.4	6.31	1	85.2	NA	NA	NA	NA	156	NA	35	NA	36.9	NA	35.1	NA	35.9	NA	104	NA	24.8	24.5	NA	NA	24.7	NA	0.022	0	0.0011	0	111	7
63046	1.97	0.095	0	0.11	0.98	1	0.34	1.7	0	150.47	1.91	0	7.57	137.77	0	NA	NA	NA	NA	1	11.9	NA	86.1	NA	NA	NA	NA	NA	NA	NA	NA	17	NA	14.4	NA	NA	NA	NA	NA	NA	NA	NA	NA	NA	NA	NA	NA	NA	7
63047	0.73	0.035	0	0.2	1.78	0	0.32	1.6	0	200.98	2.55	0	19.9	362.18	0	10.2	10.2	3536	25.5	1	18.7	NA	NA	NA	NA	117.2	NA	13.6	2	NA	NA	22.8	NA	15.8	NA	50.2	NA	NA	NA	NA	NA	NA	NA	0.056	0	0.0033	0	40	7
63048	1.14	0.055	0	0.42	3.74	0	3.68	18.4	0	170.25	2.16	0	11.17	203.29	0	2	2	4331.6	4.08	1	53.1	NA	NA	NA	NA	165.8	NA	19.3	NA	37	NA	33.6	NA	27.2	NA	68.5	NA	15.8	15.8	NA	NA	15.8	NA	0.011	1	4e-04	1	49	7
63049	0.18	0.009	1	0.11	0.98	1	0.16	0.8	0	204.88	2.6	0	8.75	159.25	0	3.5	3.5	10784.8	2.87	1	92.1	NA	NA	NA	NA	174.7	NA	30.2	4	46.2	NA	41	NA	38.5	NA	110.7	NA	23.4	23.6	NA	NA	23.5	NA	0.011	1	4e-04	1	122	7
63050	1.46	0.071	0	0.18	1.6	0	4.53	22.6	0	181.49	2.3	0	7.93	144.33	0	1.8	1.8	4950.4	3.21	1	83.4	NA	NA	NA	NA	174.7	NA	27.3	NA	42	NA	38	NA	34.6	NA	88	NA	20.7	20.6	NA	NA	20.7	NA	0.026	0	4e-04	1	56	7
63051	1.73	0.084	0	0.24	2.14	0	0.32	1.6	0	193.44	2.46	0	11.28	205.3	0	2.8	2.8	4596.8	5.38	1	70.3	NA	NA	NA	NA	167.9	NA	24.9	NA	38.6	NA	37.2	NA	33.1	NA	89.5	NA	20.3	19.6	19.4	19.2	19.4	NA	0.016	0	4e-04	1	52	7
63052	1.62	0.078	0	0.29	2.58	0	0.35	1.7	0	201.08	2.55	0	11.81	214.94	0	17.5	17.5	9989.2	15.49	1	80.9	NA	NA	NA	NA	162.9	NA	30.5	NA	36.4	NA	34.7	NA	32.1	NA	96.4	NA	21.3	21.5	NA	NA	21.4	NA	0.022	0	4e-04	1	113	7
63053	0.45	0.022	0	0.35	3.11	0	0.24	1.2	0	160.15	2.03	0	11.77	214.21	0	18	18	12464.4	12.77	1	26	NA	NA	NA	NA	126.5	NA	16.2	2	28.5	NA	26	NA	19.4	NA	60.5	NA	13.4	13.5	NA	NA	13.5	NA	NA	NA	0.0012	0	141	7
63054	0.84	0.041	0	0.21	1.87	0	0.4	2	0	163.79	2.08	0	13.44	244.61	0	5.9	5.9	7514	6.94	1	54.2	NA	NA	NA	NA	152.9	NA	23.2	3	37.4	NA	32.7	NA	26.6	NA	86.8	NA	17.5	17.8	NA	NA	17.7	NA	0.011	1	6e-04	0	85	7
63055	2.55	0.123	0	0.11	0.98	1	0.19	0.9	0	126.37	1.6	0	10.58	192.56	0	NA	NA	NA	NA	1	13.4	NA	97.2	NA	NA	96.4	NA	14.4	2	NA	NA	18	NA	14.7	NA	49.3	NA	NA	NA	NA	NA	NA	NA	NA	NA	NA	NA	NA	7
63056	0.82	0.04	0	0.27	2.4	0	0.18	0.9	0	229.97	2.92	0	11.16	203.11	0	16.5	16.5	22453.6	6.5	1	56.5	NA	NA	NA	NA	172.9	NA	18.9	NA	39.3	NA	36.8	NA	26.2	NA	67.8	NA	16.2	15.9	NA	NA	16.1	NA	0.051	0	0.0034	0	254	7
63057	2.07	0.1	0	0.21	1.87	0	0.11	0.5	1	174.68	2.22	0	5.45	99.19	0	8.4	8.4	20597.2	3.61	1	75.4	NA	NA	NA	NA	190.5	NA	20.8	NA	44.9	NA	41.2	NA	27.7	NA	84.2	NA	18.3	18.1	NA	NA	18.2	NA	0.199	0	0.0039	0	233	7
63058	0.34	0.016	0	0.62	5.52	0	0.2	1	0	250.26	3.18	0	15.76	286.83	0	4.5	4.5	12287.6	3.24	1	58.6	NA	NA	NA	NA	157.6	NA	23.6	3	35.8	NA	33.8	NA	27.3	NA	76.8	NA	16.8	16.8	NA	NA	16.8	NA	0.011	1	NA	NA	139	7
63059	1.06	0.051	0	0.18	1.6	0	0.11	0.5	1	158.79	2.02	0	11.28	205.3	0	20.6	20.6	19713.2	9.24	1	30.5	NA	NA	NA	NA	125.4	NA	19.4	4	NA	NA	28.4	NA	21.7	NA	61	NA	NA	NA	NA	NA	NA	NA	0.974	0	0.0164	0	223	7
63060	0.79	0.038	0	0.18	1.6	0	0.99	4.9	0	170.09	2.16	0	12.9	234.78	0	12.4	12.4	9105.2	12.04	1	22.4	NA	NA	NA	NA	119.9	NA	15.6	2	NA	NA	24.2	NA	18	NA	53	NA	NA	NA	NA	NA	NA	NA	0.017	0	4e-04	1	103	7
63061	0.97	0.047	0	0.21	1.87	0	0.88	4.4	0	258.02	3.28	0	8.75	159.25	0	19.2	19.2	7072	24	3	60.1	NA	NA	NA	NA	156.9	NA	24.4	NA	37.5	NA	36.2	NA	29.6	NA	86.7	NA	NA	NA	NA	NA	NA	NA	2.08	0	0.0156	0	80	7
63062	0.87	0.042	0	0.18	1.6	0	0.39	1.9	0	198.59	2.52	0	7.51	136.68	0	NA	NA	NA	NA	1	20.9	NA	NA	NA	NA	117.3	NA	15.2	2	NA	NA	25.2	NA	17.6	NA	50.6	NA	NA	NA	NA	NA	NA	NA	0.021	0	NA	NA	NA	7
63063	0.69	0.033	0	0.11	0.98	1	0.6	3	0	163.9	2.08	0	10.9	198.38	0	NA	NA	NA	NA	1	19.1	NA	NA	NA	NA	118.8	NA	13.5	2	NA	NA	25.8	NA	15.2	NA	49.8	NA	NA	NA	NA	NA	NA	NA	0.017	0	4e-04	1	NA	7
63064	1.52	0.073	0	1.59	14.15	0	0.23	1.1	0	160.02	2.03	0	6.09	110.84	0	23.1	23.1	5480.8	37.26	1	63	NA	NA	NA	NA	183.4	NA	18.7	NA	44.9	NA	40.6	NA	25.2	NA	87.2	NA	20.5	20.8	NA	NA	20.7	NA	65.9	0	0.207	0	62	7
63065	1.5	0.072	0	0.11	0.98	1	0.27	1.3	0	183.69	2.33	0	15.14	275.55	0	4.7	4.7	6895.2	6.03	1	44.9	NA	NA	NA	NA	144.6	NA	21.5	3	34.8	NA	31	NA	25.1	NA	73.6	NA	16.3	16.3	NA	NA	16.3	NA	NA	NA	9e-04	0	78	7
63066	0.66	0.032	0	0.11	0.98	1	0.22	1.1	0	170.04	2.16	0	11.74	213.67	0	NA	NA	NA	NA	3	15.2	3	100.1	NA	NA	98.1	NA	15.8	2	NA	NA	NA	1	NA	1	NA	1	NA	NA	NA	NA	NA	NA	0.011	1	NA	NA	NA	7
63068	NA	NA	NA	NA	NA	NA	NA	NA	NA	NA	NA	NA	NA	NA	NA	2.3	2.3	6188	3.29	1	32.2	NA	NA	NA	NA	133.6	NA	18	2	29	NA	28.5	NA	21	NA	67	NA	15.8	15.8	NA	NA	15.8	NA	NA	NA	0.0011	0	70	7
63069	NA	NA	NA	NA	NA	NA	NA	NA	NA	NA	NA	NA	NA	NA	NA	9.4	9.4	26166.4	3.18	1	59.2	NA	NA	NA	NA	176	NA	19.1	NA	40	NA	37	NA	26.3	NA	74.3	NA	16	16	NA	NA	16	NA	NA	NA	8e-04	0	296	7
63070	0.85	0.041	0	0.41	3.65	0	1.32	6.6	0	172.8	2.19	0	8.28	150.7	0	24.6	24.6	7690.8	28.28	1	66.3	4	NA	NA	NA	148.9	NA	29.9	NA	30.4	NA	32.3	NA	34	NA	98	NA	23.6	23.7	NA	NA	23.7	NA	0.017	0	0.0021	0	87	7
63071	2.13	0.103	0	0.3	2.67	0	1.04	5.2	0	152.06	1.93	0	7.36	133.95	0	5.7	5.7	10431.2	4.83	1	77.7	NA	NA	NA	NA	161.3	NA	29.9	NA	44	NA	33.7	NA	31.5	NA	103.2	NA	20.8	20.8	NA	NA	20.8	NA	0.034	0	4e-04	1	118	7
63072	1.1	0.053	0	0.17	1.51	0	0.36	1.8	0	164.78	2.09	0	12.45	226.59	0	13.8	13.8	21392.8	5.7	1	90.4	NA	NA	NA	NA	155.6	NA	37.3	4	40.5	NA	35	NA	36.1	NA	109.7	NA	25.8	26.1	NA	NA	26	NA	0.155	0	0.0269	0	242	7
63073	0.68	0.033	0	0.11	0.98	1	0.11	0.5	1	251.1	3.19	0	16.04	291.93	0	22	22	23691.2	8.21	1	64.8	NA	NA	NA	NA	171.1	NA	22.1	2	40.7	NA	37.2	NA	28.3	NA	74.9	NA	16.4	16.8	NA	NA	16.6	NA	0.124	0	0.0044	0	268	7
63074	NA	NA	NA	NA	NA	NA	NA	NA	NA	NA	NA	NA	NA	NA	NA	NA	NA	NA	NA	1	15.1	NA	97.9	NA	NA	96.1	NA	16.4	2	NA	NA	20.8	NA	16.4	NA	48.4	NA	NA	NA	NA	NA	NA	NA	NA	NA	NA	NA	NA	7
63075	0.89	0.043	0	0.17	1.51	0	0.28	1.4	0	213.27	2.71	0	13.5	245.7	0	4.1	4.1	7337.2	4.94	1	48.1	NA	NA	NA	NA	151.3	NA	21	2	36.7	NA	32	NA	25.3	NA	75.2	NA	17	16.8	NA	NA	16.9	NA	0.011	1	4e-04	1	83	7
63076	1.14	0.055	0	3.04	27.05	0	2.94	14.7	0	193.53	2.46	0	5.63	102.47	0	74	74	19006	34.42	1	90.3	NA	NA	NA	NA	172.9	NA	30.2	NA	41.5	NA	38	NA	35.2	NA	106.5	NA	23.8	24	NA	NA	23.9	NA	793	0	0.57	0	215	7
63077	0.73	0.035	0	0.11	0.98	1	1.13	5.6	0	203.24	2.58	0	6.59	119.94	0	6.4	6.4	14409.2	3.93	1	91.7	NA	NA	NA	NA	193.9	NA	24.4	NA	47.9	NA	39.8	NA	30.5	NA	88.7	NA	19.7	19.7	NA	NA	19.7	NA	0.011	1	7e-04	0	163	7
63078	NA	NA	NA	NA	NA	NA	NA	NA	NA	NA	NA	NA	NA	NA	NA	16	16	16354	8.65	1	27.4	NA	NA	NA	NA	124.2	NA	17.8	3	NA	NA	25	NA	20	NA	58.2	NA	NA	NA	NA	NA	NA	NA	NA	NA	0.0014	0	185	7
63079	0.48	0.023	0	0.11	0.98	1	1.23	6.1	0	210.57	2.67	0	8.2	149.24	0	6.2	6.2	12994.8	4.22	1	66.9	NA	NA	NA	NA	175	NA	21.8	2	40.2	NA	36.6	NA	28.7	NA	74.3	NA	16.8	16.8	NA	NA	16.8	NA	0.011	1	4e-04	1	147	7
63080	0.89	0.043	0	0.5	4.45	0	1.39	6.9	0	195.71	2.49	0	8.43	153.43	0	8.5	8.5	12729.6	5.9	3	56	NA	NA	NA	NA	159.5	NA	22	NA	35.3	NA	34	NA	26.4	NA	73.9	NA	NA	NA	NA	NA	NA	NA	NA	NA	0.834	0	144	7
63081	6.96	0.336	0	1.56	13.88	0	0.77	3.8	0	197.98	2.51	0	11.7	212.94	0	74	74	20685.6	31.62	1	69.3	NA	NA	NA	NA	165.6	NA	25.3	NA	35.7	NA	37.2	NA	31	NA	97	NA	23	23.1	NA	NA	23.1	NA	313	0	0.474	0	234	7
63082	1.42	0.069	0	1.94	17.26	0	0.18	0.9	0	123.7	1.57	0	11.05	201.11	0	2.3	2.3	4950.4	4.11	1	53.6	NA	NA	NA	NA	155.8	NA	22.1	NA	39	NA	33.4	NA	25.7	NA	83	NA	21	21	NA	NA	21	NA	82.2	0	0.0856	0	56	7
63083	1.28	0.062	0	0.28	2.49	0	0.87	4.3	0	148.48	1.89	0	14.39	261.9	0	41	41	8928.4	40.59	1	95.9	NA	NA	NA	NA	167.1	NA	34.3	NA	40.2	NA	36.6	NA	35.1	NA	114.9	NA	26.8	26.5	NA	NA	26.7	5	0.028	0	0.0012	0	101	7
63084	0.48	0.023	0	0.25	2.22	0	0.59	2.9	0	241.38	3.07	0	11.48	208.94	0	NA	NA	NA	NA	1	19.5	NA	NA	NA	NA	111.5	NA	15.7	2	NA	NA	21.9	NA	16.9	NA	56.2	NA	NA	NA	NA	NA	NA	NA	0.011	1	NA	NA	NA	7
63085	0.72	0.035	0	0.11	0.98	1	0.56	2.8	0	161.22	2.05	0	5.21	94.82	0	NA	NA	NA	NA	1	19.9	NA	NA	NA	NA	114.5	NA	15.2	2	NA	NA	23.8	NA	17.5	NA	51.5	NA	NA	NA	NA	NA	NA	NA	2.13	0	NA	NA	NA	7
63086	1.78	0.086	0	0.37	3.29	0	2.56	12.8	0	210.18	2.67	0	12.92	235.14	0	25.6	25.6	2033.2	111.3	2	66	3	NA	NA	NA	156.6	NA	26.9	NA	NA	1	NA	1	NA	1	NA	1	NA	NA	NA	NA	NA	1	0.011	1	0.001	0	23	7
63087	NA	NA	NA	NA	NA	NA	NA	NA	NA	NA	NA	NA	NA	NA	NA	NA	NA	NA	NA	3	16.2	3	99.4	NA	NA	100.2	NA	16.1	2	NA	NA	NA	1	NA	1	NA	1	NA	NA	NA	NA	NA	NA	NA	NA	NA	NA	NA	7
63088	2.25	0.109	0	0.29	2.58	0	2.82	14.1	0	197.81	2.51	0	10.64	193.65	0	5.1	5.1	11315.2	3.98	2	80	3	NA	NA	NA	172.5	NA	26.9	NA	NA	1	NA	1	NA	1	NA	1	NA	NA	NA	NA	NA	1	0.042	0	0.0014	0	128	7
63089	0.9	0.043	0	0.52	4.63	0	0.69	3.4	0	158.71	2.02	0	12.5	227.5	0	21.6	21.6	22630.4	8.44	1	82.2	NA	NA	NA	NA	164.7	NA	30.3	NA	36.8	NA	36	NA	35.1	NA	98.9	NA	23	23.2	NA	NA	23.1	NA	0.033	0	0.0042	0	256	7
63090	1.24	0.06	0	0.24	2.14	0	1.25	6.2	0	176.12	2.24	0	15.46	281.37	0	8.7	8.7	6099.6	12.61	1	58.3	NA	NA	NA	NA	168	NA	20.7	2	38	NA	35	NA	24	NA	71.7	NA	16.6	17.4	18	18	17.8	NA	2.29	0	0.0077	0	69	7
63091	1.33	0.064	0	0.45	4	0	0.88	4.4	0	216.26	2.75	0	7.11	129.4	0	9.3	9.3	16265.6	5.05	1	96.2	NA	NA	NA	NA	175.2	NA	31.3	NA	34.6	NA	36.5	NA	36	NA	121.8	NA	30	29.2	29	29.8	29.5	NA	0.016	0	0.0012	0	184	7
63092	0.37	0.018	0	0.17	1.51	0	0.51	2.5	0	234.2	2.97	0	5.75	104.65	0	5.3	5.3	8044.4	5.82	1	71.8	NA	NA	NA	NA	160.3	NA	27.9	3	40.2	NA	36	NA	32.5	NA	86	NA	20	19.8	NA	NA	19.9	NA	3.42	0	0.0203	0	91	7
63093	0.5	0.024	0	0.11	0.98	1	0.11	0.5	1	183.5	2.33	0	11.43	208.03	0	9.7	9.7	4596.8	18.65	1	33.8	NA	NA	NA	NA	144.2	NA	16.3	2	32.9	NA	29.8	NA	19.8	NA	60.7	NA	14.2	14	NA	NA	14.1	NA	0.12	0	0.0014	0	52	7
63094	1.02	0.049	0	0.38	3.38	0	2.06	10.3	0	249.07	3.16	0	10.49	190.92	0	10.3	10.3	11226.8	8.11	1	86.3	NA	NA	NA	NA	174.4	NA	28.4	NA	40	NA	41.6	NA	33.1	NA	110.8	NA	25.8	25.7	NA	NA	25.8	NA	0.152	0	0.0045	0	127	7
63095	NA	NA	NA	NA	NA	NA	NA	NA	NA	NA	NA	NA	NA	NA	NA	NA	NA	NA	NA	1	21.3	NA	NA	NA	NA	105.9	NA	19	4	NA	NA	19.8	NA	19.7	NA	56	NA	NA	NA	NA	NA	NA	NA	NA	NA	NA	NA	NA	7
63096	0.91	0.044	0	0.16	1.42	0	1.01	5	0	199.8	2.54	0	9.09	165.44	0	4.8	4.8	8221.2	5.16	1	32	NA	NA	NA	NA	133.8	NA	17.9	2	33.2	NA	27.4	NA	21.5	NA	62.4	NA	14.1	13.6	NA	NA	13.9	NA	0.011	1	4e-04	1	93	7
63097	4.02	0.194	0	0.78	6.94	0	0.42	2.1	0	168.63	2.14	0	5.4	98.28	0	9.8	9.8	26078	3.32	1	72.3	NA	NA	NA	NA	182.9	NA	21.6	NA	43	NA	42.2	NA	29.5	NA	94.3	NA	21.2	21.3	NA	NA	21.3	NA	299	0	0.61	0	295	7
63098	0.4	0.019	0	0.11	0.98	1	0.41	2	0	190.16	2.42	0	12.28	223.5	0	8.4	8.4	11226.8	6.61	1	38.8	NA	NA	NA	NA	144.3	NA	18.6	2	31.2	NA	29.4	NA	22.5	NA	59.1	NA	14	14.3	NA	NA	14.2	NA	0.04	0	0.0025	0	127	7
63099	2.09	0.101	0	0.25	2.22	0	0.55	2.7	0	168.81	2.14	0	10.07	183.27	0	NA	NA	NA	NA	1	17.3	NA	99.2	NA	NA	98.7	NA	17.8	3	NA	NA	20	NA	18	NA	55	NA	NA	NA	NA	NA	NA	NA	0.082	0	NA	NA	NA	7
63100	1.13	0.055	0	0.11	0.98	1	0.66	3.3	0	218.13	2.77	0	11.57	210.57	0	5.7	5.7	2917.2	17.27	1	48	NA	NA	NA	NA	164.2	NA	17.8	2	38	NA	36	NA	21.7	NA	71.2	NA	14.5	14.3	NA	NA	14.4	NA	NA	NA	8e-04	0	33	7
63101	0.77	0.037	0	0.17	1.51	0	0.11	0.5	1	184.45	2.34	0	10.32	187.82	0	8.9	8.9	11934	6.59	1	26.9	NA	NA	NA	NA	123.8	NA	17.6	3	NA	NA	25.9	NA	19.4	NA	59.8	NA	NA	NA	NA	NA	NA	NA	0.011	1	4e-04	1	135	7
63102	0.42	0.02	0	0.21	1.87	0	0.52	2.6	0	156.05	1.98	0	15.96	290.47	0	10.4	10.4	11315.2	8.13	4	NA	NA	NA	NA	NA	NA	NA	NA	NA	NA	NA	NA	NA	NA	NA	NA	NA	NA	NA	NA	NA	NA	NA	0.02	0	0.001	0	128	7
63103	7.34	0.355	0	0.63	5.61	0	5.98	29.8	0	226.29	2.87	0	11.91	216.76	0	3.2	3.2	8398	3.37	1	89.4	NA	NA	NA	NA	171.2	NA	30.5	NA	38.1	NA	36.5	NA	33.7	NA	105	NA	24	23.8	NA	NA	23.9	NA	0.066	0	0.0012	0	95	7
63104	0.97	0.047	0	0.11	0.98	1	0.46	2.3	0	150.25	1.91	0	8.03	146.15	0	1.8	1.8	1060.8	15	1	25.7	NA	NA	NA	NA	125.5	NA	16.3	2	NA	NA	26	NA	19.4	NA	56.3	NA	NA	NA	NA	NA	NA	NA	0.011	1	4e-04	1	12	7
63106	3.16	0.153	0	0.11	0.98	1	0.41	2	0	223.39	2.84	0	8.89	161.8	0	8.7	8.7	6718.4	11.45	1	82.8	NA	NA	NA	NA	172.2	NA	27.9	NA	38	NA	40.3	NA	35.8	NA	95.4	NA	23.5	23.8	NA	NA	23.7	NA	279	0	0.303	0	76	7
63107	0.58	0.028	0	0.54	4.8	0	8.1	40.4	0	167.61	2.13	0	8.14	148.15	0	9.6	9.6	14409.2	5.89	1	63.4	NA	NA	NA	NA	164.2	NA	23.5	NA	37.7	NA	36.2	NA	29.5	NA	86.4	NA	20.6	20.4	NA	NA	20.5	NA	0.011	1	4e-04	1	163	7
63108	NA	NA	NA	NA	NA	NA	NA	NA	NA	NA	NA	NA	NA	NA	NA	13.8	13.8	15381.6	7.93	2	70.7	3	NA	NA	NA	172.7	NA	23.7	NA	NA	1	NA	1	NA	1	NA	1	NA	NA	NA	NA	NA	1	NA	NA	0.164	0	174	7
63109	0.6	0.029	0	0.29	2.58	0	0.47	2.3	0	213.21	2.71	0	8.11	147.6	0	1.8	1.8	7690.8	2.07	1	90.5	NA	NA	NA	NA	157.9	NA	36.3	NA	36	NA	36	NA	36.5	NA	113.2	NA	26.8	27	NA	NA	26.9	NA	0.011	1	NA	NA	87	7
63110	0.66	0.032	0	0.11	0.98	1	0.81	4	0	193.27	2.45	0	6.84	124.49	0	4.8	4.8	23868	1.78	1	81.7	NA	NA	NA	NA	179.6	NA	25.3	NA	42.4	NA	39	NA	34.5	NA	87.1	NA	21.8	21.6	NA	NA	21.7	NA	0.024	0	NA	NA	270	7
63111	0.88	0.043	0	0.11	0.98	1	0.26	1.3	0	183.48	2.33	0	9.04	164.53	0	7.3	7.3	9900.8	6.52	1	35.6	NA	NA	NA	NA	133.9	NA	19.9	3	30.7	NA	30.2	NA	22.2	NA	71.7	NA	17	17.5	NA	NA	17.3	NA	0.061	0	0.002	0	112	7
63112	1.05	0.051	0	1	8.9	0	0.94	4.7	0	212.84	2.7	0	15.87	288.83	0	2.9	2.9	5657.6	4.53	1	58.8	NA	NA	NA	NA	154.5	NA	24.6	NA	30.8	NA	33.5	NA	31.4	NA	92.8	NA	19	18.9	NA	NA	19	NA	0.412	0	0.0011	0	64	7
63113	NA	NA	NA	NA	NA	NA	NA	NA	NA	NA	NA	NA	NA	NA	NA	NA	NA	NA	NA	1	13.2	NA	88	NA	NA	86.7	NA	17.6	3	NA	NA	17	NA	17.8	NA	46.2	NA	NA	NA	NA	NA	NA	NA	NA	NA	NA	NA	NA	7
63114	0.36	0.017	0	0.11	0.98	1	0.6	3	0	197.81	2.51	0	6.44	117.21	0	2.1	2.1	3712.8	5	1	56.5	NA	NA	NA	NA	176.4	NA	18.2	2	41	NA	35.4	NA	24.7	NA	69.7	NA	13.8	13.8	NA	NA	13.8	NA	0.011	1	6e-04	0	42	7
63115	2.02	0.098	0	0.11	0.98	1	0.16	0.8	0	162.09	2.06	0	7.05	128.31	0	NA	NA	NA	NA	1	20.7	NA	NA	NA	NA	112.3	NA	16.4	2	NA	NA	24.2	NA	19	NA	53.8	NA	NA	NA	NA	NA	NA	NA	0.011	1	NA	NA	NA	7
63116	1.14	0.055	0	1.4	12.46	0	1.31	6.5	0	163.21	2.07	0	7.95	144.69	0	6.1	6.1	3359.2	16.05	1	51.9	NA	NA	NA	NA	163.5	NA	19.4	NA	37.3	NA	33.6	NA	23.7	NA	73	NA	15.2	15.6	NA	NA	15.4	NA	85.5	0	0.0688	0	38	7
63117	1.84	0.089	0	0.35	3.11	0	2.82	14.1	0	179.77	2.28	0	14.76	268.63	0	4.1	4.1	2828.8	12.81	1	72.3	NA	NA	NA	NA	166	NA	26.2	NA	36.2	NA	34.8	NA	31.6	NA	91	NA	21	20.9	NA	NA	21	NA	0.343	0	0.0011	0	32	7
63118	0.34	0.016	0	0.11	0.98	1	2.39	11.9	0	180.81	2.3	0	9.24	168.17	0	2.4	2.4	5922.8	3.58	1	74.7	NA	NA	NA	NA	166.2	NA	27	3	42.2	NA	35.6	NA	32.5	NA	83.4	NA	19.7	19.5	NA	NA	19.6	NA	0.025	0	4e-04	1	67	7
63119	1.26	0.061	0	0.22	1.96	0	4.25	21.2	0	202.63	2.57	0	8.3	151.06	0	3.5	3.5	3536	8.75	1	72.2	NA	NA	NA	NA	174.6	NA	23.7	NA	41.5	NA	38.7	NA	30.2	NA	88.6	NA	19.4	19	NA	NA	19.2	NA	0.011	1	NA	NA	40	7
63120	NA	NA	NA	NA	NA	NA	NA	NA	NA	NA	NA	NA	NA	NA	NA	NA	NA	NA	NA	2	19.9	3	NA	NA	NA	106.6	NA	17.5	3	NA	NA	NA	1	NA	1	NA	1	NA	NA	NA	NA	NA	NA	NA	NA	NA	NA	NA	7
63121	0.86	0.042	0	0.21	1.87	0	0.21	1	0	206.31	2.62	0	12.81	233.14	0	17.8	17.8	6453.2	24.38	1	28.4	NA	NA	NA	NA	128.2	NA	17.3	2	29.5	NA	26	NA	20.2	NA	58	NA	13	12.5	NA	NA	12.8	NA	NA	NA	4e-04	1	73	7
63122	0.49	0.024	0	0.11	0.98	1	0.28	1.4	0	176.24	2.24	0	10.12	184.18	0	NA	NA	NA	NA	1	18.9	NA	101.7	NA	NA	100	NA	18.9	4	NA	NA	20	NA	19.9	NA	58.3	NA	NA	NA	NA	NA	NA	NA	0.011	1	NA	NA	NA	7
63123	1.56	0.075	0	0.21	1.87	0	0.35	1.7	0	145.5	1.85	0	6.16	112.11	0	7.8	7.8	20155.2	3.42	3	105.3	NA	NA	NA	NA	174.6	NA	34.5	NA	NA	1	38.8	NA	39	NA	NA	1	NA	NA	NA	NA	NA	1	43.5	0	0.193	0	228	7
63124	0.27	0.013	0	0.47	4.18	0	2.1	10.5	0	222.5	2.83	0	14.71	267.72	0	36	36	6453.2	49.32	1	50.1	NA	NA	NA	NA	147.3	NA	23.1	NA	29.8	NA	29	NA	28.4	NA	86.4	NA	20.5	20.5	NA	NA	20.5	NA	0.011	1	4e-04	1	73	7
63125	1.23	0.059	0	0.37	3.29	0	0.26	1.3	0	132.77	1.69	0	9.42	171.44	0	3.9	3.9	7337.2	4.7	1	59.4	NA	NA	NA	NA	153.3	NA	25.3	NA	33.2	NA	32.4	NA	31	NA	88.8	NA	21	21.2	NA	NA	21.1	NA	0.011	1	4e-04	1	83	7
63126	1.12	0.054	0	0.11	0.98	1	2.87	14.3	0	196.62	2.5	0	8.41	153.06	0	11	11	9812.4	9.91	1	90.1	NA	NA	NA	NA	182.6	NA	27	NA	43.8	NA	41.3	NA	34.5	NA	99.1	NA	20.5	20.4	NA	NA	20.5	NA	185	0	0.198	0	111	7
63127	0.67	0.032	0	0.77	6.85	0	3.24	16.2	0	189.74	2.41	0	10.27	186.91	0	11	11	23072.4	4.21	1	71.3	NA	NA	NA	NA	160.3	NA	27.7	NA	38.2	NA	33.6	NA	33.1	NA	89.9	NA	22.5	22.9	NA	NA	22.7	NA	146	0	0.25	0	261	7
63128	0.79	0.038	0	0.25	2.22	0	0.64	3.2	0	205.39	2.61	0	5.51	100.28	0	6.9	6.9	10342.8	5.9	3	46.4	NA	NA	NA	NA	160.7	NA	18	NA	39.6	NA	36.5	NA	23.5	NA	61.9	NA	NA	NA	NA	NA	NA	NA	11	0	0.0605	0	117	7
63129	0.43	0.021	0	0.11	0.98	1	0.25	1.2	0	172.62	2.19	0	11.41	207.66	0	6.5	6.5	10784.8	5.33	1	86.7	NA	NA	NA	NA	169.5	NA	30.2	4	40.8	NA	37.4	NA	32	NA	103.3	NA	25.3	23.8	24.4	23.8	24	NA	0.025	0	0.0015	0	122	7
63130	1.95	0.094	0	0.58	5.16	0	1.06	5.3	0	181.32	2.3	0	23.49	427.52	0	4.5	4.5	530.4	75	1	39	NA	NA	NA	NA	148.9	NA	17.6	2	35.9	NA	32.8	NA	22	NA	62.8	NA	14.4	13.5	14.1	13.2	13.8	NA	0.093	0	4e-04	1	6	7
63131	NA	NA	NA	NA	NA	NA	NA	NA	NA	NA	NA	NA	NA	NA	NA	NA	NA	NA	NA	1	14.4	NA	96.6	NA	NA	94.3	NA	16.2	2	NA	NA	19.5	NA	16.9	NA	46.2	NA	NA	NA	NA	NA	NA	NA	NA	NA	NA	NA	NA	7
63132	1.33	0.064	0	0.55	4.89	0	3.98	19.9	0	158.04	2.01	0	12.26	223.13	0	7.7	7.7	9900.8	6.88	1	65.2	NA	NA	NA	NA	149.2	NA	29.3	NA	30.2	NA	32.6	NA	32.3	NA	106.7	NA	23.5	23.9	NA	NA	23.7	NA	0.032	0	8e-04	0	112	7
63133	0.88	0.043	0	0.19	1.69	0	1.11	5.5	0	195.62	2.48	0	13.04	237.33	0	30	30	28730	9.23	1	92.6	NA	NA	NA	NA	176.4	NA	29.8	NA	43.8	NA	39.8	NA	35.4	NA	98.4	NA	22.6	22.9	NA	NA	22.8	NA	0.061	0	0.0044	0	325	7
63134	1.12	0.054	0	0.32	2.85	0	1.86	9.3	0	193.93	2.46	0	10.48	190.74	0	6.8	6.8	10696.4	5.62	1	86.1	NA	NA	NA	NA	157.8	NA	34.6	NA	35.5	NA	38.8	NA	32.7	NA	114	NA	27	27.1	NA	NA	27.1	NA	0.032	0	0.0023	0	121	7
63135	0.53	0.026	0	0.19	1.69	0	0.41	2	0	133.45	1.69	0	6.8	123.76	0	11.6	11.6	22718.8	4.51	1	124.1	NA	NA	NA	NA	178.3	NA	39	4	46.4	NA	39.6	NA	43	NA	121.3	NA	29.1	29.2	NA	NA	29.2	NA	0.039	0	0.0016	0	257	7
63136	0.7	0.034	0	0.11	0.98	1	0.38	1.9	0	188.11	2.39	0	7.68	139.78	0	8.6	8.6	18475.6	4.11	1	65.5	NA	NA	NA	NA	169.3	NA	22.9	2	40.8	NA	37.8	NA	30.4	NA	78.8	NA	16.4	16.6	NA	NA	16.5	4	908	0	0.763	0	209	7
63137	1.14	0.055	0	0.11	0.98	1	1	5	0	198.26	2.52	0	13.74	250.07	0	10.9	10.9	16354	5.89	1	82.8	NA	NA	NA	NA	183.2	NA	24.7	NA	43.8	NA	41.9	NA	30.8	NA	101.5	NA	21.9	22	NA	NA	22	NA	0.011	1	4e-04	1	185	7
63138	0.41	0.02	0	0.11	0.98	1	0.35	1.7	0	209.64	2.66	0	11.66	212.21	0	2.2	2.2	3094	6.29	1	83.7	NA	NA	NA	NA	180.3	NA	25.7	3	43.5	NA	38.5	NA	34.6	NA	92.3	NA	20.1	19.9	NA	NA	20	NA	0.043	0	4e-04	1	35	7
63139	0.18	0.009	1	0.11	0.98	1	0.24	1.2	0	203.79	2.59	0	7.29	132.68	0	55	55	19890	24.44	1	82.3	NA	NA	NA	NA	155	NA	34.3	NA	36.1	NA	34.5	NA	35.8	NA	108.5	NA	25.7	25.7	NA	NA	25.7	NA	0.057	0	0.0015	0	225	7
63140	0.62	0.03	0	0.11	0.98	1	0.11	0.5	1	144.25	1.83	0	10.92	198.74	0	35	35	8309.6	37.23	1	26.4	NA	NA	NA	NA	130.9	NA	15.4	2	29	NA	27.8	NA	18	NA	59.4	NA	13.8	13.7	NA	NA	13.8	NA	0.015	0	4e-04	1	94	7
63141	0.4	0.019	0	0.19	1.69	0	6.69	33.4	0	202.4	2.57	0	6.02	109.56	0	13.8	13.8	22630.4	5.39	1	87.9	NA	NA	NA	NA	166	NA	31.9	NA	41.5	NA	34.5	NA	34	NA	105.4	NA	24.5	24.5	NA	NA	24.5	NA	0.034	0	0.0013	0	256	7
63142	1.39	0.067	0	0.34	3.02	0	0.29	1.4	0	195.59	2.48	0	6.56	119.39	0	9.5	9.5	14586	5.76	1	81	NA	NA	NA	NA	179.8	NA	25.1	NA	40	NA	39.3	NA	31.5	NA	97.3	NA	24.2	24.3	NA	NA	24.3	NA	0.052	0	0.0014	0	165	7
63143	2.56	0.124	0	0.32	2.85	0	9.15	45.7	0	182.97	2.32	0	12.14	220.95	0	15.5	15.5	10608	12.92	1	80.4	NA	NA	NA	NA	161.4	NA	30.9	NA	34.2	NA	35.6	NA	34.5	NA	104.6	NA	24.4	24.6	NA	NA	24.5	NA	0.116	0	0.0027	0	120	7
63144	0.72	0.035	0	0.11	0.98	1	0.68	3.4	0	160.11	2.03	0	8.61	156.7	0	NA	NA	NA	NA	1	8.8	NA	79.8	NA	NA	NA	NA	NA	NA	NA	NA	15.2	NA	13.1	NA	NA	NA	NA	NA	NA	NA	NA	NA	NA	NA	NA	NA	NA	7
63145	2.47	0.119	0	1.14	10.14	0	0.67	3.3	0	158.47	2.01	0	6.73	122.49	0	4400	4400	14144	2750	1	53.7	NA	NA	NA	NA	165.4	NA	19.6	NA	39.4	NA	35.4	NA	25.7	NA	75.5	NA	17.4	17.6	NA	NA	17.5	NA	193	0	0.25	0	160	7
63146	1.23	0.059	0	0.11	0.98	1	0.39	1.9	0	212.72	2.7	0	11.86	215.85	0	1.3	1.3	2033.2	5.65	1	22.3	NA	NA	NA	NA	119	NA	15.7	2	NA	NA	24.7	NA	18.4	NA	55	NA	NA	NA	NA	NA	NA	NA	0.288	0	0.0014	0	23	7
63147	1.61	0.078	0	0.11	0.98	1	0.11	0.5	1	209.79	2.66	0	10.86	197.65	0	9	9	17503.2	4.55	1	106.8	NA	NA	NA	NA	188.8	NA	30	NA	42	NA	41	NA	35	NA	109.4	NA	22.5	22	NA	NA	22.3	NA	421	0	1.88	0	198	7
63148	1.25	0.06	0	0.11	0.98	1	1.72	8.6	0	182.84	2.32	0	8.89	161.8	0	34.2	34.2	14320.8	21.11	1	113.2	NA	NA	NA	NA	175.8	NA	36.6	NA	36.8	NA	39.5	NA	37.8	NA	122	NA	30.4	30.7	NA	NA	30.6	NA	0.011	1	0.0023	0	162	7
63149	0.46	0.022	0	0.16	1.42	0	0.42	2.1	0	210.91	2.68	0	5.42	98.64	0	8	8	15028	4.71	1	57.7	NA	NA	NA	NA	156.5	NA	23.6	NA	35.5	NA	34.4	NA	28.2	NA	81.8	NA	17.4	17.4	NA	NA	17.4	NA	0.011	1	0.0016	0	170	7
63150	0.89	0.043	0	0.11	0.98	1	0.53	2.6	0	226.9	2.88	0	7.92	144.14	0	15.4	15.4	17768.4	7.66	1	89.5	NA	NA	NA	NA	199.5	NA	22.5	2	48.5	NA	43	NA	30	NA	84.3	NA	18.5	18.5	NA	NA	18.5	NA	14.7	0	0.0327	0	201	7
63151	1.52	0.073	0	1.3	11.57	0	1.9	9.5	0	177.79	2.26	0	7.91	143.96	0	6.7	6.7	20862.4	2.84	1	111.9	NA	NA	NA	NA	180.4	NA	34.4	NA	42.5	NA	38.8	NA	40.5	NA	110.9	NA	29	29	NA	NA	29	NA	226	0	0.432	0	236	7
63152	2.12	0.102	0	0.7	6.23	0	0.74	3.7	0	205.29	2.61	0	12.05	219.31	0	5.6	5.6	4950.4	10	1	51.8	NA	NA	NA	NA	153.5	NA	22	NA	35.2	NA	32	NA	26.5	NA	87.3	NA	20.2	20.1	NA	NA	20.2	NA	0.063	0	4e-04	1	56	7
63153	1.24	0.06	0	0.11	0.98	1	0.77	3.8	0	169.78	2.16	0	11.39	207.3	0	NA	NA	NA	NA	1	12.6	NA	88.2	NA	NA	89	NA	15.9	2	NA	NA	17.7	NA	15.5	NA	44.6	NA	NA	NA	NA	NA	NA	NA	NA	NA	NA	NA	NA	7
63154	1.11	0.054	0	0.21	1.87	0	1.39	6.9	0	191.01	2.43	0	8.12	147.78	0	3.1	3.1	10077.6	2.72	1	74.2	NA	NA	NA	NA	163.5	NA	27.8	NA	36	NA	35.5	NA	33.7	NA	97.5	NA	22.3	22.6	NA	NA	22.5	NA	34.4	0	0.0166	0	114	7
63155	0.69	0.033	0	0.44	3.91	0	0.66	3.3	0	232.42	2.95	0	9.42	171.44	0	6.7	6.7	15470	3.83	1	73.3	NA	NA	NA	NA	174.1	NA	24.2	2	40	NA	36.2	NA	28.8	NA	89.4	NA	18.8	18.6	NA	NA	18.7	NA	NA	NA	0.0105	0	175	7
63156	0.99	0.048	0	0.33	2.94	0	2.05	10.2	0	204	2.59	0	11.06	201.29	0	4.7	4.7	6630	6.27	1	75.2	NA	NA	NA	NA	161	NA	29	NA	37	NA	35.9	NA	31	NA	91.5	NA	23.5	23.5	NA	NA	23.5	NA	0.011	1	4e-04	1	75	7
63157	2.04	0.099	0	0.11	0.98	1	0.21	1	0	213.51	2.71	0	16.44	299.21	0	2.9	2.9	5127.2	5	1	48.5	NA	NA	NA	NA	151.6	NA	21.1	2	36	NA	33.8	NA	24.7	NA	77.4	NA	16.7	16.6	NA	NA	16.7	NA	0.403	0	0.0107	0	58	7
63159	2.68	0.129	0	0.36	3.2	0	2	10	0	189.57	2.41	0	7.06	128.49	0	15.2	15.2	19801.6	6.79	1	122.1	NA	NA	NA	NA	180.1	NA	37.6	NA	38.6	NA	41.7	NA	39.9	NA	127.1	NA	28.9	29.1	NA	NA	29	NA	0.143	0	4e-04	1	224	7
63160	0.84	0.041	0	0.24	2.14	0	1.08	5.4	0	166.57	2.12	0	8.04	146.33	0	2.4	2.4	1944.8	10.91	1	93.9	NA	NA	NA	NA	160.9	NA	36.3	NA	30.1	NA	35.8	NA	38.1	NA	117.9	NA	28.4	28.9	NA	NA	28.7	NA	0.034	0	4e-04	1	22	7
63161	0.81	0.039	0	0.41	3.65	0	0.66	3.3	0	214.89	2.73	0	13.74	250.07	0	9.2	9.2	9458.8	8.6	1	53.3	NA	NA	NA	NA	156.5	NA	21.8	NA	35.6	NA	32.7	NA	26.8	NA	75.1	NA	16.5	16.5	NA	NA	16.5	NA	0.155	0	0.0015	0	107	7
63162	1.41	0.068	0	1.1	9.79	0	9.15	45.7	0	205.23	2.61	0	8.95	162.89	0	8.4	8.4	13613.6	5.45	1	103.5	NA	NA	NA	NA	163.2	NA	38.9	NA	33.3	NA	37	NA	40.7	NA	124.3	NA	30.6	30.4	NA	NA	30.5	NA	0.017	0	0.0016	0	154	7
63163	NA	NA	NA	NA	NA	NA	NA	NA	NA	NA	NA	NA	NA	NA	NA	9.2	9.2	26254.8	3.1	1	83.1	NA	NA	NA	NA	173	NA	27.8	NA	37.5	NA	40	NA	32.3	NA	112	NA	27.2	28	27	27.4	27.2	NA	NA	NA	1.08	0	297	7
63164	1.82	0.088	0	0.3	2.67	0	1.95	9.7	0	208.35	2.65	0	11.49	209.12	0	12.9	12.9	24221.6	4.71	1	103.9	NA	NA	NA	NA	183.3	NA	30.9	NA	38.8	NA	39.5	NA	36.4	NA	107.6	NA	24.5	24.5	NA	NA	24.5	NA	0.011	1	4e-04	1	274	7
63166	0.64	0.031	0	0.26	2.31	0	0.81	4	0	178.7	2.27	0	10.38	188.92	0	96	96	16442.4	51.61	1	63	NA	NA	NA	NA	163.8	NA	23.5	2	39.2	NA	35.8	NA	28.3	NA	73.1	NA	16.5	16.6	NA	NA	16.6	NA	0.043	0	0.0031	0	186	7
63167	0.86	0.042	0	0.69	6.14	0	4.13	20.6	0	201.44	2.56	0	13.42	244.24	0	2.1	2.1	6188	3	1	85.9	NA	NA	NA	NA	171.6	NA	29.2	NA	39	NA	36.6	NA	33.9	NA	101.2	NA	24.4	24.6	NA	NA	24.5	NA	0.088	0	4e-04	1	70	7
63168	0.61	0.029	0	0.11	0.98	1	0.62	3.1	0	163.82	2.08	0	7.13	129.77	0	26.2	26.2	13436.8	17.24	1	41.8	NA	NA	NA	NA	151	NA	18.3	2	35.5	NA	31.4	NA	23.5	NA	63.2	NA	14.6	14.4	NA	NA	14.5	NA	0.217	0	0.0074	0	152	7
63169	NA	NA	NA	NA	NA	NA	NA	NA	NA	NA	NA	NA	NA	NA	NA	20	20	20950.8	8.44	4	NA	NA	NA	NA	NA	NA	NA	NA	NA	NA	NA	NA	NA	NA	NA	NA	NA	NA	NA	NA	NA	NA	NA	NA	NA	NA	NA	237	7
63170	4.84	0.234	0	0.21	1.87	0	0.65	3.2	0	218.4	2.77	0	13.42	244.24	0	9.6	9.6	14144	6	1	107	NA	NA	NA	NA	155.7	NA	44.1	NA	28.9	NA	34.5	NA	41	NA	133.9	NA	33.3	33.6	NA	NA	33.5	NA	0.024	0	0.0021	0	160	7
63171	0.61	0.029	0	0.49	4.36	0	1.06	5.3	0	196.37	2.49	0	9.36	170.35	0	23	23	40575.6	5.01	1	77.6	NA	NA	NA	NA	177.3	NA	24.7	NA	44.2	NA	37.4	NA	28.6	NA	89.4	NA	19.5	19.8	NA	NA	19.7	NA	NA	NA	0.0457	0	459	7
63172	0.78	0.038	0	0.29	2.58	0	0.47	2.3	0	196.36	2.49	0	8.59	156.34	0	5.7	5.7	5834.4	8.64	1	58.3	NA	NA	NA	NA	155.5	NA	24.1	NA	31.4	NA	36.5	NA	30.6	NA	93	NA	19.6	19.2	NA	NA	19.4	NA	0.045	0	4e-04	1	66	7
63173	0.5	0.024	0	0.25	2.22	0	0.7	3.5	0	177.86	2.26	0	8.17	148.69	0	4.8	4.8	15028	2.82	1	67.3	NA	NA	NA	NA	172	NA	22.7	2	40.1	NA	37.3	NA	28.2	NA	75.9	NA	17.8	17.9	NA	NA	17.9	NA	0.027	0	4e-04	1	170	7
63174	0.99	0.048	0	0.41	3.65	0	1.19	5.9	0	171.84	2.18	0	11.95	217.49	0	2	2	5127.2	3.45	1	96	NA	NA	NA	NA	163.5	NA	35.9	NA	38.8	NA	36	NA	35.6	NA	106.1	NA	25.1	25.4	NA	NA	25.3	NA	0.011	1	4e-04	1	58	7
63175	2.3	0.111	0	0.88	7.83	0	0.24	1.2	0	175.98	2.23	0	5.88	107.02	0	28.6	28.6	10873.2	23.25	1	48.4	NA	NA	NA	NA	163.7	NA	18.1	2	38	NA	35	NA	23.7	NA	68.5	NA	15.9	16	NA	NA	16	NA	250	0	0.528	0	123	7
63176	1.65	0.08	0	0.11	0.98	1	2.1	10.5	0	185.98	2.36	0	8.05	146.51	0	7.2	7.2	20420.4	3.12	1	109.1	NA	NA	NA	NA	180.5	NA	33.5	4	46.5	NA	42	NA	41.2	NA	103.5	NA	25	25	NA	NA	25	NA	0.431	0	0.0029	0	231	7
63177	1.84	0.089	0	2.94	26.16	0	0.24	1.2	0	168.81	2.14	0	4.21	76.62	0	2.2	2.2	8751.6	2.22	1	84.2	NA	NA	NA	NA	187.2	NA	24	NA	40.5	NA	41.2	NA	31.4	NA	88.6	NA	21.5	21.4	NA	NA	21.5	NA	266	0	0.137	0	99	7
63178	1.12	0.054	0	0.55	4.89	0	0.76	3.8	0	176.19	2.24	0	5.34	97.19	0	1.1	1.1	4773.6	2.04	1	94.7	NA	NA	NA	NA	164.9	NA	34.8	NA	42.2	NA	40	NA	37.9	NA	116.2	NA	26.7	26.7	NA	NA	26.7	NA	122	0	0.0544	0	54	7
63179	3.19	0.154	0	0.17	1.51	0	0.23	1.1	0	192.78	2.45	0	15.34	279.19	0	9.6	9.6	9724	8.73	1	35.5	NA	NA	NA	NA	130	NA	21	4	31.8	NA	28.5	NA	22.3	NA	66	NA	14.3	14.2	NA	NA	14.3	NA	0.058	0	4e-04	1	110	7
63180	0.52	0.025	0	0.24	2.14	0	6.71	33.5	0	272.32	3.46	0	6.88	125.22	0	2.7	2.7	5304	4.5	1	68	NA	NA	NA	NA	161.1	NA	26.2	NA	33.4	NA	36.5	NA	31.4	NA	92	NA	20.1	20.4	NA	NA	20.3	NA	0.011	1	4e-04	1	60	7
63181	0.6	0.029	0	0.57	5.07	0	6.97	34.8	0	190.36	2.42	0	11.82	215.12	0	0.7	0.7	2917.2	2.12	1	74.9	NA	NA	NA	NA	155.5	NA	31	NA	34.9	NA	39	NA	34.7	NA	96.7	NA	23.1	23.3	NA	NA	23.2	NA	0.03	0	4e-04	1	33	7
63182	NA	NA	NA	NA	NA	NA	NA	NA	NA	NA	NA	NA	NA	NA	NA	21.4	21.4	13083.2	14.46	1	57.6	NA	NA	NA	NA	164.2	NA	21.4	2	36.4	NA	36.5	NA	25.8	NA	71.2	NA	15.5	15.3	NA	NA	15.4	NA	NA	NA	6e-04	0	148	7
63183	0.69	0.033	0	1.47	13.08	0	1.19	5.9	0	198.6	2.52	0	10.76	195.83	0	9.7	9.7	9635.6	8.9	3	92.2	NA	NA	NA	NA	164.5	NA	34.1	NA	39.5	NA	37.3	NA	35.9	NA	103.2	NA	NA	NA	NA	NA	NA	1	127	0	0.224	0	109	7
63184	NA	NA	NA	NA	NA	NA	NA	NA	NA	NA	NA	NA	NA	NA	NA	NA	NA	NA	NA	3	16.2	NA	100.4	NA	NA	NA	1	NA	NA	NA	NA	NA	1	NA	1	NA	1	NA	NA	NA	NA	NA	NA	NA	NA	NA	NA	NA	7
63185	1.15	0.056	0	0.11	0.98	1	0.33	1.6	0	147.48	1.87	0	9.9	180.18	0	NA	NA	NA	NA	1	17.7	NA	105.1	NA	NA	103.8	NA	16.4	2	NA	NA	23	NA	17.2	NA	50.1	NA	NA	NA	NA	NA	NA	NA	NA	NA	NA	NA	NA	7
63186	0.37	0.018	0	0.11	0.98	1	0.21	1	0	191.84	2.44	0	12.33	224.41	0	8.3	8.3	8840	8.3	1	54.1	NA	NA	NA	NA	148.8	NA	24.4	4	34.5	NA	32.2	NA	28.5	NA	81.8	NA	19.1	19.4	NA	NA	19.3	NA	0.011	1	9e-04	0	100	7
63187	1.84	0.089	0	0.11	0.98	1	2.33	11.6	0	165.22	2.1	0	5.48	99.74	0	2.4	2.4	3182.4	6.67	1	77.4	NA	NA	NA	NA	178	3	24.4	NA	36.8	NA	40.5	NA	27.3	NA	99.9	NA	23.3	22.9	NA	NA	23.1	NA	0.031	0	4e-04	1	36	7
63188	1.45	0.07	0	0.55	4.89	0	0.38	1.9	0	187.16	2.38	0	4.36	79.35	0	435	435	22718.8	169.26	1	120.1	NA	NA	NA	NA	148.8	3	54.2	NA	32.2	NA	34.4	NA	41	NA	136.2	NA	33.7	33.5	NA	NA	33.6	NA	1.52	0	0.0261	0	257	7
63190	0.96	0.046	0	0.17	1.51	0	1.66	8.3	0	179.5	2.28	0	4.93	89.73	0	1.7	1.7	3889.6	3.86	1	97.4	NA	NA	NA	NA	188.5	NA	27.4	NA	44.2	NA	40.6	NA	36.8	NA	106.2	NA	24.4	24.9	NA	NA	24.7	NA	0.011	1	4e-04	1	44	7
63191	0.43	0.021	0	0.3	2.67	0	2.35	11.7	0	193.29	2.45	0	11.39	207.3	0	1	1	2740.4	3.23	1	68.6	NA	NA	NA	NA	168.5	NA	24.2	NA	39.5	NA	35.4	NA	32.7	NA	81.4	NA	17.7	17.8	NA	NA	17.8	NA	0.011	1	7e-04	0	31	7
63192	NA	NA	NA	NA	NA	NA	NA	NA	NA	NA	NA	NA	NA	NA	NA	NA	NA	NA	NA	4	NA	NA	NA	NA	NA	NA	NA	NA	NA	NA	NA	NA	NA	NA	NA	NA	NA	NA	NA	NA	NA	NA	NA	NA	NA	NA	NA	NA	7
63193	0.85	0.041	0	0.74	6.58	0	0.59	2.9	0	237.3	3.01	0	14.98	272.64	0	1.2	1.2	3270.8	3.24	1	89.2	NA	NA	NA	NA	176.2	NA	28.7	NA	37.4	NA	37.2	NA	38.2	NA	98.5	NA	22	21.9	NA	NA	22	NA	137	0	0.0911	0	37	7
63194	2.59	0.125	0	0.96	8.54	0	14.96	74.7	0	201.74	2.56	0	15.05	273.91	0	0.9	0.9	1768	4.5	1	63	NA	NA	NA	NA	159.1	NA	24.9	NA	34.3	NA	32.8	NA	30.8	NA	87.2	NA	19.2	19	NA	NA	19.1	NA	0.045	0	9e-04	0	20	7
63195	1.14	0.055	0	0.11	0.98	1	1.47	7.3	0	202.96	2.58	0	7.09	129.04	0	14.2	14.2	19182.8	6.54	1	78.5	NA	NA	NA	NA	169.3	NA	27.4	NA	38.2	NA	35.5	NA	34.5	NA	103.1	NA	23.4	23.1	NA	NA	23.3	NA	13.1	0	0.152	0	217	7
63196	0.82	0.04	0	0.29	2.58	0	3.65	18.2	0	192.02	2.44	0	5.75	104.65	0	5.3	5.3	11580.4	4.05	1	79.1	NA	NA	NA	NA	173.5	NA	26.3	NA	44.5	NA	38.2	NA	33	NA	90.5	NA	21.2	21.3	NA	NA	21.3	NA	0.03	0	0.0011	0	131	7
63197	0.18	0.009	1	0.23	2.05	0	0.6	3	0	234.07	2.97	0	8.84	160.89	0	37.2	37.2	11403.6	28.84	3	112.1	NA	NA	NA	NA	180.1	NA	34.6	NA	43.1	NA	40.9	NA	34.7	NA	124.8	NA	NA	NA	NA	NA	NA	NA	0.071	0	0.0021	0	129	7
63198	0.89	0.043	0	0.28	2.49	0	0.54	2.7	0	125.56	1.59	0	17.76	323.23	0	157.2	157.2	15823.6	87.82	1	81.6	NA	NA	NA	NA	175	3	26.6	NA	36.4	NA	38	NA	30.4	NA	102.7	NA	23.6	23.6	NA	NA	23.6	NA	0.011	1	4e-04	1	179	7
63199	0.4	0.019	0	0.11	0.98	1	0.17	0.8	0	194.32	2.47	0	7.63	138.87	0	11.8	11.8	13436.8	7.76	4	NA	NA	NA	NA	NA	NA	NA	NA	NA	NA	NA	NA	NA	NA	NA	NA	NA	NA	NA	NA	NA	NA	NA	0.011	1	NA	NA	152	7
63200	2.02	0.098	0	0.42	3.74	0	2.84	14.2	0	222.56	2.83	0	7.73	140.69	0	145	145	2298.4	557.69	1	65.1	NA	NA	NA	NA	155.6	NA	26.9	NA	34.1	NA	34	NA	30	NA	100.3	NA	23.1	23.5	NA	NA	23.3	NA	0.011	1	4e-04	1	26	7
63201	0.68	0.033	0	0.11	0.98	1	0.78	3.9	0	148.59	1.89	0	8.05	146.51	0	13	13	8574.8	13.4	4	NA	NA	NA	NA	NA	NA	NA	NA	NA	NA	NA	NA	NA	NA	NA	NA	NA	NA	NA	NA	NA	NA	NA	0.072	0	0.003	0	97	7
63203	1.06	0.051	0	0.81	7.21	0	0.75	3.7	0	188.35	2.39	0	5.68	103.38	0	78.9	78.9	14674.4	47.53	1	63.7	NA	NA	NA	NA	151.5	NA	27.8	NA	28.2	NA	35	NA	32.5	NA	107	NA	25.5	25.6	NA	NA	25.6	NA	0.02	0	0.0049	0	166	7
63204	0.99	0.048	0	2.8	24.91	0	0.28	1.4	0	223.59	2.84	0	10.74	195.47	0	8.8	8.8	9458.8	8.22	1	96.8	NA	NA	NA	NA	169.5	NA	33.7	NA	39.2	NA	36.7	NA	38.6	NA	108.1	NA	25	25.1	NA	NA	25.1	NA	250	0	0.288	0	107	7
63205	1.43	0.069	0	0.72	6.41	0	0.65	3.2	0	160.18	2.03	0	8.28	150.7	0	7.8	7.8	7956	8.67	2	60.8	3	NA	NA	NA	171	NA	20.8	NA	NA	1	NA	1	NA	1	NA	1	NA	NA	NA	NA	NA	1	12.7	0	0.0662	0	90	7
63206	1.59	0.077	0	1.3	11.57	0	1.32	6.6	0	181.62	2.31	0	7.35	133.77	0	6	6	9724	5.45	1	64.9	NA	NA	NA	NA	180.1	NA	20	NA	40.8	NA	38.6	NA	31.1	NA	76.4	NA	16.9	16.8	NA	NA	16.9	NA	521	0	0.343	0	110	7
63207	NA	NA	NA	NA	NA	NA	NA	NA	NA	NA	NA	NA	NA	NA	NA	3.8	3.8	2386.8	14.07	1	34.1	NA	NA	NA	NA	136.8	NA	18.2	2	30.6	NA	28.1	NA	22.9	NA	63.7	NA	14.5	14.3	NA	NA	14.4	NA	NA	NA	4e-04	1	27	7
63208	0.45	0.022	0	0.16	1.42	0	0.27	1.3	0	224.33	2.85	0	7.93	144.33	0	5.5	5.5	13702	3.55	1	76	NA	NA	NA	NA	169.8	NA	26.4	NA	40.1	NA	38	NA	32.2	NA	92.5	NA	20.7	20.9	NA	NA	20.8	NA	0.011	1	0.0012	0	155	7
63209	0.55	0.027	0	0.32	2.85	0	0.59	2.9	0	176.81	2.25	0	7.15	130.13	0	3.6	3.6	15646.8	2.03	1	94.3	NA	NA	NA	NA	184.8	NA	27.6	NA	41.3	NA	42	NA	37.1	NA	105.2	NA	23.6	24	NA	NA	23.8	NA	0.023	0	0.002	0	177	7
63210	1.75	0.085	0	0.11	0.98	1	0.8	4	0	157.58	2	0	8.22	149.6	0	3.8	3.8	5038.8	6.67	1	24.3	NA	NA	NA	NA	129.3	NA	14.5	2	29.5	NA	25.6	NA	17.6	NA	53.5	NA	11.3	11.2	NA	NA	11.3	NA	0.714	0	0.0102	0	57	7
63211	0.33	0.016	0	0.6	5.34	0	0.19	0.9	0	251.67	3.2	0	8.09	147.24	0	24.2	24.2	11580.4	18.47	1	112.2	NA	NA	NA	NA	165.9	NA	40.8	NA	36.5	NA	38	NA	36	NA	124	NA	30.8	30.8	NA	NA	30.8	NA	144	0	0.0113	0	131	7
63212	1.98	0.096	0	0.2	1.78	0	2.13	10.6	0	234.52	2.98	0	6.09	110.84	0	21.6	21.6	10077.6	18.95	1	71.8	NA	NA	NA	NA	166.3	NA	26	NA	41.8	NA	40.4	NA	32.2	NA	99.9	NA	23.1	22.9	NA	NA	23	NA	0.027	0	0.0046	0	114	7
63213	1.73	0.084	0	0.31	2.76	0	3.26	16.3	0	220.11	2.8	0	10.84	197.29	0	5.7	5.7	12729.6	3.96	1	64.1	NA	NA	NA	NA	163.2	NA	24.1	NA	40	NA	35.1	NA	31	NA	86	NA	20.1	20	NA	NA	20.1	NA	0.044	0	0.0019	0	144	7
63214	2.43	0.117	0	0.33	2.94	0	0.81	4	0	214.04	2.72	0	14.9	271.18	0	6	6	11845.6	4.48	1	107.2	NA	NA	NA	NA	183.3	NA	31.9	NA	43	NA	40.2	NA	37.2	NA	110	NA	26.2	26.4	NA	NA	26.3	NA	0.026	0	7e-04	0	134	7
63215	0.88	0.043	0	0.78	6.94	0	1.34	6.7	0	191.9	2.44	0	8.65	157.43	0	18.8	18.8	6188	26.86	2	172.5	3	NA	NA	NA	170.9	NA	59.1	NA	NA	1	NA	1	NA	1	NA	1	NA	NA	NA	NA	NA	1	0.029	0	0.002	0	70	7
63216	0.9	0.043	0	2.52	22.42	0	3.54	17.7	0	184.12	2.34	0	27.14	493.95	0	3.9	3.9	12110.8	2.85	1	77	NA	NA	NA	NA	173.5	NA	25.6	NA	40	NA	40.5	NA	31.9	NA	94.8	NA	19.9	19.6	NA	NA	19.8	NA	0.045	0	4e-04	1	137	7
63218	1.98	0.096	0	0.35	3.11	0	1.4	7	0	211.23	2.68	0	13.3	242.06	0	8	8	15116.4	4.68	1	81	NA	NA	NA	NA	163.4	NA	30.3	NA	37.5	NA	35.3	NA	34.3	NA	101.3	NA	24.2	24.5	NA	NA	24.4	NA	0.032	0	0.0098	0	171	7
63219	1.49	0.072	0	3.63	32.3	0	6.61	33	0	190.37	2.42	0	13.15	239.33	0	2	2	3536	5	1	61.3	NA	NA	NA	NA	172.3	NA	20.6	NA	38.4	NA	36.2	NA	31.1	NA	79.9	NA	16.7	16.5	NA	NA	16.6	NA	260	0	0.075	0	40	7
63220	0.72	0.035	0	0.2	1.78	0	0.11	0.5	1	199.32	2.53	0	10.73	195.29	0	23	23	21392.8	9.5	1	92.8	NA	NA	NA	NA	187.7	NA	26.3	NA	40.8	NA	38.6	NA	31.4	NA	98.6	NA	23	22.6	NA	NA	22.8	NA	0.011	1	NA	NA	242	7
63221	0.72	0.035	0	0.92	8.19	0	0.16	0.8	0	155.26	1.97	0	18.78	341.8	0	5.2	5.2	18917.6	2.43	1	86.1	NA	NA	NA	NA	152.6	NA	37	NA	32.6	NA	35.5	NA	34.7	NA	121.3	NA	23.8	23.5	NA	NA	23.7	NA	0.011	1	NA	NA	214	7
63222	1.14	0.055	0	0.25	2.22	0	3.14	15.7	0	176.08	2.24	0	10.06	183.09	0	8	8	6099.6	11.59	1	84.3	NA	NA	NA	NA	161.1	NA	32.5	NA	39.8	NA	37.6	NA	34.1	NA	98.3	NA	22.9	23.2	NA	NA	23.1	NA	0.011	1	7e-04	0	69	7
63223	2.66	0.128	0	0.28	2.49	0	3.97	19.8	0	263.05	3.34	0	11.7	212.94	0	5.5	5.5	12022.4	4.04	1	103.7	NA	NA	NA	NA	177.7	NA	32.8	NA	41	NA	41.5	NA	37.2	NA	115.2	NA	27.4	27.1	NA	NA	27.3	NA	33.4	0	0.232	0	136	7
63224	0.38	0.018	0	0.26	2.31	0	0.42	2.1	0	214.98	2.73	0	8.21	149.42	0	3.1	3.1	5834.4	4.7	1	70.9	NA	NA	NA	NA	155.6	NA	29.3	NA	34.3	NA	33.7	NA	32	NA	103	NA	21.2	20.8	NA	NA	21	NA	0.011	1	4e-04	1	66	7
63225	2.32	0.112	0	0.11	0.98	1	13.19	65.8	0	191.34	2.43	0	10.6	192.92	0	652	652	6630	869.33	1	82.4	NA	NA	NA	NA	158.9	NA	32.6	NA	33.6	NA	36	NA	33.9	NA	112.8	NA	26.5	27.1	26.6	26.7	26.6	NA	0.019	0	4e-04	1	75	7
63226	NA	NA	NA	NA	NA	NA	NA	NA	NA	NA	NA	NA	NA	NA	NA	NA	NA	NA	NA	1	14	NA	87.9	NA	NA	87.8	NA	18.2	3	NA	NA	17.7	NA	17.2	NA	50.5	NA	NA	NA	NA	NA	NA	NA	NA	NA	NA	NA	NA	7
63227	0.75	0.036	0	0.25	2.22	0	1.93	9.6	0	199.38	2.53	0	8.93	162.53	0	8.8	8.8	12906.4	6.03	2	61.5	3	NA	NA	NA	149	NA	27.7	NA	NA	1	NA	1	NA	1	NA	1	NA	NA	NA	NA	NA	1	0.011	1	4e-04	1	146	7
63228	4.74	0.229	0	0.45	4	0	1.06	5.3	0	172.48	2.19	0	9.32	169.62	0	9.3	9.3	20508.8	4.01	1	79.6	NA	NA	NA	NA	169.9	NA	27.6	NA	37	NA	37.3	NA	36	NA	93	NA	21.6	21.4	NA	NA	21.5	NA	143	0	0.357	0	232	7
63229	NA	NA	NA	NA	NA	NA	NA	NA	NA	NA	NA	NA	NA	NA	NA	5.2	5.2	16177.2	2.84	2	81.3	3	NA	NA	NA	179.4	NA	25.3	NA	NA	1	NA	1	NA	1	NA	1	NA	NA	NA	NA	NA	1	NA	NA	0.312	0	183	7
63230	2.52	0.122	0	1.2	10.68	0	8.16	40.7	0	265.35	3.37	0	21.12	384.38	0	6.6	6.6	15293.2	3.82	1	79.7	NA	NA	NA	NA	168.2	NA	28.2	NA	41.8	NA	36.2	NA	30.2	NA	96	NA	24.3	24.7	NA	NA	24.5	NA	335	0	0.494	0	173	7
63231	1.39	0.067	0	1.02	9.07	0	1.66	8.3	0	158.2	2.01	0	12.88	234.42	0	7.1	7.1	7425.6	8.45	2	80.3	3	NA	NA	NA	161.2	NA	30.9	NA	NA	1	NA	1	NA	1	NA	1	NA	NA	NA	NA	NA	1	331	0	0.488	0	84	7
63232	0.67	0.032	0	0.31	2.76	0	0.6	3	0	213.25	2.71	0	10.26	186.73	0	14.4	14.4	13967.2	9.11	1	76.4	NA	NA	NA	NA	167.4	NA	27.3	3	41.7	NA	35	NA	30.6	NA	95.6	NA	19.4	19	NA	NA	19.2	NA	0.047	0	0.0037	0	158	7
63233	1.38	0.067	0	0.37	3.29	0	1.99	9.9	0	200.98	2.55	0	5	91	0	2.3	2.3	8663.2	2.35	1	89.5	NA	NA	NA	NA	189.3	NA	25	NA	46.6	NA	42.4	NA	34.9	NA	85.7	NA	19.2	19.5	NA	NA	19.4	NA	49.3	0	0.0436	0	98	7
63234	0.45	0.022	0	0.19	1.69	0	1.78	8.9	0	159.3	2.02	0	12.77	232.41	0	9.3	9.3	11934	6.89	1	60.5	NA	NA	NA	NA	156.8	NA	24.6	NA	37.3	NA	35	NA	29	NA	90.5	NA	19.8	19.8	NA	NA	19.8	NA	0.011	1	0.0016	0	135	7
63235	NA	NA	NA	NA	NA	NA	NA	NA	NA	NA	NA	NA	NA	NA	NA	5.1	5.1	4773.6	9.44	4	NA	NA	NA	NA	NA	NA	NA	NA	NA	NA	NA	NA	NA	NA	NA	NA	NA	NA	NA	NA	NA	NA	NA	NA	NA	0.0011	0	54	7
63236	2.32	0.112	0	0.34	3.02	0	0.31	1.5	0	208.51	2.65	0	5.68	103.38	0	320	320	7956	355.56	1	84.1	NA	NA	NA	NA	169	NA	29.4	NA	36.6	NA	38.3	NA	31.6	NA	105	NA	23.6	23.4	NA	NA	23.5	NA	0.011	1	4e-04	1	90	7
63237	1.26	0.061	0	0.11	0.98	1	0.26	1.3	0	186.88	2.37	0	10.55	192.01	0	NA	NA	NA	NA	1	14.9	NA	95.4	NA	NA	98.1	NA	15.5	2	NA	NA	19.7	NA	15.5	NA	50	NA	NA	NA	NA	NA	NA	NA	NA	NA	NA	NA	NA	7
63238	2.06	0.099	0	0.44	3.91	0	0.26	1.3	0	137.33	1.74	0	11.39	207.3	0	NA	NA	NA	NA	2	55.4	3	NA	NA	NA	156.7	NA	22.6	NA	NA	1	NA	1	NA	1	NA	1	NA	NA	NA	NA	NA	1	0.011	1	NA	NA	NA	7
63239	2.16	0.104	0	0.11	0.98	1	0.51	2.5	0	211.22	2.68	0	11.79	214.58	0	19.1	19.1	9105.2	18.54	1	19.8	NA	NA	NA	NA	108.5	NA	16.8	2	NA	NA	20.5	NA	19	NA	54	NA	NA	NA	NA	NA	NA	NA	0.308	0	0.0171	0	103	7
63240	1.2	0.058	0	0.11	0.98	1	0.22	1.1	0	200.28	2.54	0	13.43	244.43	0	NA	NA	NA	NA	1	18.7	NA	NA	NA	NA	113.5	NA	14.5	2	NA	NA	21.8	NA	17.2	NA	51.4	NA	NA	NA	NA	NA	NA	NA	0.044	0	NA	NA	NA	7
63242	1	0.048	0	0.11	0.98	1	1.24	6.2	0	239.5	3.04	0	7.02	127.76	0	4.6	4.6	3536	11.5	1	65.3	NA	NA	NA	NA	160.4	NA	25.4	NA	35.2	NA	35	NA	30.8	NA	90.2	NA	19.9	19.6	NA	NA	19.8	NA	0.019	0	4e-04	1	40	7
63243	2.02	0.098	0	0.11	0.98	1	0.11	0.5	1	167.91	2.13	0	10.31	187.64	0	NA	NA	NA	NA	1	12.7	NA	89.1	NA	NA	86.2	NA	17.1	2	NA	NA	18.2	NA	14.6	NA	49.2	NA	NA	NA	NA	NA	NA	NA	NA	NA	NA	NA	NA	7
63244	0.54	0.026	0	0.11	0.98	1	0.4	2	0	169.38	2.15	0	7.54	137.23	0	NA	NA	NA	NA	1	14.4	NA	NA	NA	NA	102.8	NA	13.6	1	NA	NA	20.4	NA	14.8	NA	44	NA	NA	NA	NA	NA	NA	NA	0.03	0	NA	NA	NA	7
63245	0.45	0.022	0	0.23	2.05	0	0.63	3.1	0	169.87	2.16	0	8.81	160.34	0	5.1	5.1	4596.8	9.81	1	138.7	NA	NA	NA	NA	170.9	NA	47.5	NA	32.5	NA	39.2	NA	43.2	NA	132.3	NA	31.8	31.8	NA	NA	31.8	NA	0.186	0	0.0028	0	52	7
63246	1.15	0.056	0	0.19	1.69	0	0.18	0.9	0	185.1	2.35	0	8.79	159.98	0	2.8	2.8	30586.4	0.81	1	58	NA	NA	NA	NA	176.3	NA	18.7	2	41.7	NA	37.2	NA	26.1	NA	69.3	NA	15.7	15.4	NA	NA	15.6	NA	0.017	0	0.0033	0	346	7
63247	1.14	0.055	0	0.11	0.98	1	0.58	2.9	0	194.76	2.47	0	7.85	142.87	0	14	14	34918	3.54	1	61.9	NA	NA	NA	NA	179.6	NA	19.2	2	42.8	NA	38.6	NA	27	NA	67.3	NA	15.7	15.9	NA	NA	15.8	NA	0.038	0	0.0017	0	395	7
63248	1.81	0.087	0	0.94	8.36	0	0.11	0.5	1	147.37	1.87	0	12.73	231.69	0	1.9	1.9	2652	6.33	1	82.4	NA	NA	NA	NA	175.9	NA	26.6	NA	38.5	NA	38.5	NA	32.8	NA	102.4	NA	24.6	24.4	NA	NA	24.5	NA	0.011	1	4e-04	1	30	7
63249	4.19	0.202	0	0.18	1.6	0	2.18	10.9	0	299.91	3.81	0	8.84	160.89	0	2	2	6541.6	2.7	1	71.3	NA	NA	NA	NA	167.2	NA	25.5	NA	41.1	NA	40.8	NA	30.6	NA	97.1	NA	22.1	21.4	21.6	21.8	21.6	NA	0.011	1	4e-04	1	74	7
63250	1.68	0.081	0	0.9	8.01	0	0.33	1.6	0	165.38	2.1	0	9.77	177.81	0	2.6	2.6	2917.2	7.88	1	62	NA	NA	NA	NA	180.2	NA	19.1	2	41.5	NA	39.4	NA	27.2	NA	76.6	NA	15.4	15.4	NA	NA	15.4	NA	145	0	0.0624	0	33	7
63251	0.9	0.043	0	1.47	13.08	0	7.84	39.1	0	169.97	2.16	0	16.7	303.94	0	2.6	2.6	2828.8	8.13	3	62.6	NA	NA	NA	NA	152.3	NA	27	NA	34.4	NA	33.4	NA	31	NA	92.5	NA	NA	NA	NA	NA	NA	NA	0.075	0	4e-04	1	32	7
63252	0.92	0.044	0	0.11	0.98	1	0.78	3.9	0	181.26	2.3	0	9.66	175.81	0	7	7	5922.8	10.45	1	28.9	NA	NA	NA	NA	133.5	NA	16.2	2	NA	NA	28	NA	19.6	NA	58.6	NA	NA	NA	NA	NA	NA	NA	0.027	0	7e-04	0	67	7
63253	0.47	0.023	0	0.11	0.98	1	0.79	3.9	0	168.57	2.14	0	5.28	96.1	0	46.1	46.1	24398.4	16.7	1	71.2	NA	NA	NA	NA	154.4	NA	29.9	4	40	NA	33	NA	32.8	NA	81.5	NA	19.9	19.9	NA	NA	19.9	NA	0.322	0	0.0201	0	276	7
63254	1.46	0.071	0	0.25	2.22	0	0.49	2.4	0	191.74	2.44	0	8.64	157.25	0	13.8	13.8	14055.6	8.68	1	77.8	NA	NA	NA	NA	149.3	NA	34.9	NA	26	NA	33.7	NA	36.5	NA	108.5	NA	27.3	27.6	NA	NA	27.5	NA	0.011	1	4e-04	1	159	7
63256	0.68	0.033	0	0.2	1.78	0	0.72	3.6	0	159.99	2.03	0	8.62	156.88	0	3	3	8132.8	3.26	1	48.5	NA	NA	NA	NA	130.9	NA	28.3	4	31.8	NA	28.6	NA	28.5	NA	85.2	NA	20.4	20.1	NA	NA	20.3	NA	0.523	0	0.0045	0	92	7
63257	1.6	0.077	0	0.29	2.58	0	1.85	9.2	0	173.09	2.2	0	12.89	234.6	0	5.9	5.9	5038.8	10.35	1	18.3	NA	NA	NA	NA	113.9	NA	14.1	2	NA	NA	22.1	NA	17.4	NA	52	NA	NA	NA	NA	NA	NA	NA	0.098	0	0.0019	0	57	7
63258	NA	NA	NA	NA	NA	NA	NA	NA	NA	NA	NA	NA	NA	NA	NA	NA	NA	NA	NA	1	10.9	NA	80.5	NA	NA	NA	NA	NA	NA	NA	NA	15.5	NA	15.2	NA	NA	NA	NA	NA	NA	NA	NA	NA	NA	NA	NA	NA	NA	7
63259	NA	NA	NA	NA	NA	NA	NA	NA	NA	NA	NA	NA	NA	NA	NA	30	30	12552.8	21.13	1	40.5	NA	NA	NA	NA	131.8	NA	23.3	4	NA	NA	27.2	NA	24	NA	76.8	NA	NA	NA	NA	NA	NA	NA	NA	NA	NA	NA	142	7
63260	1.58	0.076	0	3.95	35.14	0	0.69	3.4	0	188.79	2.4	0	13.3	242.06	0	3	3	2386.8	11.11	1	52.3	NA	NA	NA	NA	156.6	NA	21.3	NA	34	NA	35	NA	28.2	NA	78	NA	16.5	16	NA	NA	16.3	NA	442	0	0.213	0	27	7
63261	0.33	0.016	0	0.35	3.11	0	0.23	1.1	0	197.88	2.51	0	12.14	220.95	0	630	630	17326.4	321.43	1	62.5	NA	NA	NA	NA	155.2	NA	25.9	NA	43	NA	33.6	NA	30.2	NA	88	NA	19.8	19.6	NA	NA	19.7	NA	0.011	1	4e-04	1	196	7
63262	0.9	0.043	0	0.31	2.76	0	0.17	0.8	0	200.81	2.55	0	5.22	95	0	8.1	8.1	4508.4	15.88	1	47.3	NA	NA	NA	NA	146.6	NA	22	NA	30	NA	32.5	NA	27.5	NA	78.2	NA	18.4	18.3	NA	NA	18.4	3	0.011	1	4e-04	1	51	7
63263	1.43	0.069	0	0.2	1.78	0	0.46	2.3	0	196.64	2.5	0	9.67	175.99	0	6.6	6.6	13967.2	4.18	1	85	NA	NA	NA	NA	170.7	NA	29.2	NA	38	NA	37.1	NA	36.6	NA	102.9	NA	25.9	26.7	26.6	26.5	26.6	2	0.015	0	0.0011	0	158	7
63264	3.65	0.176	0	0.57	5.07	0	3.9	19.5	0	193.52	2.46	0	15.58	283.56	0	9.8	9.8	14762.8	5.87	1	66.5	NA	NA	NA	NA	169.2	NA	23.2	NA	36	NA	36.2	NA	31.2	NA	81.2	NA	17.9	18	NA	NA	18	NA	0.028	0	9e-04	0	167	7
63265	0.88	0.043	0	0.11	0.98	1	5.79	28.9	0	190.54	2.42	0	9.8	178.36	0	63	63	15381.6	36.21	1	59.6	NA	NA	NA	NA	159.7	NA	23.4	NA	40.7	NA	33	NA	24.6	NA	80.2	NA	19.2	19.4	NA	NA	19.3	NA	0.011	1	0.0015	0	174	7
63267	1.45	0.07	0	1.3	11.57	0	0.41	2	0	159.28	2.02	0	16.36	297.75	0	NA	NA	NA	NA	2	108	3	NA	NA	NA	160.9	NA	41.7	NA	NA	1	NA	1	NA	1	NA	1	NA	NA	NA	NA	NA	1	292	0	NA	NA	NA	7
63268	0.9	0.043	0	0.11	0.98	1	0.28	1.4	0	210.2	2.67	0	9.8	178.36	0	26	26	3182.4	72.22	1	47.4	NA	NA	NA	NA	158.5	NA	18.9	2	37.8	NA	33.5	NA	23.5	NA	67.3	NA	15.7	15.5	NA	NA	15.6	NA	0.011	1	4e-04	1	36	7
63269	1.03	0.05	0	0.54	4.8	0	0.11	0.5	1	174.9	2.22	0	3.63	66.07	0	11.5	11.5	15912	6.39	1	75.1	NA	NA	NA	NA	153.1	NA	32	NA	35.4	NA	33.6	NA	31.4	NA	99	NA	22.4	21.9	NA	NA	22.2	NA	0.011	1	0.0013	0	180	7
63270	NA	NA	NA	NA	NA	NA	NA	NA	NA	NA	NA	NA	NA	NA	NA	NA	NA	NA	NA	1	21.2	NA	NA	NA	NA	109.1	NA	17.8	3	NA	NA	21.3	NA	19.6	NA	55.8	NA	NA	NA	NA	NA	NA	NA	NA	NA	NA	NA	NA	7
63271	0.65	0.031	0	0.11	0.98	1	1.48	7.4	0	218.17	2.77	0	15.75	286.65	0	7	7	11138.4	5.56	1	100.4	NA	NA	NA	NA	168.1	NA	35.5	4	39.4	NA	38.2	NA	37	NA	108.1	NA	25.4	25	NA	NA	25.2	NA	0.011	1	4e-04	1	126	7
63272	0.61	0.029	0	0.35	3.11	0	0.91	4.5	0	202.4	2.57	0	15.62	284.28	0	24.4	24.4	8928.4	24.16	1	64.1	NA	NA	NA	NA	169.7	NA	22.3	NA	40.6	NA	38.4	NA	27.7	NA	74.4	NA	17.4	17.4	NA	NA	17.4	NA	0.072	0	0.0015	0	101	7
63273	1.29	0.062	0	0.45	4	0	0.47	2.3	0	172.83	2.19	0	11.7	212.94	0	47	47	10519.6	39.5	3	91.9	NA	NA	NA	NA	167.3	NA	32.8	NA	38.5	NA	38.5	NA	34.9	NA	112.3	NA	NA	NA	NA	NA	NA	1	0.022	0	4e-04	1	119	7
63274	0.62	0.03	0	0.11	0.98	1	0.11	0.5	1	194.97	2.48	0	6.9	125.58	0	NA	NA	NA	NA	1	16.6	NA	NA	NA	NA	107.1	NA	14.5	2	NA	NA	23	NA	15.4	NA	48.5	NA	NA	NA	NA	NA	NA	NA	3.81	0	NA	NA	NA	7
63276	1	0.048	0	0.31	2.76	0	0.4	2	0	174.62	2.22	0	3.97	72.25	0	1.7	1.7	5834.4	2.58	1	128.5	NA	NA	NA	NA	177.1	3	41	NA	37.2	NA	39.7	NA	37.6	NA	138.5	NA	29.6	29.6	NA	NA	29.6	NA	148	0	0.29	0	66	7
63277	0.48	0.023	0	0.17	1.51	0	0.18	0.9	0	258.66	3.28	0	6.72	122.3	0	7	7	5834.4	10.61	1	107.9	NA	NA	NA	NA	187.6	NA	30.7	4	48.3	NA	42.2	NA	37.8	NA	101.1	NA	22.6	22.8	NA	NA	22.7	NA	0.011	1	4e-04	1	66	7
63278	1.22	0.059	0	0.11	0.98	1	2.52	12.6	0	146.32	1.86	0	11.26	204.93	0	NA	NA	NA	NA	1	14.1	NA	96	NA	NA	94.8	NA	15.7	2	NA	NA	18.2	NA	16.1	NA	46.7	NA	NA	NA	NA	NA	NA	NA	0.028	0	NA	NA	NA	7
63279	1.47	0.071	0	0.11	0.98	1	0.61	3	0	156.08	1.98	0	10.77	196.01	0	NA	NA	NA	NA	1	12.5	NA	84	NA	NA	NA	NA	NA	NA	NA	NA	16	NA	15.2	NA	NA	NA	NA	NA	NA	NA	NA	NA	NA	NA	NA	NA	NA	7
63280	1.14	0.055	0	0.11	0.98	1	2.54	12.7	0	189.26	2.4	0	6.16	112.11	0	1.4	1.4	9016.8	1.37	1	36.2	NA	NA	NA	NA	138.6	NA	18.8	2	30	NA	28.5	NA	23.2	NA	64.5	NA	14.3	14.5	NA	NA	14.4	NA	0.015	0	4e-04	1	102	7
63281	1.66	0.08	0	0.54	4.8	0	2.1	10.5	0	222.76	2.83	0	12.77	232.41	0	29.1	29.1	17856.8	14.41	1	75.9	NA	NA	NA	NA	161.6	NA	29.1	NA	35.4	NA	35.8	NA	36	NA	88.2	NA	21.4	21.8	NA	NA	21.6	NA	0.04	0	0.0014	0	202	7
63282	0.96	0.046	0	0.11	0.98	1	0.11	0.5	1	127.43	1.62	0	5.6	101.92	0	NA	NA	NA	NA	1	20.2	NA	NA	NA	NA	112.6	NA	15.9	2	NA	NA	24.2	NA	18	NA	51.5	NA	NA	NA	NA	NA	NA	NA	0.047	0	NA	NA	NA	7
63283	1.77	0.085	0	0.34	3.02	0	5.96	29.7	0	233.8	2.97	0	14.7	267.54	0	5	5	7602.4	5.81	1	78.8	NA	NA	NA	NA	161.6	NA	30.2	NA	36.5	NA	36	NA	34.7	NA	91.7	NA	24.6	24.3	NA	NA	24.5	NA	0.015	0	7e-04	0	86	7
63284	1.97	0.095	0	0.4	3.56	0	2.04	10.2	0	197.74	2.51	0	11.42	207.84	0	7	7	9105.2	6.8	1	82.8	NA	NA	NA	NA	164.4	NA	30.6	NA	39.2	NA	39.5	NA	35.7	NA	100.2	NA	23.1	23	NA	NA	23.1	NA	0.011	1	7e-04	0	103	7
63285	1.72	0.083	0	1.63	14.5	0	0.11	0.5	1	161.17	2.05	0	10.4	189.28	0	34.2	34.2	8840	34.2	1	65.8	NA	NA	NA	NA	158.5	NA	26.2	NA	36.6	NA	35.6	NA	26.3	NA	95	NA	22.3	21.9	NA	NA	22.1	NA	3.99	0	0.0892	0	100	7
63287	1.18	0.057	0	0.31	2.76	0	2.61	13	0	132.95	1.69	0	6.63	120.67	0	284	284	4685.2	535.85	1	68	NA	NA	NA	NA	161.9	NA	25.9	NA	33.5	NA	38.1	NA	31.4	NA	97	NA	23.1	23	NA	NA	23.1	NA	0.042	0	7e-04	0	53	7
63288	0.92	0.044	0	0.11	0.98	1	4.48	22.4	0	158.44	2.01	0	7.85	142.87	0	7.2	7.2	9016.8	7.06	1	93.6	NA	NA	NA	NA	165.2	NA	34.3	NA	38	NA	39	NA	36	NA	110	NA	25.5	25.8	NA	NA	25.7	NA	0.018	0	4e-04	1	102	7
63289	0.51	0.025	0	0.18	1.6	0	0.11	0.5	1	164.26	2.09	0	6.87	125.03	0	4.3	4.3	6099.6	6.23	1	25.5	NA	NA	NA	NA	125.9	NA	16.1	2	NA	NA	26	NA	19.3	NA	59.6	NA	NA	NA	NA	NA	NA	NA	0.016	0	9e-04	0	69	7
63290	NA	NA	NA	NA	NA	NA	NA	NA	NA	NA	NA	NA	NA	NA	NA	27.4	27.4	19978.4	12.12	1	48.4	NA	NA	NA	NA	163.4	NA	18.1	2	39.9	NA	33.7	NA	23	NA	64.9	NA	16.8	16.9	NA	NA	16.9	NA	NA	NA	0.0258	0	226	7
63291	0.82	0.04	0	0.2	1.78	0	0.66	3.3	0	180.8	2.3	0	5.71	103.92	0	7.7	7.7	21746.4	3.13	1	130.1	NA	NA	NA	NA	179.2	NA	40.5	NA	43	NA	41	NA	46.5	NA	126	NA	32	32	NA	NA	32	NA	0.027	0	0.001	0	246	7
63292	0.67	0.032	0	0.11	0.98	1	0.18	0.9	0	162.88	2.07	0	8.25	150.15	0	35	35	5392.4	57.38	1	23	NA	NA	NA	NA	120.2	NA	15.9	2	NA	NA	25.3	NA	18.8	NA	54.6	NA	NA	NA	NA	NA	NA	NA	0.149	0	0.0031	0	61	7
63293	0.82	0.04	0	0.2	1.78	0	0.39	1.9	0	156.64	1.99	0	11.34	206.39	0	0.6	0.6	707.2	7.5	1	67.8	NA	NA	NA	NA	150.2	NA	30.1	NA	31	NA	32	NA	30.8	NA	84.1	NA	20	20	NA	NA	20	NA	0.02	0	4e-04	1	8	7
63294	0.87	0.042	0	0.7	6.23	0	4.42	22.1	0	178.07	2.26	0	11.32	206.02	0	0.7	0.7	972.4	6.36	4	NA	NA	NA	NA	NA	NA	NA	NA	NA	NA	NA	NA	NA	NA	NA	NA	NA	NA	NA	NA	NA	NA	NA	0.022	0	4e-04	1	11	7
63295	1.36	0.066	0	0.39	3.47	0	0.2	1	0	214.31	2.72	0	10.18	185.28	0	4.5	4.5	6188	6.43	1	70	NA	NA	NA	NA	173.5	3	23.3	NA	38.7	NA	40	NA	27.6	NA	97.1	NA	21.3	21.2	NA	NA	21.3	NA	0.114	0	0.0014	0	70	7
63296	2.54	0.123	0	0.47	4.18	0	2.81	14	0	197.69	2.51	0	11.56	210.39	0	7.2	7.2	10696.4	5.95	1	55.6	NA	NA	NA	NA	154.8	NA	23.2	NA	34.4	NA	32.5	NA	29	NA	78.8	NA	16	16.2	NA	NA	16.1	NA	0.011	1	0.0018	0	121	7
63297	0.69	0.033	0	0.22	1.96	0	0.33	1.6	0	193.26	2.45	0	8.72	158.7	0	21	21	25989.6	7.14	1	94.2	NA	NA	NA	NA	175.5	NA	30.6	NA	41.2	NA	38.5	NA	35.2	NA	107.5	NA	25.2	25.1	NA	NA	25.2	NA	0.017	0	0.0022	0	294	7
63298	0.58	0.028	0	0.2	1.78	0	6.1	30.4	0	174.01	2.21	0	14.86	270.45	0	4.7	4.7	5657.6	7.34	1	46.9	NA	NA	NA	NA	155.5	NA	19.4	NA	34.7	NA	32.2	NA	23.7	NA	65.8	NA	14.3	14	NA	NA	14.2	NA	0.041	0	6e-04	0	64	7
63299	0.48	0.023	0	0.11	0.98	1	0.34	1.7	0	197.4	2.51	0	13.75	250.25	0	5.8	5.8	19624.8	2.61	1	64.1	NA	NA	NA	NA	161.8	NA	24.5	2	39.2	NA	35.4	NA	29.2	NA	75.2	NA	18	18.2	NA	NA	18.1	NA	0.646	0	0.0024	0	222	7
63300	1.3	0.063	0	0.11	0.98	1	0.16	0.8	0	163.08	2.07	0	12.84	233.69	0	NA	NA	NA	NA	1	19.6	NA	NA	NA	NA	110.3	NA	16.1	2	NA	NA	23	NA	16.8	NA	55.5	NA	NA	NA	NA	NA	NA	NA	0.019	0	NA	NA	NA	7
63301	0.78	0.038	0	0.11	0.98	1	1.29	6.4	0	196.74	2.5	0	4.91	89.36	0	3.4	3.4	5215.6	5.76	1	116.3	NA	NA	NA	NA	167.7	3	41.4	NA	44.6	NA	40.4	NA	42	NA	112.7	NA	27.4	27.2	NA	NA	27.3	NA	0.077	0	0.0035	0	59	7
63302	0.73	0.035	0	2.7	24.02	0	0.4	2	0	186.7	2.37	0	8.86	161.25	0	2.8	2.8	3889.6	6.36	1	81.6	NA	NA	NA	NA	190.2	NA	22.6	NA	47	NA	45.2	NA	33.3	NA	88.2	NA	18.8	18.9	NA	NA	18.9	NA	105	0	0.0415	0	44	7
63303	NA	NA	NA	NA	NA	NA	NA	NA	NA	NA	NA	NA	NA	NA	NA	7.6	7.6	8840	7.6	1	45	NA	NA	NA	NA	126.6	NA	28.1	4	NA	NA	27.3	NA	27.1	NA	84.7	NA	NA	NA	NA	NA	NA	NA	NA	NA	0.0023	0	100	7
63304	0.36	0.017	0	0.11	0.98	1	0.96	4.8	0	177.61	2.26	0	15.55	283.01	0	1.7	1.7	2563.6	5.86	1	102.6	NA	NA	NA	NA	160.2	NA	40	NA	35	NA	37	NA	36	NA	125	NA	25.7	26	NA	NA	25.9	NA	NA	NA	4e-04	1	29	7
63305	1.33	0.064	0	0.71	6.32	0	0.47	2.3	0	163.71	2.08	0	11.69	212.76	0	4.8	4.8	14851.2	2.86	1	92.7	NA	NA	NA	NA	186.2	NA	26.7	NA	43.6	NA	40.5	NA	36.2	NA	93	NA	21.1	21.3	NA	NA	21.2	NA	399	0	0.612	0	168	7
63306	1.59	0.077	0	0.17	1.51	0	1.87	9.3	0	154.59	1.96	0	5.4	98.28	0	4.6	4.6	12464.4	3.26	1	95.2	NA	NA	NA	NA	175.6	NA	30.9	NA	38.4	NA	36.2	NA	37.8	NA	103.5	NA	22.5	22.8	NA	NA	22.7	NA	0.011	1	0.0011	0	141	7
63307	NA	NA	NA	NA	NA	NA	NA	NA	NA	NA	NA	NA	NA	NA	NA	4.7	4.7	9016.8	4.61	1	31.5	NA	NA	NA	NA	138.2	NA	16.5	2	30.3	NA	27	NA	20.6	NA	57	NA	12.8	12.8	NA	NA	12.8	NA	NA	NA	4e-04	1	102	7
63308	0.58	0.028	0	0.37	3.29	0	1.65	8.2	0	232.04	2.95	0	10.02	182.36	0	4.1	4.1	18298.8	1.98	1	72.5	NA	NA	NA	NA	178	NA	22.9	NA	42.2	NA	39	NA	30	NA	81	NA	19.8	19.6	NA	NA	19.7	NA	0.239	0	0.0043	0	207	7
63310	13.26	0.64	0	1.1	9.79	0	7.09	35.4	0	198.52	2.52	0	6.45	117.39	0	1724	1724	21569.6	706.56	1	86.6	NA	NA	NA	NA	164.2	NA	32.1	NA	41	NA	38.8	NA	30.1	NA	102	NA	26.8	26.5	NA	NA	26.7	NA	166	0	0.592	0	244	7
63311	7.97	0.385	0	0.33	2.94	0	1.15	5.7	0	187.01	2.38	0	6.76	123.03	0	14.6	14.6	9547.2	13.52	1	77.4	NA	NA	NA	NA	181.4	NA	23.5	NA	44.7	NA	41.5	NA	30.2	NA	97.9	NA	24.8	24	24	23.8	23.9	NA	0.097	0	0.0021	0	108	7
63312	1.67	0.081	0	1.08	9.61	0	1.53	7.6	0	178.13	2.26	0	6.79	123.58	0	93.5	93.5	18033.6	45.83	1	83.6	NA	NA	NA	NA	188.8	NA	23.5	NA	41.2	NA	41.5	NA	32.5	NA	102.3	NA	21	20.7	NA	NA	20.9	NA	283	0	NA	NA	204	7
63313	0.91	0.044	0	0.28	2.49	0	0.43	2.1	0	175.85	2.23	0	5.85	106.47	0	7.6	7.6	19536.4	3.44	1	96.3	NA	NA	NA	NA	180.8	NA	29.5	NA	42.8	NA	40.1	NA	36.7	NA	111.1	NA	29.4	28.2	28	28.1	28.1	NA	0.011	1	4e-04	1	221	7
63315	1.56	0.075	0	0.59	5.25	0	4.59	22.9	0	199.26	2.53	0	13.33	242.61	0	22	22	13171.6	14.77	1	71	NA	NA	NA	NA	153.8	NA	30	NA	33.7	NA	33.6	NA	34.8	NA	90.2	NA	20.6	20.6	NA	NA	20.6	NA	0.036	0	0.001	0	149	7
63316	0.64	0.031	0	0.22	1.96	0	1.35	6.7	0	162.51	2.06	0	6.68	121.58	0	1.6	1.6	5834.4	2.42	1	56.2	NA	NA	NA	NA	144.9	NA	26.8	4	35.3	NA	32.7	NA	28.7	NA	83.8	NA	20.4	20.1	NA	NA	20.3	NA	0.03	0	0.0016	0	66	7
63317	1.7	0.082	0	0.49	4.36	0	1.13	5.6	0	200.69	2.55	0	12.31	224.04	0	1.3	1.3	3536	3.25	1	77.5	NA	NA	NA	NA	173.9	NA	25.6	NA	40	NA	34	NA	34.8	NA	84.5	NA	18.7	18.5	NA	NA	18.6	NA	18.7	0	0.0124	0	40	7
63318	0.59	0.028	0	0.25	2.22	0	0.35	1.7	0	211.55	2.69	0	6.09	110.84	0	21	21	31824	5.83	1	75.4	NA	NA	NA	NA	161.7	NA	28.8	NA	36.7	NA	33.3	NA	34.3	NA	96.8	NA	25.6	25.4	NA	NA	25.5	NA	5.4	0	0.0493	0	360	7
63320	1.41	0.068	0	0.46	4.09	0	0.99	4.9	0	198.27	2.52	0	14.25	259.35	0	1.1	1.1	1414.4	6.88	1	48.6	NA	NA	NA	NA	152.5	NA	20.9	NA	36.1	NA	34	NA	25.1	NA	74	NA	16.3	16.5	NA	NA	16.4	NA	0.021	0	4e-04	1	16	7
63321	0.55	0.027	0	0.11	0.98	1	0.28	1.4	0	182.51	2.32	0	12.21	222.22	0	13.2	13.2	7160.4	16.3	1	22.9	NA	NA	NA	NA	113.9	NA	17.7	3	NA	NA	23.5	NA	19.7	NA	61	NA	NA	NA	NA	NA	NA	NA	0.011	1	8e-04	0	81	7
63322	NA	NA	NA	NA	NA	NA	NA	NA	NA	NA	NA	NA	NA	NA	NA	NA	NA	NA	NA	1	25.7	NA	NA	NA	NA	118.7	NA	18.2	3	NA	NA	25.9	NA	23.7	NA	55.7	NA	NA	NA	NA	NA	NA	NA	NA	NA	NA	NA	NA	7
63323	1.19	0.057	0	0.84	7.47	0	4.77	23.8	0	218.64	2.78	0	12.58	228.96	0	12.8	12.8	15381.6	7.36	1	49.8	NA	NA	NA	NA	160.6	NA	19.3	NA	38.5	NA	33.4	NA	25.6	NA	70.7	NA	13.8	14	NA	NA	13.9	NA	0.011	1	4e-04	1	174	7
63324	1.37	0.066	0	0.28	2.49	0	4.59	22.9	0	224.92	2.86	0	13.5	245.7	0	5.8	5.8	14144	3.63	2	99.4	3	NA	NA	NA	171.5	NA	33.8	NA	NA	1	NA	1	NA	1	NA	1	NA	NA	NA	NA	NA	1	0.046	0	0.0013	0	160	7
63325	NA	NA	NA	NA	NA	NA	NA	NA	NA	NA	NA	NA	NA	NA	NA	NA	NA	NA	NA	1	13.3	NA	89	NA	NA	87.6	NA	17.3	2	NA	NA	17.5	NA	17	NA	45.6	NA	NA	NA	NA	NA	NA	NA	NA	NA	NA	NA	NA	7
63326	1.8	0.087	0	0.4	3.56	0	0.89	4.4	0	181.58	2.31	0	9.65	175.63	0	9.4	9.4	12199.2	6.81	1	93.5	NA	NA	NA	NA	155	NA	38.9	NA	35.5	NA	36	NA	35.1	NA	114.4	NA	27.3	27.5	NA	NA	27.4	NA	0.028	0	0.0015	0	138	7
63327	1.08	0.052	0	0.34	3.02	0	0.27	1.3	0	195.37	2.48	0	11.14	202.75	0	5.4	5.4	5569.2	8.57	1	58.6	NA	NA	NA	NA	167.1	NA	21	2	39.9	NA	35.5	NA	26.5	NA	69.9	NA	14.9	14.8	NA	NA	14.9	NA	1.04	0	0.0033	0	63	7
63328	1.6	0.077	0	0.81	7.21	0	0.2	1	0	157.56	2	0	8.15	148.33	0	6	6	12818	4.14	1	80.8	NA	NA	NA	NA	159.4	NA	31.8	NA	36.8	NA	34.8	NA	35.8	NA	105.5	NA	23.9	23.8	NA	NA	23.9	NA	0.011	1	NA	NA	145	7
63329	1.79	0.086	0	0.45	4	0	2.73	13.6	0	191.11	2.43	0	9.53	173.45	0	6.1	6.1	3447.6	15.64	1	77.1	NA	NA	NA	NA	157.4	NA	31.1	NA	32.6	NA	34.6	NA	31.5	NA	102.4	NA	26.1	26.1	NA	NA	26.1	NA	0.011	1	4e-04	1	39	7
63330	10.08	0.487	0	7	62.28	0	1.45	7.2	0	165.18	2.1	0	5.86	106.65	0	137	137	23249.2	52.09	1	57	NA	NA	NA	NA	168.1	NA	20.2	NA	39	NA	37.3	NA	26.5	NA	76	NA	16.6	16.3	NA	NA	16.5	NA	411	0	0.996	0	263	7
63331	0.18	0.009	1	0.58	5.16	0	0.49	2.4	0	196.55	2.5	0	19.38	352.72	0	19.9	19.9	15646.8	11.24	1	160.8	NA	NA	NA	NA	178	NA	50.8	NA	37.6	NA	39.5	NA	45	NA	145.3	NA	35.3	35.3	NA	NA	35.3	NA	5.48	0	0.152	0	177	7
63332	0.64	0.031	0	0.11	0.98	1	0.23	1.1	0	203.79	2.59	0	10.4	189.28	0	5.6	5.6	10431.2	4.75	1	49.3	NA	NA	NA	NA	157.1	NA	20	2	38.7	NA	32	NA	26.5	NA	73.4	NA	15.8	15.6	NA	NA	15.7	NA	0.011	1	0.0012	0	118	7
63333	4.22	0.204	0	0.47	4.18	0	2.42	12.1	0	181.57	2.31	0	5.19	94.46	0	10.8	10.8	16530.8	5.78	1	98.5	NA	NA	NA	NA	171.2	NA	33.6	NA	44.7	NA	41.4	NA	35.4	NA	107.3	NA	25	25.2	NA	NA	25.1	NA	0.046	0	4e-04	1	187	7
63334	0.51	0.025	0	0.17	1.51	0	0.39	1.9	0	167.35	2.13	0	8.6	156.52	0	26.6	26.6	9458.8	24.86	1	32.7	NA	NA	NA	NA	143.4	NA	15.9	2	35.6	NA	30	NA	19.7	NA	58.6	NA	13.1	13.3	NA	NA	13.2	NA	0.148	0	0.0031	0	107	7
63335	0.7	0.034	0	0.11	0.98	1	0.3	1.5	0	175.09	2.22	0	6.1	111.02	0	2	2	3978	4.44	1	37.5	NA	NA	NA	NA	133.8	NA	20.9	3	33	NA	30	NA	25	NA	71.5	NA	17.9	18.2	NA	NA	18.1	NA	0.173	0	0.0023	0	45	7
63336	0.81	0.039	0	0.11	0.98	1	0.73	3.6	0	179.75	2.28	0	11.46	208.57	0	550	550	9105.2	533.98	1	26.3	NA	NA	NA	NA	125.8	NA	16.6	2	28.9	NA	26.1	NA	20.9	NA	60.2	NA	13	12.8	NA	NA	12.9	NA	0.041	0	4e-04	1	103	7
63337	NA	NA	NA	NA	NA	NA	NA	NA	NA	NA	NA	NA	NA	NA	NA	15.4	15.4	13260	10.27	2	60.4	3	NA	NA	NA	163.8	NA	22.5	NA	NA	1	NA	1	NA	1	NA	1	NA	NA	NA	NA	NA	1	NA	NA	4e-04	1	150	7
63338	0.39	0.019	0	0.22	1.96	0	1.24	6.2	0	162.58	2.06	0	10.56	192.19	0	3.8	3.8	19271.2	1.74	1	93	NA	NA	NA	NA	174.9	NA	30.4	NA	44	NA	39	NA	42.6	NA	93.3	NA	21.8	21.9	NA	NA	21.9	NA	0.011	1	4e-04	1	218	7
63339	0.81	0.039	0	0.33	2.94	0	5.94	29.6	0	183.82	2.33	0	5.22	95	0	3.9	3.9	5569.2	6.19	1	55.3	NA	NA	NA	NA	149.9	NA	24.6	NA	34.5	NA	32.5	NA	28.8	NA	83.3	NA	16.9	16.9	NA	NA	16.9	NA	0.011	1	4e-04	1	63	7
63340	0.43	0.021	0	0.32	2.85	0	1.05	5.2	0	201.63	2.56	0	6.63	120.67	0	5.1	5.1	9635.6	4.68	1	101.1	NA	NA	NA	NA	184.6	NA	29.7	NA	46.1	NA	43.9	NA	35.9	NA	104.1	NA	23.2	23	NA	NA	23.1	NA	263	0	0.194	0	109	7
63341	1.6	0.077	0	0.38	3.38	0	0.19	0.9	0	247.51	3.14	0	10.59	192.74	0	3.7	3.7	5569.2	5.87	1	89.2	NA	NA	NA	NA	167.3	NA	31.9	NA	39.2	NA	39.2	NA	33.5	NA	112.5	NA	26.8	27	NA	NA	26.9	NA	0.039	0	7e-04	0	63	7
63342	1.17	0.057	0	0.11	0.98	1	0.77	3.8	0	150.79	1.92	0	12.61	229.5	0	18.6	18.6	19978.4	8.23	1	46	NA	NA	NA	NA	148.8	NA	20.8	3	36	NA	31.2	NA	25.1	NA	73.5	NA	15.7	15.9	NA	NA	15.8	NA	0.011	1	0.0037	0	226	7
63343	0.5	0.024	0	0.35	3.11	0	0.39	1.9	0	197.51	2.51	0	11.2	203.84	0	9.3	9.3	14055.6	5.85	1	119.4	NA	NA	NA	NA	166.7	NA	43	NA	34	NA	40	NA	37	NA	139.5	NA	33	33	NA	NA	33	NA	0.011	1	4e-04	1	159	7
63344	1.18	0.057	0	0.11	0.98	1	1.56	7.8	0	164.52	2.09	0	13.66	248.61	0	3.5	3.5	6011.2	5.15	1	50.4	NA	NA	NA	NA	154.9	NA	21	NA	36.4	NA	29.8	NA	25.2	NA	78	NA	16	16.2	NA	NA	16.1	NA	0.349	0	NA	NA	68	7
63345	2.18	0.105	0	0.4	3.56	0	2.22	11.1	0	156.4	1.99	0	7.8	141.96	0	3.2	3.2	6453.2	4.38	1	58.5	NA	NA	NA	NA	164.9	NA	21.5	NA	42	NA	36.2	NA	28.4	NA	80.4	NA	18	18.1	NA	NA	18.1	NA	0.927	0	0.0093	0	73	7
63346	0.88	0.043	0	0.18	1.6	0	0.48	2.4	0	206.14	2.62	0	8.61	156.7	0	5.5	5.5	10166	4.78	1	77.4	NA	NA	NA	NA	174.4	NA	25.4	NA	42.5	NA	37.9	NA	30.5	NA	94	NA	21.5	21.6	NA	NA	21.6	NA	0.011	1	4e-04	1	115	7
63347	0.56	0.027	0	0.11	0.98	1	0.61	3	0	262.2	3.33	0	11.39	207.3	0	18.2	18.2	18740.8	8.58	1	93	NA	NA	NA	NA	163.7	NA	34.7	4	38.5	NA	35.6	NA	34.7	NA	103.5	NA	23.1	23.3	NA	NA	23.2	NA	0.011	1	4e-04	1	212	7
63349	1.01	0.049	0	1.02	9.07	0	0.26	1.3	0	179	2.27	0	20.53	373.65	0	14.1	14.1	12552.8	9.93	1	114	NA	NA	NA	NA	165.1	NA	41.8	NA	38.4	NA	37.3	NA	37.3	NA	126.6	NA	32.8	31.2	31.8	32	31.7	NA	0.041	0	NA	NA	142	7
63350	0.55	0.027	0	0.18	1.6	0	0.11	0.5	1	194.21	2.47	0	9.5	172.9	0	7.2	7.2	9724	6.55	1	95.3	NA	NA	NA	NA	175.4	NA	31	4	42	NA	38	NA	35.2	NA	103	NA	21.8	22	NA	NA	21.9	NA	0.187	0	NA	NA	110	7
63351	0.49	0.024	0	0.34	3.02	0	2.02	10.1	0	168.12	2.14	0	12.11	220.4	0	8.5	8.5	12110.8	6.2	4	NA	NA	NA	NA	NA	NA	NA	NA	NA	NA	NA	NA	NA	NA	NA	NA	NA	NA	NA	NA	NA	NA	NA	0.031	0	NA	NA	137	7
63352	2.2	0.106	0	3.07	27.31	0	0.34	1.7	0	182.65	2.32	0	7.03	127.95	0	22.8	22.8	4331.6	46.53	2	78.1	3	NA	NA	NA	184.8	NA	22.9	NA	NA	1	NA	1	NA	1	NA	1	NA	NA	NA	NA	NA	1	117	0	0.123	0	49	7
63353	0.49	0.024	0	0.29	2.58	0	0.38	1.9	0	192.86	2.45	0	13.47	245.15	0	4.8	4.8	16088.8	2.64	1	90.4	NA	NA	NA	NA	169.5	NA	31.5	NA	39.6	NA	37.6	NA	35.1	NA	106.4	NA	21	21.2	NA	NA	21.1	NA	0.049	0	0.0029	0	182	7
63354	NA	NA	NA	NA	NA	NA	NA	NA	NA	NA	NA	NA	NA	NA	NA	NA	NA	NA	NA	1	10.3	NA	78.6	NA	NA	NA	NA	NA	NA	NA	NA	16.5	NA	16	NA	NA	NA	NA	NA	NA	NA	NA	NA	NA	NA	NA	NA	NA	7
63355	1.34	0.065	0	0.17	1.51	0	2.22	11.1	0	178.8	2.27	0	14.05	255.71	0	6.6	6.6	10608	5.5	1	32.9	NA	NA	NA	NA	135.4	NA	17.9	2	32.8	NA	27.2	NA	22	NA	59.1	NA	12	11.9	NA	NA	12	NA	0.057	0	0.0023	0	120	7
63357	2.35	0.114	0	0.36	3.2	0	0.4	2	0	179.44	2.28	0	16.02	291.56	0	29.2	29.2	13790.4	18.72	1	97.6	NA	NA	NA	NA	157.8	NA	39.2	NA	34.8	NA	34	NA	35.7	NA	114	NA	26.4	26.2	NA	NA	26.3	NA	0.099	0	0.0078	0	156	7
63358	0.56	0.027	0	0.11	0.98	1	0.87	4.3	0	166.85	2.12	0	7.27	132.31	0	13	13	12110.8	9.49	1	18.5	NA	NA	NA	NA	117.9	NA	13.3	1	NA	NA	25.6	NA	15.5	NA	50.8	NA	NA	NA	NA	NA	NA	NA	0.104	0	NA	NA	137	7
63360	3.82	0.185	0	0.65	5.78	0	0.31	1.5	0	128.2	1.63	0	9.35	170.17	0	15.3	15.3	9989.2	13.54	1	37.2	NA	NA	NA	NA	153.7	NA	15.7	NA	35.3	NA	35.3	NA	19.3	NA	76.1	NA	17.8	17.6	NA	NA	17.7	NA	0.019	0	0.001	0	113	7
63361	0.87	0.042	0	0.3	2.67	0	0.23	1.1	0	231.67	2.94	0	6.52	118.66	0	1.5	1.5	4331.6	3.06	1	84.9	NA	NA	NA	NA	182.1	NA	25.6	NA	47.9	NA	40.6	NA	33.3	NA	103.9	NA	26.1	26.2	NA	NA	26.2	NA	0.043	0	4e-04	1	49	7
63363	1.37	0.066	0	0.51	4.54	0	0.85	4.2	0	185.2	2.35	0	8.85	161.07	0	5.8	5.8	4331.6	11.84	1	92.2	NA	NA	NA	NA	158.5	NA	36.7	NA	35.6	NA	37	NA	36.4	NA	123.3	NA	26.2	25.9	NA	NA	26.1	NA	0.068	0	0.0012	0	49	7
63364	NA	NA	NA	NA	NA	NA	NA	NA	NA	NA	NA	NA	NA	NA	NA	18.8	18.8	7956	20.89	3	56.7	NA	NA	NA	NA	140.3	NA	28.8	NA	36.3	NA	32	NA	28.2	NA	86.6	NA	NA	NA	NA	NA	NA	1	NA	NA	9e-04	0	90	7
63365	2.4	0.116	0	0.58	5.16	0	3.02	15.1	0	215.29	2.73	0	8.02	145.96	0	5.9	5.9	14497.6	3.6	1	82.4	NA	NA	NA	NA	165.3	NA	30.2	NA	39.1	NA	38.2	NA	30.8	NA	101	NA	22	21.9	NA	NA	22	NA	0.04	0	0.002	0	164	7
63366	0.72	0.035	0	0.24	2.14	0	0.52	2.6	0	159.2	2.02	0	10.9	198.38	0	500	500	10608	416.67	1	57.4	NA	NA	NA	NA	154.8	NA	24	3	38.9	NA	33	NA	29.7	NA	79.1	NA	18.5	17.4	16.9	17.2	17.2	NA	0.127	0	0.0212	0	120	7
63367	0.95	0.046	0	0.2	1.78	0	0.28	1.4	0	175.98	2.23	0	8.91	162.16	0	7.3	7.3	10254.4	6.29	1	34.3	NA	NA	NA	NA	143.1	NA	16.8	2	34.3	NA	31	NA	20.9	NA	62.4	NA	18.4	18.2	NA	NA	18.3	NA	0.778	0	0.0073	0	116	7
63368	0.56	0.027	0	0.11	0.98	1	0.6	3	0	176.65	2.24	0	10.57	192.37	0	133	133	8928.4	131.68	1	29.5	NA	NA	NA	NA	123.6	NA	19.3	3	NA	NA	28	NA	21.4	NA	66.3	NA	NA	NA	NA	NA	NA	NA	0.038	0	0.0025	0	101	7
63369	0.8	0.039	0	0.17	1.51	0	1.07	5.3	0	145.08	1.84	0	8.99	163.62	0	3280	3280	14497.6	2000	1	38	NA	NA	NA	NA	158.3	NA	15.2	2	39.3	NA	35.5	NA	19.9	NA	59.3	NA	13.9	13.7	NA	NA	13.8	NA	NA	NA	0.0043	0	164	7
63370	0.45	0.022	0	0.11	0.98	1	0.4	2	0	161.68	2.05	0	8.85	161.07	0	8.1	8.1	7956	9	1	33.3	NA	NA	NA	NA	123.9	NA	21.7	4	NA	NA	26	NA	23.3	NA	74.7	NA	NA	NA	NA	NA	NA	NA	0.069	0	0.0083	0	90	7
63371	0.5	0.024	0	0.16	1.42	0	0.63	3.1	0	163.99	2.08	0	7.01	127.58	0	180	180	16884.4	94.24	1	44.7	NA	NA	NA	NA	158.2	NA	17.9	2	39.8	NA	32.6	NA	24.2	NA	64.3	NA	16.4	16.3	NA	NA	16.4	NA	0.176	0	0.0042	0	191	7
63372	0.44	0.021	0	0.11	0.98	1	0.29	1.4	0	188.34	2.39	0	13.05	237.51	0	NA	NA	NA	NA	1	11.6	NA	87.1	NA	NA	87.8	NA	15	2	NA	NA	17	NA	15.1	NA	44.4	NA	NA	NA	NA	NA	NA	NA	NA	NA	NA	NA	NA	7
63373	0.64	0.031	0	0.23	2.05	0	0.73	3.6	0	185.28	2.35	0	14.26	259.53	0	10.4	10.4	23072.4	3.98	4	NA	NA	NA	NA	NA	NA	NA	NA	NA	NA	NA	NA	NA	NA	NA	NA	NA	NA	NA	NA	NA	NA	NA	138	0	NA	NA	261	7
63374	1.52	0.073	0	0.86	7.65	0	0.18	0.9	0	179	2.27	0	7.86	143.05	0	8.9	8.9	14144	5.56	1	87.7	NA	NA	NA	NA	182.9	NA	26.2	NA	39	NA	41	NA	32	NA	109	NA	25.7	26	NA	NA	25.9	NA	384	0	0.608	0	160	7
63375	0.28	0.014	0	0.11	0.98	1	0.11	0.5	1	220.83	2.8	0	11.42	207.84	0	246.5	246.5	26962	80.82	1	68	NA	NA	NA	NA	157.7	NA	27.3	3	35.7	NA	33.5	NA	29.3	NA	97.2	NA	21	21	NA	NA	21	NA	0.069	0	0.0051	0	305	7
63376	2.14	0.103	0	0.11	0.98	1	0.23	1.1	0	195.64	2.48	0	13.12	238.78	0	11	11	10784.8	9.02	1	47.3	NA	NA	NA	NA	142	NA	23.5	4	34.6	NA	31	NA	25.7	NA	86.4	NA	20	20.4	NA	NA	20.2	NA	0.025	0	0.001	0	122	7
63377	0.94	0.045	0	0.32	2.85	0	1.64	8.2	0	181.13	2.3	0	5.07	92.27	0	1410	1410	5569.2	2238.1	1	110.6	NA	NA	NA	NA	171.7	NA	37.5	NA	38	NA	36.3	NA	36.7	NA	118	NA	28.4	28.7	NA	NA	28.6	NA	0.034	0	7e-04	0	63	7
63378	1.26	0.061	0	0.23	2.05	0	0.39	1.9	0	187.9	2.39	0	17.7	322.14	0	11.8	11.8	21569.6	4.84	1	55.7	NA	NA	NA	NA	167.8	NA	19.8	2	38.8	NA	35.7	NA	25	NA	74.5	NA	16.5	16.5	NA	NA	16.5	NA	0.017	0	4e-04	1	244	7
63379	1.38	0.067	0	0.11	0.98	1	0.58	2.9	0	160.17	2.03	0	6.61	120.3	0	20.2	20.2	18033.6	9.9	3	28.6	NA	NA	NA	NA	139.2	NA	14.8	2	NA	1	29.8	NA	18.3	NA	NA	1	NA	NA	NA	NA	NA	1	0.711	0	0.0211	0	204	7
63380	2.62	0.127	0	1.11	9.88	0	0.2	1	0	170.82	2.17	0	6.46	117.57	0	2.8	2.8	5304	4.67	1	77.9	NA	NA	NA	NA	180.5	NA	23.9	NA	37.2	NA	39.7	NA	32.3	NA	95.8	NA	19.9	19.6	NA	NA	19.8	NA	468	0	0.711	0	60	7
63381	0.64	0.031	0	0.11	0.98	1	0.23	1.1	0	165.34	2.1	0	11.88	216.22	0	NA	NA	NA	NA	1	17.4	NA	104.5	NA	NA	103.5	NA	16.2	2	NA	NA	21.7	NA	16.8	NA	52	NA	NA	NA	NA	NA	NA	NA	0.011	1	NA	NA	NA	7
63382	2.85	0.138	0	0.29	2.58	0	0.44	2.2	0	155.97	1.98	0	16.5	300.3	0	4.4	4.4	5392.4	7.21	1	95.8	NA	NA	NA	NA	168.9	NA	33.6	NA	40.3	NA	39	NA	37.2	NA	104.5	NA	24	24.2	NA	NA	24.1	NA	0.025	0	0.0028	0	61	7
63383	1.21	0.058	0	0.24	2.14	0	0.89	4.4	0	205.65	2.61	0	9.28	168.9	0	5.4	5.4	15116.4	3.16	1	102.9	NA	NA	NA	NA	175.2	NA	33.5	NA	43.6	NA	42	NA	39.7	NA	109	NA	27.2	26.8	NA	NA	27	NA	0.026	0	NA	NA	171	7
63384	NA	NA	NA	NA	NA	NA	NA	NA	NA	NA	NA	NA	NA	NA	NA	119	119	6188	170	1	46.5	NA	NA	NA	NA	153	NA	19.9	2	36.5	NA	34	NA	24.9	NA	68.1	NA	15.3	15.5	NA	NA	15.4	NA	NA	NA	NA	NA	70	7
63385	2.17	0.105	0	0.93	8.27	0	1.12	5.6	0	188.77	2.4	0	6.71	122.12	0	4.5	4.5	7160.4	5.56	1	86.8	NA	NA	NA	NA	161.5	NA	33.3	NA	39.3	NA	38.1	NA	35.4	NA	106.8	NA	26	25.7	NA	NA	25.9	NA	0.055	0	0.001	0	81	7
63386	1.2	0.058	0	0.19	1.69	0	0.18	0.9	0	193.71	2.46	0	20.12	366.18	0	11	11	14762.8	6.59	1	26.1	NA	NA	NA	NA	117.7	NA	18.8	3	NA	NA	24.7	NA	19.9	NA	58.1	NA	NA	NA	NA	NA	NA	NA	0.023	0	0.0026	0	167	7
63387	0.44	0.021	0	0.24	2.14	0	0.43	2.1	0	163.56	2.08	0	9.66	175.81	0	21	21	12199.2	15.22	1	66.1	NA	NA	NA	NA	176.4	NA	21.2	NA	43.6	NA	38.2	NA	31.7	NA	74.1	NA	17.3	17	NA	NA	17.2	NA	21	0	0.0295	0	138	7
63388	4	0.193	0	0.27	2.4	0	4.89	24.4	0	170.76	2.17	0	10.03	182.55	0	5.4	5.4	12022.4	3.97	1	86.7	NA	NA	NA	NA	160.3	NA	33.7	NA	41	NA	38	NA	37	NA	103.7	NA	23	22.7	NA	NA	22.9	NA	0.032	0	7e-04	0	136	7
63389	1.08	0.052	0	0.44	3.91	0	0.63	3.1	0	165.49	2.1	0	7.32	133.22	0	6.6	6.6	6276.4	9.3	1	67.6	NA	NA	NA	NA	172.7	NA	22.7	NA	39.3	NA	36.4	NA	29.7	NA	97.1	NA	20.7	20.4	NA	NA	20.6	NA	0.011	1	4e-04	1	71	7
63390	1.61	0.078	0	0.11	0.98	1	0.49	2.4	0	215.83	2.74	0	5.41	98.46	0	15.4	15.4	16354	8.32	3	95.2	NA	NA	NA	NA	167.1	NA	34.1	NA	35	NA	36.5	NA	34.4	NA	NA	NA	25.2	25	NA	NA	25.1	NA	0.023	0	0.0018	0	185	7
63391	1.15	0.056	0	0.42	3.74	0	1.23	6.1	0	252.87	3.21	0	9.03	164.35	0	18.6	18.6	18298.8	8.99	1	88.5	NA	NA	NA	NA	169.9	NA	30.7	NA	39.3	NA	38.8	NA	35.3	NA	103.6	NA	24.3	24.4	NA	NA	24.4	NA	0.063	0	0.0043	0	207	7
63392	0.38	0.018	0	0.25	2.22	0	0.36	1.8	0	207.14	2.63	0	21.93	399.13	0	8.6	8.6	16000.4	4.75	1	108.3	NA	NA	NA	NA	159.6	NA	42.5	NA	37	NA	36	NA	38.2	NA	120.2	NA	25.8	26.2	NA	NA	26	NA	0.131	0	0.0069	0	181	7
63393	0.96	0.046	0	0.75	6.67	0	0.42	2.1	0	211.12	2.68	0	8.94	162.71	0	15.8	15.8	10342.8	13.5	1	104.3	NA	NA	NA	NA	162.1	NA	39.7	4	38.1	NA	37	NA	43.8	NA	115.5	NA	29.4	29.3	NA	NA	29.4	NA	14.7	0	0.0328	0	117	7
63394	1.16	0.056	0	0.64	5.69	0	1.22	6.1	0	195.58	2.48	0	13.42	244.24	0	0.9	0.9	8132.8	0.98	1	75.1	NA	NA	NA	NA	180.5	NA	23.1	2	40.6	NA	37.8	NA	32.8	NA	82.9	NA	18	18.1	NA	NA	18.1	NA	115	0	0.0104	0	92	7
63395	NA	NA	NA	NA	NA	NA	NA	NA	NA	NA	NA	NA	NA	NA	NA	NA	NA	NA	NA	2	44.9	NA	NA	NA	NA	149.3	3	20.1	NA	NA	1	NA	1	NA	1	NA	1	NA	NA	NA	NA	NA	1	NA	NA	NA	NA	NA	7
63396	2.09	0.101	0	0.36	3.2	0	1.94	9.7	0	196.89	2.5	0	10.36	188.55	0	7.1	7.1	3447.6	18.21	1	85.6	NA	NA	NA	NA	177.1	NA	27.3	NA	42.6	NA	41	NA	30.7	NA	113.3	NA	25.1	25.7	25.7	25.7	25.7	NA	0.015	0	4e-04	1	39	7
63397	1.89	0.091	0	1.18	10.5	0	1.82	9.1	0	236.37	3	0	18.15	330.33	0	3.3	3.3	6276.4	4.65	1	61.3	NA	NA	NA	NA	147.2	NA	28.3	NA	33	NA	33	NA	31.2	NA	94.8	NA	24	24	NA	NA	24	NA	0.08	0	0.0034	0	71	7
63398	1.97	0.095	0	1.19	10.59	0	0.11	0.5	1	171.17	2.17	0	20.71	376.92	0	NA	NA	NA	NA	2	53.2	3	NA	NA	NA	141.3	3	26.6	NA	NA	1	NA	1	NA	1	NA	1	NA	NA	NA	NA	NA	1	0.036	0	NA	NA	NA	7
63399	1.32	0.064	0	0.11	0.98	1	0.38	1.9	0	142.13	1.81	0	6.12	111.38	0	NA	NA	NA	NA	1	18.9	NA	NA	NA	NA	112.4	NA	15	2	NA	NA	21.9	NA	16.8	NA	53.2	NA	NA	NA	NA	NA	NA	NA	0.313	0	NA	NA	NA	7
63400	1.02	0.049	0	0.2	1.78	0	2.02	10.1	0	172.83	2.19	0	11.13	202.57	0	31	31	6188	44.29	1	81.4	NA	NA	NA	NA	168.7	NA	28.6	NA	38.6	NA	37.5	NA	31.3	NA	97.1	NA	21.6	21.5	NA	NA	21.6	NA	0.113	0	0.0011	0	70	7
63401	0.69	0.033	0	0.35	3.11	0	3.89	19.4	0	197.67	2.51	0	17.81	324.14	0	1.6	1.6	2033.2	6.96	1	53.1	NA	NA	NA	NA	159.1	NA	21	NA	36.4	NA	34	NA	26.1	NA	76.7	NA	16.4	16.8	NA	NA	16.6	NA	0.011	1	4e-04	1	23	7
63402	0.64	0.031	0	0.25	2.22	0	4.61	23	0	184.56	2.34	0	12.46	226.77	0	29.1	29.1	12287.6	20.94	1	74.5	NA	NA	NA	NA	151.3	NA	32.5	NA	34	NA	33	NA	32.5	NA	100	NA	22.6	22.6	NA	NA	22.6	NA	0.011	1	6e-04	0	139	7
63403	0.4	0.019	0	0.11	0.98	1	1.21	6	0	148.22	1.88	0	10.91	198.56	0	15.6	15.6	10342.8	13.33	1	48.8	NA	NA	NA	NA	139.4	NA	25.1	4	35.6	NA	28	NA	28.4	NA	81	NA	18.3	18.6	NA	NA	18.5	NA	0.011	1	8e-04	0	117	7
63404	2.76	0.133	0	3.78	33.63	0	0.25	1.2	0	213.34	2.71	0	8.13	147.97	0	256	256	18829.2	120.19	1	77.2	NA	NA	NA	NA	164.9	NA	28.4	NA	35.5	NA	36.7	NA	32.6	NA	97.6	NA	24.2	24.5	NA	NA	24.4	NA	295	0	1.29	0	213	7
63405	1.24	0.06	0	0.18	1.6	0	1.59	7.9	0	147.17	1.87	0	8.12	147.78	0	2.7	2.7	2652	9	1	59.7	NA	NA	NA	NA	164.1	NA	22.2	NA	38.2	NA	36	NA	26.5	NA	83.6	NA	18.8	18.8	NA	NA	18.8	NA	0.011	1	4e-04	1	30	7
63406	0.89	0.043	0	0.11	0.98	1	0.43	2.1	0	209.9	2.67	0	11.25	204.75	0	9.2	9.2	17768.4	4.58	1	40.4	NA	NA	NA	NA	145.7	NA	19	2	33	NA	30.7	NA	23	NA	62	NA	12.9	13	NA	NA	13	NA	1.15	0	0.0762	0	201	7
63407	NA	NA	NA	NA	NA	NA	NA	NA	NA	NA	NA	NA	NA	NA	NA	5.6	5.6	16088.8	3.08	1	57.1	NA	NA	NA	NA	167.6	NA	20.3	2	42.8	NA	35	NA	25.5	NA	73	NA	16.8	16.9	NA	NA	16.9	NA	NA	NA	0.0158	0	182	7
63408	3.64	0.176	0	0.28	2.49	0	0.47	2.3	0	142.18	1.81	0	6.85	124.67	0	17.1	17.1	8309.6	18.19	1	23.6	NA	NA	NA	NA	121.8	NA	15.9	2	29.6	NA	26.8	NA	17.1	NA	56	NA	14.4	15.2	14.5	14.5	14.5	NA	0.104	0	0.0054	0	94	7
63409	1.98	0.096	0	0.64	5.69	0	2.26	11.3	0	165.8	2.11	0	10.88	198.02	0	9.1	9.1	25812.8	3.12	1	85.2	NA	NA	NA	NA	162.1	NA	32.4	NA	42.4	NA	38.6	NA	35.2	NA	107.9	NA	24.8	24.8	NA	NA	24.8	NA	0.019	0	0.0032	0	292	7
63410	1.2	0.058	0	0.88	7.83	0	0.94	4.7	0	199.22	2.53	0	5.74	104.47	0	1.3	1.3	7160.4	1.6	1	70.4	NA	NA	NA	NA	171.6	NA	23.9	NA	40.2	NA	36.5	NA	31	NA	80.1	NA	19.1	19.1	NA	NA	19.1	NA	96.6	0	0.0426	0	81	7
63411	0.76	0.037	0	0.17	1.51	0	0.77	3.8	0	218.41	2.77	0	9.1	165.62	0	47	47	25459.2	16.32	1	65.5	NA	NA	NA	NA	175.6	NA	21.2	2	42.5	NA	38.3	NA	29	NA	70.5	NA	17.6	17.4	NA	NA	17.5	NA	0.011	1	7e-04	0	288	7
63412	0.42	0.02	0	0.24	2.14	0	2.83	14.1	0	164.3	2.09	0	13.79	250.98	0	10	10	9547.2	9.26	1	69.3	NA	NA	NA	NA	164.2	NA	25.7	NA	37.5	NA	35.5	NA	31.2	NA	94.7	NA	22	22	NA	NA	22	NA	0.011	1	4e-04	1	108	7
63413	1	0.048	0	0.18	1.6	0	8.49	42.4	0	186.79	2.37	0	16.16	294.11	0	4.7	4.7	7514	5.53	1	91.5	NA	NA	NA	NA	169.8	NA	31.7	NA	39.7	NA	37.6	NA	34.4	NA	105.2	NA	25.3	25.4	NA	NA	25.4	NA	0.018	0	0.0026	0	85	7
63414	0.46	0.022	0	0.38	3.38	0	2.72	13.6	0	230.57	2.93	0	8.78	159.8	0	3	3	7072	3.75	1	76.4	NA	NA	NA	NA	169.4	NA	26.6	NA	38.2	NA	36	NA	34.1	NA	100.4	NA	19.6	19.8	NA	NA	19.7	NA	119	0	0.0647	0	80	7
63415	0.68	0.033	0	0.11	0.98	1	2.68	13.4	0	239.99	3.05	0	10.4	189.28	0	15.5	15.5	33857.2	4.05	1	94.5	NA	NA	NA	NA	168.4	NA	33.3	4	42.7	NA	36.6	NA	37.7	NA	100.1	NA	24.4	24.7	NA	NA	24.6	NA	0.162	0	0.0233	0	383	7
63416	0.79	0.038	0	0.11	0.98	1	0.11	0.5	1	186.65	2.37	0	7.73	140.69	0	2.4	2.4	2033.2	10.43	2	44.2	3	NA	NA	NA	136	NA	23.9	4	NA	NA	NA	1	NA	1	NA	1	NA	NA	NA	NA	NA	NA	0.038	0	4e-04	1	23	7
63417	1.5	0.072	0	0.11	0.98	1	0.29	1.4	0	157.52	2	0	11.32	206.02	0	10.2	10.2	12641.2	7.13	1	19.6	NA	NA	NA	NA	114.4	NA	15	2	NA	NA	23.5	NA	17.3	NA	52	NA	NA	NA	NA	NA	NA	NA	0.073	0	0.0048	0	143	7
63418	0.82	0.04	0	0.11	0.98	1	1.67	8.3	0	214.88	2.73	0	10.82	196.92	0	3.8	3.8	6011.2	5.59	4	NA	NA	NA	NA	NA	NA	NA	NA	NA	NA	NA	NA	NA	NA	NA	NA	NA	NA	NA	NA	NA	NA	NA	0.016	0	0.0018	0	68	7
63419	NA	NA	NA	NA	NA	NA	NA	NA	NA	NA	NA	NA	NA	NA	NA	NA	NA	NA	NA	3	11.3	3	88	NA	NA	86	NA	15.3	2	NA	NA	NA	1	NA	1	NA	1	NA	NA	NA	NA	NA	NA	NA	NA	NA	NA	NA	7
63420	4.1	0.198	0	0.81	7.21	0	2.47	12.3	0	256.91	3.26	0	6	109.2	0	0.5	0.5	972.4	4.55	1	91.7	NA	NA	NA	NA	172.9	NA	30.7	NA	40.9	NA	37.5	NA	33.7	NA	112.8	NA	28	27.9	NA	NA	28	NA	0.282	0	0.0013	0	11	7
63421	0.82	0.04	0	0.21	1.87	0	1.39	6.9	0	189.78	2.41	0	15.04	273.73	0	28.8	28.8	14674.4	17.35	1	43.3	NA	NA	NA	NA	160.6	NA	16.8	2	37.5	NA	32.6	NA	22.4	NA	62.4	NA	13	12.8	NA	NA	12.9	NA	0.061	0	8e-04	0	166	7
63422	0.84	0.041	0	0.5	4.45	0	0.88	4.4	0	217.9	2.77	0	10.07	183.27	0	12.8	12.8	11403.6	9.92	1	84.4	NA	NA	NA	NA	144.8	NA	40.3	NA	30.2	NA	32.1	NA	42.2	NA	127.6	NA	26	25.8	NA	NA	25.9	5	0.047	0	0.0017	0	129	7
63423	0.62	0.03	0	0.11	0.98	1	0.28	1.4	0	171.12	2.17	0	10.67	194.19	0	NA	NA	NA	NA	3	12.7	3	95.9	NA	NA	95.3	NA	14	1	NA	NA	18.5	NA	14.7	NA	NA	1	NA	NA	NA	NA	NA	NA	NA	NA	NA	NA	NA	7
63424	0.47	0.023	0	0.16	1.42	0	0.56	2.8	0	239.52	3.04	0	11.69	212.76	0	24.4	24.4	16000.4	13.48	1	83	NA	NA	NA	NA	178.2	NA	26.1	3	40	NA	41	NA	29.7	NA	94.2	NA	20.8	20.5	NA	NA	20.7	NA	0.029	0	0.0012	0	181	7
63425	1.23	0.059	0	0.22	1.96	0	5.88	29.3	0	199.79	2.54	0	8.57	155.97	0	7.6	7.6	6011.2	11.18	1	67.3	NA	NA	NA	NA	175.1	NA	22	NA	38.4	NA	37.7	NA	27.5	NA	87	NA	18.2	17.7	NA	NA	18	NA	0.019	0	4e-04	1	68	7
63426	5.66	0.273	0	2	17.79	0	0.24	1.2	0	222.67	2.83	0	7.74	140.87	0	33.1	33.1	16265.6	17.99	1	83.3	NA	NA	NA	NA	175.9	NA	26.9	NA	41	NA	38.8	NA	32.8	NA	105.8	NA	24.7	24.7	NA	NA	24.7	NA	256	0	0.557	0	184	7
63427	1.57	0.076	0	0.11	0.98	1	0.25	1.2	0	172.09	2.19	0	10.48	190.74	0	9.8	9.8	18210.4	4.76	1	33.9	NA	NA	NA	NA	141.8	NA	16.9	2	34.6	NA	32.8	NA	21.3	NA	58.2	NA	14.6	14.7	NA	NA	14.7	NA	NA	NA	0.0038	0	206	7
63428	0.39	0.019	0	0.25	2.22	0	1.24	6.2	0	214.08	2.72	0	10.86	197.65	0	136	136	13790.4	87.18	1	40.7	NA	NA	NA	NA	156.9	NA	16.5	2	38.6	NA	31.6	NA	20.3	NA	64	NA	14.8	14.8	NA	NA	14.8	NA	0.112	0	4e-04	1	156	7
63429	1.19	0.057	0	0.16	1.42	0	4.33	21.6	0	187.26	2.38	0	5.18	94.28	0	4.6	4.6	15558.4	2.61	3	73.2	NA	NA	NA	NA	180.1	NA	22.6	NA	NA	1	41	NA	30	NA	73.7	NA	16	15.9	NA	NA	16	NA	1.91	0	4e-04	1	176	7
63430	NA	NA	NA	NA	NA	NA	NA	NA	NA	NA	NA	NA	NA	NA	NA	NA	NA	NA	NA	1	17.4	NA	NA	NA	NA	102.3	NA	16.6	2	NA	NA	20.5	NA	17.9	NA	53.8	NA	NA	NA	NA	NA	NA	NA	NA	NA	NA	NA	NA	7
63431	NA	NA	NA	NA	NA	NA	NA	NA	NA	NA	NA	NA	NA	NA	NA	14.1	14.1	12994.8	9.59	3	71.9	3	NA	NA	NA	164.3	NA	26.6	NA	NA	1	34	NA	31.3	NA	95	NA	21.9	21.5	NA	NA	21.7	NA	NA	NA	0.206	0	147	7
63432	0.47	0.023	0	0.11	0.98	1	0.19	0.9	0	188.44	2.39	0	9.94	180.91	0	42	42	7867.6	47.19	1	26.8	NA	NA	NA	NA	134	NA	14.9	2	NA	NA	27	NA	17.5	NA	57.5	NA	NA	NA	NA	NA	NA	NA	0.011	1	4e-04	1	89	7
63433	1.05	0.051	0	0.19	1.69	0	1.28	6.4	0	185.93	2.36	0	11.29	205.48	0	NA	NA	NA	NA	2	16.7	3	NA	NA	NA	101.5	NA	16.2	2	NA	NA	NA	1	NA	1	NA	1	NA	NA	NA	NA	NA	NA	0.011	1	NA	NA	NA	7
63434	0.78	0.038	0	3.68	32.74	0	0.91	4.5	0	202.29	2.57	0	9.79	178.18	0	3.7	3.7	6099.6	5.36	1	75.1	NA	NA	NA	NA	157.2	NA	30.4	NA	36	NA	36.2	NA	33.3	NA	95.6	NA	20	20	NA	NA	20	NA	225	0	0.0561	0	69	7
63435	1.6	0.077	0	0.11	0.98	1	0.18	0.9	0	144.11	1.83	0	15.35	279.37	0	6.5	6.5	11580.4	4.96	1	123.5	NA	NA	NA	NA	174.3	NA	40.7	4	43.7	NA	40.6	NA	37.7	NA	126.7	NA	29.2	28.9	NA	NA	29.1	NA	15.4	0	0.0431	0	131	7
63436	0.98	0.047	0	0.36	3.2	0	0.94	4.7	0	238.42	3.03	0	9.29	169.08	0	171	171	2210	684	2	43.8	NA	NA	NA	NA	143.9	3	21.2	NA	NA	1	NA	1	NA	1	NA	1	NA	NA	NA	NA	NA	1	0.011	1	6e-04	0	25	7
63437	0.38	0.018	0	0.22	1.96	0	0.57	2.8	0	191.62	2.43	0	6.53	118.85	0	8.6	8.6	18033.6	4.22	1	74.3	NA	NA	NA	NA	175.4	NA	24.2	NA	40.5	NA	36.6	NA	31.5	NA	91.4	NA	17.5	17.8	NA	NA	17.7	NA	NA	NA	4e-04	1	204	7
63438	1.06	0.051	0	0.11	0.98	1	3.17	15.8	0	225.48	2.86	0	6.58	119.76	0	27.6	27.6	30586.4	7.98	1	103.8	NA	NA	NA	NA	175.6	NA	33.7	NA	40.5	NA	38.9	NA	38.7	NA	113	NA	28.1	28	NA	NA	28.1	NA	0.254	0	0.0099	0	346	7
63439	0.79	0.038	0	0.28	2.49	0	1.16	5.8	0	186.87	2.37	0	9.1	165.62	0	454	454	6806.8	589.61	1	102.5	NA	NA	NA	NA	178.1	NA	32.3	NA	43.3	NA	40.6	NA	37.8	NA	114.6	NA	25.2	25.2	NA	NA	25.2	NA	0.018	0	4e-04	1	77	7
63440	1.4	0.068	0	0.24	2.14	0	0.45	2.2	0	200.04	2.54	0	7.95	144.69	0	32.2	32.2	19182.8	14.84	1	92.8	NA	NA	NA	NA	185.5	NA	27	NA	44.1	NA	41.2	NA	33	NA	111.2	NA	25	25.8	26.4	25.8	26	2	0.011	1	0.0029	0	217	7
63441	0.49	0.024	0	0.11	0.98	1	0.21	1	0	204.72	2.6	0	7.75	141.05	0	NA	NA	NA	NA	1	19.5	NA	109.6	NA	NA	109.7	NA	16.2	2	NA	NA	21.8	NA	18.5	NA	52.9	NA	NA	NA	NA	NA	NA	NA	0.027	0	NA	NA	NA	7
63442	1.39	0.067	0	3.46	30.78	0	1.24	6.2	0	178.86	2.27	0	5.63	102.47	0	7.4	7.4	11050	5.92	1	94.7	NA	NA	NA	NA	167.8	NA	33.6	NA	37.4	NA	37.2	NA	37.4	NA	116.2	NA	24.6	24.5	NA	NA	24.6	NA	222	0	0.202	0	125	7
63443	NA	NA	NA	NA	NA	NA	NA	NA	NA	NA	NA	NA	NA	NA	NA	7.3	7.3	4420	14.6	1	20	NA	NA	NA	NA	124.9	NA	12.8	1	28.3	NA	25	NA	17.1	NA	51	NA	10.5	10.9	NA	NA	10.7	NA	NA	NA	NA	NA	50	7
63445	0.35	0.017	0	0.4	3.56	0	0.68	3.4	0	202.17	2.57	0	8.74	159.07	0	5.7	5.7	12552.8	4.01	1	59.4	NA	NA	NA	NA	140	NA	30.3	NA	33	NA	30	NA	32.2	NA	93.7	NA	20.4	20.3	NA	NA	20.4	NA	23.3	0	0.143	0	142	7
63446	1.59	0.077	0	0.27	2.4	0	1.29	6.4	0	175.95	2.23	0	8	145.6	0	3.6	3.6	10519.6	3.03	1	60.2	3	NA	NA	NA	172.9	NA	20.1	2	42.5	NA	38.5	NA	28.5	NA	70.1	NA	17	17	NA	NA	17	NA	NA	NA	0.0107	0	119	7
63447	0.86	0.042	0	0.11	0.98	1	1.31	6.5	0	165.9	2.11	0	6.72	122.3	0	3.6	3.6	7779.2	4.09	1	38.4	NA	NA	NA	NA	130.5	NA	22.5	3	34.2	NA	28.8	NA	25.1	NA	73.4	NA	17.6	18.2	17	17.6	17.6	NA	0.048	0	0.004	0	88	7
63448	1.47	0.071	0	0.87	7.74	0	0.2	1	0	133.87	1.7	0	14.89	271	0	165	165	11757.2	124.06	3	104.1	NA	NA	NA	NA	NA	1	NA	NA	46.8	NA	42	NA	30.5	NA	116.2	NA	NA	NA	NA	NA	NA	1	0.041	0	0.0035	0	133	7
63449	0.69	0.033	0	0.22	1.96	0	1.4	7	0	236.52	3	0	10.25	186.55	0	3.7	3.7	4773.6	6.85	1	108.3	NA	NA	NA	NA	169.4	NA	37.7	NA	39.3	NA	40	NA	42.9	NA	116.3	NA	27.7	27.6	NA	NA	27.7	NA	0.011	1	4e-04	1	54	7
63450	NA	NA	NA	NA	NA	NA	NA	NA	NA	NA	NA	NA	NA	NA	NA	58.3	58.3	8309.6	62.02	1	21.3	NA	NA	NA	NA	121.6	NA	14.4	2	NA	NA	25.4	NA	17.3	NA	54.4	NA	NA	NA	NA	NA	NA	NA	NA	NA	4e-04	1	94	7
63451	2.63	0.127	0	0.54	4.8	0	0.62	3.1	0	220.23	2.8	0	5.96	108.47	0	245	245	15293.2	141.62	1	81.6	NA	NA	NA	NA	169.6	NA	28.4	NA	42.3	NA	38.6	NA	35.2	NA	88.2	NA	22.7	22.3	NA	NA	22.5	NA	126	0	0.444	0	173	7
63452	0.41	0.02	0	0.11	0.98	1	0.28	1.4	0	153.26	1.95	0	8.06	146.69	0	25.8	25.8	23868	9.56	1	75.8	NA	NA	NA	NA	157.1	NA	30.7	4	40	NA	35	NA	34.7	NA	98.8	NA	22.6	22	22.7	22	22.2	NA	0.324	0	0.0054	0	270	7
63453	1	0.048	0	0.39	3.47	0	1.31	6.5	0	190.97	2.43	0	19.18	349.08	0	1250	1250	4596.8	2403.85	1	100.8	NA	NA	NA	NA	161.9	NA	38.5	NA	34	NA	37	NA	37.6	NA	123	NA	30.3	30.7	NA	NA	30.5	NA	0.24	0	0.0027	0	52	7
63454	NA	NA	NA	NA	NA	NA	NA	NA	NA	NA	NA	NA	NA	NA	NA	5.9	5.9	2563.6	20.34	1	41.6	NA	NA	NA	NA	156.8	NA	16.9	2	38.6	NA	34.1	NA	22.3	NA	63.9	NA	14.7	14	13.5	13.3	13.6	NA	NA	NA	0.0023	0	29	7
63455	0.78	0.038	0	0.11	0.98	1	0.17	0.8	0	172.74	2.19	0	9.52	173.26	0	22	22	27138.8	7.17	1	136.5	NA	NA	NA	NA	188	NA	38.6	NA	46.4	NA	40.4	NA	39.4	NA	116.9	NA	28.9	29.4	NA	NA	29.2	NA	0.727	0	0.0376	0	307	7
63456	1.65	0.08	0	1.46	12.99	0	0.11	0.5	1	193.03	2.45	0	11.44	208.21	0	17.4	17.4	5038.8	30.53	1	53.1	NA	NA	NA	NA	164.4	NA	19.6	NA	34.7	NA	32.8	NA	23.6	NA	81.6	NA	17	17.1	NA	NA	17.1	NA	244	0	0.197	0	57	7
63457	0.95	0.046	0	3.75	33.36	0	0.11	0.5	1	174.68	2.22	0	7.99	145.42	0	9.5	9.5	19890	4.22	1	87.8	NA	NA	NA	NA	171.7	NA	29.8	NA	39.3	NA	40.5	NA	36.5	NA	98.6	NA	21.3	21.1	NA	NA	21.2	NA	NA	NA	0.13	0	225	7
63459	0.7	0.034	0	0.17	1.51	0	0.3	1.5	0	153.52	1.95	0	7.31	133.04	0	37.8	37.8	9547.2	35	1	44	NA	NA	NA	NA	140.8	NA	22.2	NA	32.6	NA	32.3	NA	24.4	NA	87.3	NA	18.1	18	NA	NA	18.1	NA	0.017	0	4e-04	1	108	7
63460	3.48	0.168	0	0.22	1.96	0	0.19	0.9	0	134.56	1.71	0	7.52	136.86	0	NA	NA	NA	NA	3	14.2	NA	NA	1	NA	NA	1	NA	NA	NA	NA	17	NA	16.7	NA	NA	1	NA	NA	NA	NA	NA	NA	NA	NA	NA	NA	NA	7
63461	0.26	0.013	0	0.21	1.87	0	0.31	1.5	0	194.15	2.47	0	10.96	199.47	0	19.8	19.8	7867.6	22.25	1	103.7	NA	NA	NA	NA	161	NA	40	NA	37.2	NA	35.6	NA	38.9	NA	109.7	NA	27.9	27.8	NA	NA	27.9	NA	0.032	0	0.0015	0	89	7
63462	0.57	0.028	0	0.11	0.98	1	1.03	5.1	0	184.64	2.34	0	8.79	159.98	0	6.2	6.2	20862.4	2.63	1	90.1	NA	NA	NA	NA	163.4	NA	33.7	4	42.7	NA	36.2	NA	35	NA	101	NA	24.4	23.4	23.4	23.4	23.4	NA	0.899	0	0.0121	0	236	7
63463	1.79	0.086	0	1.16	10.32	0	0.41	2	0	186.11	2.36	0	13.34	242.79	0	2.8	2.8	4950.4	5	1	65.3	NA	NA	NA	NA	173.3	NA	21.7	NA	39.8	NA	34.3	NA	29	NA	83.4	NA	17.9	17.9	NA	NA	17.9	NA	189	0	0.301	0	56	7
63464	1.21	0.058	0	0.11	0.98	1	0.11	0.5	1	190.57	2.42	0	12.52	227.86	0	79	79	4950.4	141.07	1	38.3	NA	NA	NA	NA	130.9	NA	22.4	4	NA	NA	26.4	NA	25.4	NA	76.2	NA	NA	NA	NA	NA	NA	NA	0.011	1	4e-04	1	56	7
63465	0.89	0.043	0	0.36	3.2	0	1.25	6.2	0	175.38	2.23	0	9.96	181.27	0	1.2	1.2	4420	2.4	1	104.4	NA	NA	NA	NA	168.9	NA	36.6	NA	41.3	NA	41.2	NA	38	NA	118.4	NA	31.4	31.6	NA	NA	31.5	NA	0.056	0	4e-04	1	50	7
63466	1.86	0.09	0	1.75	15.57	0	0.49	2.4	0	176.48	2.24	0	9.17	166.89	0	14	14	29702.4	4.17	1	70.7	NA	NA	NA	NA	176.1	NA	22.8	NA	45.9	NA	37	NA	30.6	NA	85	NA	20	19.8	NA	NA	19.9	NA	175	0	0.519	0	336	7
63467	0.91	0.044	0	0.11	0.98	1	0.62	3.1	0	154.44	1.96	0	6.02	109.56	0	5.8	5.8	11315.2	4.53	1	51.3	NA	NA	NA	NA	141.4	NA	25.7	4	34.2	NA	31.3	NA	29.1	NA	80.1	NA	19.5	19.7	NA	NA	19.6	NA	0.158	0	0.0072	0	128	7
63468	15.44	0.746	0	1.5	13.35	0	1.58	7.9	0	174.14	2.21	0	8.06	146.69	0	8.6	8.6	15912	4.78	1	67.8	NA	NA	NA	NA	175.1	NA	22.1	NA	43	NA	41.1	NA	31.2	NA	83.6	NA	20.4	20.1	NA	NA	20.3	NA	148	0	0.239	0	180	7
63469	0.28	0.014	0	0.18	1.6	0	0.18	0.9	0	165.79	2.11	0	13.73	249.89	0	7.2	7.2	9989.2	6.37	1	65.8	NA	NA	NA	NA	156.6	NA	26.8	3	38.7	NA	35	NA	28.6	NA	83.5	NA	19.9	20.1	NA	NA	20	NA	0.026	0	4e-04	1	113	7
63470	NA	NA	NA	NA	NA	NA	NA	NA	NA	NA	NA	NA	NA	NA	NA	NA	NA	NA	NA	1	14.8	NA	91.9	NA	NA	91.1	NA	17.8	2	NA	NA	19	NA	16.1	NA	51.7	NA	NA	NA	NA	NA	NA	NA	NA	NA	NA	NA	NA	7
63471	3.09	0.149	0	0.25	2.22	0	0.48	2.4	0	206.84	2.63	0	20.44	372.01	0	12	12	9547.2	11.11	1	48.7	NA	NA	NA	NA	158.9	NA	19.3	NA	35.5	NA	33.5	NA	24.7	NA	80.9	NA	18.6	18.2	NA	NA	18.4	NA	4.11	0	0.062	0	108	7
63472	0.45	0.022	0	0.11	0.98	1	0.41	2	0	245.32	3.12	0	8.18	148.88	0	4.2	4.2	7779.2	4.77	1	77	NA	NA	NA	NA	176.8	NA	24.6	NA	39.4	NA	38.2	NA	31	NA	94.6	NA	18.4	18.5	NA	NA	18.5	NA	0.106	0	0.0024	0	88	7
63473	2.25	0.109	0	0.32	2.85	0	0.39	1.9	0	132.79	1.69	0	6.28	114.3	0	51.6	51.6	8574.8	53.2	2	68.4	3	NA	NA	NA	181.5	3	20.8	NA	NA	1	NA	1	NA	1	NA	1	NA	NA	NA	NA	NA	1	0.632	0	0.0083	0	97	7
63474	1.88	0.091	0	0.21	1.87	0	0.75	3.7	0	237.27	3.01	0	10.04	182.73	0	2.9	2.9	13702	1.87	1	87.8	NA	NA	NA	NA	166.2	NA	31.8	NA	35	NA	35.2	NA	34.5	NA	112.4	NA	25.5	25.9	NA	NA	25.7	NA	0.011	1	8e-04	0	155	7
63475	1.63	0.079	0	3.29	29.27	0	0.49	2.4	0	178.5	2.27	0	7.17	130.49	0	31	31	29348.8	9.34	1	87.1	NA	NA	NA	NA	185.1	NA	25.4	NA	41.5	NA	38.5	NA	30.8	NA	95.7	NA	22.4	22.2	NA	NA	22.3	NA	287	0	0.348	0	332	7
63476	0.35	0.017	0	0.25	2.22	0	0.94	4.7	0	202.54	2.57	0	10.66	194.01	0	6.5	6.5	11403.6	5.04	1	45.8	NA	NA	NA	NA	149.5	NA	20.5	2	36	NA	32.2	NA	23.4	NA	77	NA	16.5	16.5	NA	NA	16.5	NA	0.011	1	0.0012	0	129	7
63477	0.9	0.043	0	0.11	0.98	1	0.38	1.9	0	158.35	2.01	0	6.05	110.11	0	NA	NA	NA	NA	1	17.4	NA	NA	NA	NA	104.8	NA	15.8	2	NA	NA	22.4	NA	17.5	NA	50.9	NA	NA	NA	NA	NA	NA	NA	0.052	0	NA	NA	NA	7
63478	NA	NA	NA	NA	NA	NA	NA	NA	NA	NA	NA	NA	NA	NA	NA	3.7	3.7	5657.6	5.78	1	67	NA	NA	NA	NA	166.8	NA	24.1	NA	39.7	NA	37	NA	29.9	NA	95.7	NA	20.8	20.5	NA	NA	20.7	NA	NA	NA	0.272	0	64	7
63479	0.55	0.027	0	0.26	2.31	0	1.6	8	0	193.08	2.45	0	6.5	118.3	0	9.8	9.8	7248.8	11.95	1	62.3	NA	NA	NA	NA	176	NA	20.1	2	42	NA	39	NA	27.2	NA	71	NA	16.2	16.2	NA	NA	16.2	NA	1.98	0	0.0103	0	82	7
63480	0.89	0.043	0	0.11	0.98	1	0.78	3.9	0	180.24	2.29	0	11.67	212.39	0	15.2	15.2	9458.8	14.21	1	29.7	NA	NA	NA	NA	127	NA	18.4	2	29.5	NA	27.3	NA	20.9	NA	66.1	NA	13.5	13.6	NA	NA	13.6	NA	0.039	0	0.0011	0	107	7
63481	0.71	0.034	0	0.23	2.05	0	1.01	5	0	176.49	2.24	0	11.06	201.29	0	5.2	5.2	12906.4	3.56	1	74.3	NA	NA	NA	NA	157.9	NA	29.8	NA	38	NA	36	NA	31	NA	99.7	NA	22.4	22.4	NA	NA	22.4	NA	4.49	0	0.018	0	146	7
63482	0.41	0.02	0	0.56	4.98	0	0.41	2	0	206.37	2.62	0	12.92	235.14	0	5.1	5.1	8309.6	5.43	1	69.8	NA	NA	NA	NA	160	NA	27.3	NA	38	NA	35.8	NA	34.9	NA	94.8	NA	22	21.9	NA	NA	22	NA	0.011	1	4e-04	1	94	7
63483	NA	NA	NA	NA	NA	NA	NA	NA	NA	NA	NA	NA	NA	NA	NA	NA	NA	NA	NA	1	13	NA	93.8	NA	NA	94.3	NA	14.6	2	NA	NA	18.4	NA	15	NA	48.5	NA	NA	NA	NA	NA	NA	NA	NA	NA	NA	NA	NA	7
63484	2.61	0.126	0	0.44	3.91	0	0.63	3.1	0	144.86	1.84	0	8.84	160.89	0	2.7	2.7	2740.4	8.71	1	59.9	NA	NA	NA	NA	157.1	NA	24.3	NA	36.3	NA	37.2	NA	26	NA	78.3	NA	16.8	17	NA	NA	16.9	NA	0.011	1	4e-04	1	31	7
63485	0.59	0.028	0	0.11	0.98	1	1.4	7	0	186.93	2.37	0	5.91	107.56	0	18.6	18.6	22984	7.15	1	91.1	NA	NA	NA	NA	171.3	NA	31	NA	41.1	NA	39	NA	36	NA	104	NA	25.3	25.3	NA	NA	25.3	NA	0.222	0	0.0063	0	260	7
63486	0.36	0.017	0	0.3	2.67	0	0.91	4.5	0	207.31	2.63	0	18.32	333.42	0	2.8	2.8	3359.2	7.37	1	34.3	NA	NA	NA	NA	147.9	NA	15.7	2	33.7	NA	30	NA	19.2	NA	62	NA	13.8	13.6	NA	NA	13.7	NA	0.011	1	4e-04	1	38	7
63487	0.7	0.034	0	0.28	2.49	0	0.6	3	0	198.06	2.52	0	6.29	114.48	0	3.4	3.4	18298.8	1.64	1	76.7	NA	NA	NA	NA	176.5	NA	24.6	2	42.2	NA	38.7	NA	30.2	NA	80	NA	18.9	18.9	NA	NA	18.9	NA	0.017	0	4e-04	1	207	7
63488	0.59	0.028	0	0.23	2.05	0	0.29	1.4	0	263.84	3.35	0	9.35	170.17	0	NA	NA	NA	NA	1	40.5	NA	NA	NA	NA	133.3	NA	22.8	4	NA	NA	29	NA	24.4	NA	73.6	NA	NA	NA	NA	NA	NA	NA	0.047	0	NA	NA	NA	7
63489	0.55	0.027	0	0.22	1.96	0	0.34	1.7	0	213.7	2.71	0	8.84	160.89	0	6.5	6.5	10431.2	5.51	1	135.1	NA	NA	NA	NA	189	NA	37.8	NA	41.7	NA	42.4	NA	41.6	NA	125.2	NA	29.8	29.4	NA	NA	29.6	NA	0.011	1	7e-04	0	118	7
63490	0.33	0.016	0	0.16	1.42	0	0.23	1.1	0	141.73	1.8	0	7.93	144.33	0	2230	2230	12110.8	1627.74	3	44.2	3	NA	NA	NA	155.2	NA	18.4	2	36	NA	33	NA	22.4	NA	NA	1	NA	NA	NA	NA	NA	1	0.025	0	9e-04	0	137	7
63491	1.26	0.061	0	0.11	0.98	1	2.28	11.4	0	223.32	2.84	0	8.18	148.88	0	7	7	15293.2	4.05	1	95.4	NA	NA	NA	NA	179.7	NA	29.5	NA	42.4	NA	41.2	NA	36.9	NA	104.4	NA	22.8	22.6	NA	NA	22.7	NA	0.061	0	0.0036	0	173	7
63493	1.12	0.054	0	0.55	4.89	0	1.82	9.1	0	193.45	2.46	0	11.79	214.58	0	4.1	4.1	4596.8	7.88	1	62.2	NA	NA	NA	NA	159.9	NA	24.3	NA	37.8	NA	35	NA	31	NA	85.2	NA	18.9	19.3	NA	NA	19.1	NA	0.011	1	4e-04	1	52	7
63495	0.3	0.014	0	0.23	2.05	0	0.55	2.7	0	178.93	2.27	0	9.6	174.72	0	90	90	14762.8	53.89	1	44.5	NA	NA	NA	NA	159.2	NA	17.6	2	36.3	NA	33.5	NA	22.5	NA	62.1	NA	14.6	14.7	NA	NA	14.7	NA	0.048	0	0.0027	0	167	7
63496	1.27	0.061	0	0.11	0.98	1	0.56	2.8	0	217.5	2.76	0	6.8	123.76	0	5.2	5.2	15204.8	3.02	1	93.5	NA	NA	NA	NA	189.5	NA	26	NA	43.3	NA	38	NA	34.7	NA	99.9	NA	24.1	24	NA	NA	24.1	NA	0.021	0	4e-04	1	172	7
63497	NA	NA	NA	NA	NA	NA	NA	NA	NA	NA	NA	NA	NA	NA	NA	NA	NA	NA	NA	1	11.8	NA	85	NA	NA	NA	NA	NA	NA	NA	NA	17	NA	14.8	NA	NA	NA	NA	NA	NA	NA	NA	NA	NA	NA	NA	NA	NA	7
63498	1.11	0.054	0	0.42	3.74	0	2.34	11.7	0	239.62	3.04	0	9.56	173.99	0	50	50	19624.8	22.52	3	79	NA	NA	NA	NA	162	NA	30.1	NA	34	NA	38	NA	35.9	NA	NA	1	NA	NA	NA	NA	NA	1	0.011	1	4e-04	1	222	7
63499	15.01	0.725	0	0.28	2.49	0	0.89	4.4	0	237.26	3.01	0	9.21	167.62	0	4.9	4.9	5922.8	7.31	1	99.5	NA	NA	NA	NA	151.7	NA	43.2	NA	35.7	NA	34.2	NA	41.2	NA	115.5	NA	28.4	28.3	NA	NA	28.4	NA	0.042	0	NA	NA	67	7
63500	NA	NA	NA	NA	NA	NA	NA	NA	NA	NA	NA	NA	NA	NA	NA	NA	NA	NA	NA	1	108.1	NA	NA	NA	NA	194.8	NA	28.5	NA	42.5	NA	42	NA	36.5	NA	119.5	NA	29.5	29.7	NA	NA	29.6	NA	NA	NA	NA	NA	NA	7
63502	1.5	0.072	0	0.36	3.2	0	2.85	14.2	0	174.36	2.21	0	5.8	105.56	0	84.2	84.2	15823.6	47.04	1	93.2	NA	NA	NA	NA	166.8	3	33.5	NA	38.4	NA	37.2	NA	34.3	NA	120.3	NA	29.8	29.6	NA	NA	29.7	NA	0.011	1	0.0012	0	179	7
63503	NA	NA	NA	NA	NA	NA	NA	NA	NA	NA	NA	NA	NA	NA	NA	NA	NA	NA	NA	1	14.9	NA	96.8	NA	NA	95.9	NA	16.2	2	NA	NA	20	NA	16.7	NA	50.2	NA	NA	NA	NA	NA	NA	NA	NA	NA	NA	NA	NA	7
63504	0.5	0.024	0	0.11	0.98	1	0.24	1.2	0	180.7	2.29	0	6.74	122.67	0	6.9	6.9	15735.2	3.88	1	95.3	NA	NA	NA	NA	173.2	NA	31.8	NA	40.9	NA	40.6	NA	33.9	NA	112.9	NA	26.9	26.9	NA	NA	26.9	NA	0.218	0	0.0216	0	178	7
63506	1.44	0.07	0	0.26	2.31	0	2.73	13.6	0	178.76	2.27	0	9.23	167.99	0	4.2	4.2	12199.2	3.04	1	65.2	NA	NA	NA	NA	169	NA	22.8	NA	38.7	NA	39.4	NA	30.1	NA	87	NA	19.4	19.2	NA	NA	19.3	NA	NA	NA	0.0023	0	138	7
63507	1.68	0.081	0	0.81	7.21	0	0.34	1.7	0	169.29	2.15	0	8.21	149.42	0	NA	NA	NA	NA	3	86.4	NA	NA	NA	NA	165.2	3	31.7	NA	34	NA	39.2	NA	32.6	NA	113.4	NA	NA	NA	NA	NA	NA	1	401	0	NA	NA	NA	7
63508	0.42	0.02	0	0.22	1.96	0	0.51	2.5	0	196.88	2.5	0	11.82	215.12	0	4.8	4.8	3270.8	12.97	1	70.1	NA	NA	NA	NA	157.1	NA	28.4	NA	36	NA	34.2	NA	32.2	NA	93.7	NA	21.6	21.7	NA	NA	21.7	NA	0.573	0	0.0048	0	37	7
63509	NA	NA	NA	NA	NA	NA	NA	NA	NA	NA	NA	NA	NA	NA	NA	3.5	3.5	12994.8	2.38	1	77	NA	NA	NA	NA	190.9	NA	21.1	NA	46.3	NA	42.2	NA	28.5	NA	80.6	NA	17.4	17.6	NA	NA	17.5	NA	NA	NA	4e-04	1	147	7
63510	2.73	0.132	0	0.18	1.6	0	2.81	14	0	179.69	2.28	0	10.03	182.55	0	3	3	972.4	27.27	1	57.8	NA	NA	NA	NA	163.6	NA	21.6	NA	37.7	NA	32.8	NA	25.5	NA	90.6	NA	19.4	19.6	NA	NA	19.5	NA	0.116	0	8e-04	0	11	7
63511	NA	NA	NA	NA	NA	NA	NA	NA	NA	NA	NA	NA	NA	NA	NA	NA	NA	NA	NA	1	10.6	NA	78.5	NA	NA	NA	NA	NA	NA	NA	NA	17	NA	14	NA	NA	NA	NA	NA	NA	NA	NA	NA	NA	NA	NA	NA	NA	7
63512	1.71	0.083	0	0.23	2.05	0	0.33	1.6	0	207.24	2.63	0	10.17	185.09	0	32.2	32.2	8663.2	32.86	1	91	NA	NA	NA	NA	168.7	NA	32	NA	36.8	NA	37.5	NA	33.8	NA	112	NA	27.7	27.9	NA	NA	27.8	NA	0.015	0	4e-04	1	98	7
63514	1.33	0.064	0	0.36	3.2	0	2.16	10.8	0	169.74	2.16	0	7.19	130.86	0	6.9	6.9	11934	5.11	3	81.1	NA	NA	NA	NA	158.7	NA	32.2	NA	39.5	NA	36.8	NA	31.8	NA	101	NA	NA	NA	NA	NA	NA	1	0.011	1	4e-04	1	135	7
63515	1.3	0.063	0	0.4	3.56	0	1.48	7.4	0	202.24	2.57	0	7.61	138.5	0	4.2	4.2	4243.2	8.75	1	73.5	NA	NA	NA	NA	164.7	NA	27.1	NA	37.2	NA	36.5	NA	31.8	NA	95.2	NA	21.5	21.6	NA	NA	21.6	NA	0.011	1	4e-04	1	48	7
63516	1.21	0.058	0	0.29	2.58	0	0.18	0.9	0	210.65	2.68	0	7.15	130.13	0	15.8	15.8	4773.6	29.26	1	57.9	NA	NA	NA	NA	150.5	NA	25.6	NA	34.2	NA	35.2	NA	30.7	NA	84	NA	17	17.1	NA	NA	17.1	NA	0.011	1	6e-04	0	54	7
63517	0.74	0.036	0	0.11	0.98	1	0.84	4.2	0	172.6	2.19	0	6.19	112.66	0	27.2	27.2	11934	20.15	1	27.6	NA	NA	NA	NA	129.3	NA	16.5	2	29.2	NA	26	NA	19.2	NA	59.8	NA	13.2	13.2	NA	NA	13.2	4	0.011	1	4e-04	1	135	7
63518	1.88	0.091	0	0.11	0.98	1	0.99	4.9	0	209.31	2.66	0	14.53	264.45	0	NA	NA	NA	NA	1	12.9	NA	93.6	NA	NA	90.8	NA	15.6	2	NA	NA	19.5	NA	14.8	NA	44	NA	NA	NA	NA	NA	NA	NA	0.067	0	NA	NA	NA	7
63519	2.15	0.104	0	0.16	1.42	0	15.55	77.6	0	167.42	2.13	0	9.82	178.72	0	34.8	34.8	15381.6	20	1	69.8	NA	NA	NA	NA	165.4	NA	25.5	NA	39.4	NA	35.2	NA	31.2	NA	95.4	NA	21	20.8	NA	NA	20.9	NA	0.044	0	0.0027	0	174	7
63521	0.53	0.026	0	0.11	0.98	1	0.31	1.5	0	172.66	2.19	0	18.48	336.34	0	17.4	17.4	8221.2	18.71	1	44	NA	NA	NA	NA	149.8	NA	19.6	2	34.1	NA	31.2	NA	24	NA	69.1	NA	16.9	16.9	NA	NA	16.9	NA	0.035	0	4e-04	1	93	7
63522	0.4	0.019	0	0.21	1.87	0	0.39	1.9	0	181.23	2.3	0	9.89	180	0	3.1	3.1	3624.4	7.56	1	32.5	NA	NA	NA	NA	126.7	NA	20.2	4	NA	NA	25.5	NA	22.1	NA	64.5	NA	NA	NA	NA	NA	NA	NA	0.024	0	6e-04	0	41	7
63523	0.61	0.029	0	0.27	2.4	0	3.68	18.4	0	187.51	2.38	0	8.93	162.53	0	0.6	0.6	2652	2	1	50.4	NA	NA	NA	NA	155.1	NA	21	NA	37.1	NA	32.3	NA	26.5	NA	75.5	NA	17.2	16.9	NA	NA	17.1	NA	0.019	0	4e-04	1	30	7
63524	0.5	0.024	0	0.24	2.14	0	0.71	3.5	0	179.55	2.28	0	9.9	180.18	0	3.7	3.7	2917.2	11.21	1	91.3	NA	NA	NA	NA	169.3	NA	31.9	NA	37.9	NA	41.2	NA	41.4	NA	119	NA	33.1	33.6	NA	NA	33.4	NA	0.019	0	0.0013	0	33	7
63526	0.72	0.035	0	0.11	0.98	1	0.11	0.5	1	226.64	2.88	0	13.85	252.07	0	3	3	3270.8	8.11	1	42.3	NA	NA	NA	NA	141.7	NA	21.1	3	33	NA	31.4	NA	24.3	NA	78.5	NA	17.7	17.4	NA	NA	17.6	NA	0.011	1	0.0011	0	37	7
63527	0.43	0.021	0	0.16	1.42	0	0.11	0.5	1	164.28	2.09	0	12.79	232.78	0	2	2	1149.2	15.38	1	31	NA	NA	NA	NA	139.3	NA	16	2	31.4	NA	30	NA	19.2	NA	65	NA	13.9	13.8	NA	NA	13.9	NA	0.011	1	4e-04	1	13	7
63528	0.74	0.036	0	3.9	34.7	0	1.72	8.6	0	163.82	2.08	0	7.61	138.5	0	4.2	4.2	9282	4	1	144.9	NA	NA	NA	NA	171.6	NA	49.2	NA	43.2	NA	41.1	NA	49.8	NA	140.7	NA	32.1	31.8	NA	NA	32	NA	188	0	0.037	0	105	7
63529	0.82	0.04	0	0.7	6.23	0	0.19	0.9	0	169.75	2.16	0	7.58	137.96	0	5	5	6895.2	6.41	3	66.4	NA	NA	NA	NA	186.4	NA	19.1	NA	45.5	NA	43.4	NA	NA	1	79.5	NA	16.2	16	NA	NA	16.1	NA	0.469	0	0.0058	0	78	7
63530	2.54	0.123	0	1.12	9.96	0	2.54	12.7	0	186.51	2.37	0	6.69	121.76	0	52	52	10342.8	44.44	1	75.1	NA	NA	NA	NA	155.7	NA	31	NA	32.6	NA	36	NA	37	NA	103	NA	22.3	23	23	23	23	NA	0.047	0	0.0024	0	117	7
63531	3.36	0.162	0	0.23	2.05	0	1.41	7	0	153.07	1.94	0	8.75	159.25	0	5	5	5127.2	8.62	1	68.9	NA	NA	NA	NA	156.8	NA	28	NA	33	NA	35.5	NA	31.4	NA	94.1	NA	20.5	20.5	NA	NA	20.5	NA	0.081	0	0.001	0	58	7
63532	2.59	0.125	0	1.37	12.19	0	1.85	9.2	0	199.76	2.54	0	5.04	91.73	0	23.2	23.2	3536	58	1	108.2	NA	NA	NA	NA	178.6	NA	33.9	NA	43.7	NA	40.4	NA	34.6	NA	117.7	NA	28.9	29	NA	NA	29	NA	102	0	0.0463	0	40	7
63533	0.51	0.025	0	0.6	5.34	0	0.88	4.4	0	183.6	2.33	0	9.38	170.72	0	6	6	7867.6	6.74	3	69.6	NA	NA	NA	NA	154.4	NA	29.2	NA	33.7	NA	34.3	NA	31.5	NA	87.4	NA	NA	NA	NA	NA	NA	NA	69.6	0	0.214	0	89	7
63534	1.06	0.051	0	0.11	0.98	1	2.68	13.4	0	194.57	2.47	0	7.55	137.41	0	3.8	3.8	16177.2	2.08	1	86.2	NA	NA	NA	NA	177.8	NA	27.3	NA	44.7	NA	41.9	NA	36	NA	91.6	NA	20.6	20.3	NA	NA	20.5	NA	0.016	0	9e-04	0	183	7
63535	NA	NA	NA	NA	NA	NA	NA	NA	NA	NA	NA	NA	NA	NA	NA	NA	NA	NA	NA	3	18.2	3	107.5	NA	NA	105.8	NA	16.3	2	NA	NA	21.4	NA	17.5	NA	NA	1	NA	NA	NA	NA	NA	NA	NA	NA	NA	NA	NA	7
63537	NA	NA	NA	NA	NA	NA	NA	NA	NA	NA	NA	NA	NA	NA	NA	NA	NA	NA	NA	1	12.5	NA	85.6	NA	NA	NA	NA	NA	NA	NA	NA	18.5	NA	15.3	NA	NA	NA	NA	NA	NA	NA	NA	NA	NA	NA	NA	NA	NA	7
63538	1.95	0.094	0	0.29	2.58	0	2.33	11.6	0	198.35	2.52	0	6.96	126.67	0	5.2	5.2	14409.2	3.19	1	75.3	NA	NA	NA	NA	151.4	NA	32.9	NA	31.1	NA	32.6	NA	30.9	NA	111.4	NA	25.5	25.6	NA	NA	25.6	NA	0.023	0	4e-04	1	163	7
63539	0.46	0.022	0	0.17	1.51	0	0.8	4	0	206.46	2.62	0	18.62	338.88	0	3.2	3.2	5127.2	5.52	1	80.5	NA	NA	NA	NA	173.9	NA	26.6	4	39.7	NA	39.6	NA	30.2	NA	95.3	NA	22.1	21.8	NA	NA	22	NA	0.011	1	4e-04	1	58	7
63540	1.36	0.066	0	0.58	5.16	0	2.57	12.8	0	185.06	2.35	0	9.69	176.36	0	0.3	0.3	1768	1.5	1	92.7	NA	NA	NA	NA	160.4	NA	36	NA	43.2	NA	37.4	NA	34.3	NA	107.5	NA	25.2	25.4	NA	NA	25.3	NA	0.011	1	NA	NA	20	7
63541	2.34	0.113	0	0.2	1.78	0	0.43	2.1	0	200.67	2.55	0	11.08	201.66	0	55	55	10784.8	45.08	1	66.3	NA	NA	NA	NA	160.2	NA	25.8	NA	32.2	NA	33.8	NA	31.3	NA	91.6	NA	19.9	19.7	NA	NA	19.8	NA	0.011	1	8e-04	0	122	7
63542	NA	NA	NA	NA	NA	NA	NA	NA	NA	NA	NA	NA	NA	NA	NA	NA	NA	NA	NA	3	12.7	3	90.6	NA	NA	90.4	NA	15.5	2	NA	NA	NA	1	NA	1	NA	1	NA	NA	NA	NA	NA	NA	NA	NA	NA	NA	NA	7
63543	0.81	0.039	0	1.5	13.35	0	6.57	32.8	0	157.28	2	0	8.82	160.52	0	9.3	9.3	3624.4	22.68	3	61.2	NA	NA	NA	NA	154.5	NA	25.6	NA	33.3	NA	32.7	NA	28.2	NA	87	NA	NA	NA	NA	NA	NA	1	0.026	0	NA	NA	41	7
63544	2.12	0.102	0	0.49	4.36	0	4.76	23.8	0	214.29	2.72	0	5.21	94.82	0	43.9	43.9	17149.6	22.63	1	66.9	NA	NA	NA	NA	167.8	NA	23.8	NA	39	NA	38.1	NA	30.4	NA	95	NA	21.6	22.5	22.4	22.4	22.4	NA	147	0	0.57	0	194	7
63545	2.64	0.128	0	0.3	2.67	0	0.62	3.1	0	185.99	2.36	0	7.65	139.23	0	2.5	2.5	4420	5	1	63.8	NA	NA	NA	NA	159.4	NA	25.1	NA	36.8	NA	34.5	NA	28.9	NA	77.5	NA	18.8	19.1	NA	NA	19	NA	0.011	1	4e-04	1	50	7
63546	5.36	0.259	0	0.4	3.56	0	0.34	1.7	0	220.24	2.8	0	8.49	154.52	0	16.4	16.4	8044.4	18.02	1	84.1	NA	NA	NA	NA	159	NA	33.3	NA	36	NA	36.6	NA	34.6	NA	106.2	NA	23.8	23.5	NA	NA	23.7	NA	0.011	1	4e-04	1	91	7
63549	1.24	0.06	0	0.11	0.98	1	0.25	1.2	0	184.48	2.34	0	11.52	209.66	0	NA	NA	NA	NA	1	23.1	NA	NA	NA	NA	117.5	NA	16.7	2	NA	NA	23	NA	18.3	NA	56.1	NA	NA	NA	NA	NA	NA	NA	0.011	1	NA	NA	NA	7
63550	0.87	0.042	0	0.59	5.25	0	0.89	4.4	0	175.89	2.23	0	10.62	193.28	0	9.4	9.4	13436.8	6.18	1	102.7	NA	NA	NA	NA	165.9	NA	37.3	NA	38.7	NA	36.4	NA	36.3	NA	113.7	NA	27.4	27.5	NA	NA	27.5	NA	8.15	0	0.0428	0	152	7
63551	0.57	0.028	0	0.23	2.05	0	1.34	6.7	0	201.14	2.55	0	7.76	141.23	0	16.6	16.6	17591.6	8.34	1	77.8	NA	NA	NA	NA	164.9	NA	28.6	NA	38.8	NA	37.8	NA	34.6	NA	94.3	NA	20.7	20.5	NA	NA	20.6	NA	0.011	1	8e-04	0	199	7
63552	1.75	0.085	0	2.41	21.44	0	0.65	3.2	0	195.81	2.49	0	4.62	84.08	0	3.1	3.1	8840	3.1	1	98.5	NA	NA	NA	NA	178.1	NA	31.1	NA	42.5	NA	38	NA	38.4	NA	111.7	NA	27.2	27	NA	NA	27.1	NA	250	0	0.364	0	100	7
63553	1.09	0.053	0	0.33	2.94	0	0.88	4.4	0	178.59	2.27	0	12.42	226.04	0	1550	1550	24575.2	557.55	1	82.5	NA	NA	NA	NA	168.3	NA	29.1	NA	39.1	NA	41.6	NA	30.5	NA	108	NA	21	21.2	NA	NA	21.1	NA	0.095	0	NA	NA	278	7
63554	1.01	0.049	0	0.11	0.98	1	0.82	4.1	0	182.84	2.32	0	6.84	124.49	0	7	7	13878.8	4.46	1	95.6	NA	NA	NA	NA	169.8	NA	33.2	NA	39.4	NA	36.4	NA	37.7	NA	111.6	NA	26.2	26.3	NA	NA	26.3	NA	0.06	0	0.0011	0	157	7
63555	0.95	0.046	0	0.11	0.98	1	0.39	1.9	0	191.82	2.44	0	13.59	247.34	0	7.6	7.6	2033.2	33.04	1	20.5	NA	NA	NA	NA	115.6	NA	15.3	2	NA	NA	24.6	NA	17.3	NA	53.2	NA	NA	NA	NA	NA	NA	NA	0.143	0	0.0036	0	23	7
63556	1.12	0.054	0	0.51	4.54	0	6.2	30.9	0	193.63	2.46	0	9.5	172.9	0	3.1	3.1	8574.8	3.2	1	79.2	NA	NA	NA	NA	178.9	NA	24.7	NA	38.8	NA	36.3	NA	29.5	NA	94.4	NA	20.2	20	NA	NA	20.1	NA	128	0	0.0564	0	97	7
63557	NA	NA	NA	NA	NA	NA	NA	NA	NA	NA	NA	NA	NA	NA	NA	NA	NA	NA	NA	1	13.4	NA	95.6	NA	NA	95.5	NA	14.7	2	NA	NA	18.5	NA	14.2	NA	48.2	NA	NA	NA	NA	NA	NA	NA	NA	NA	NA	NA	NA	7
63558	0.5	0.024	0	0.11	0.98	1	0.17	0.8	0	180.84	2.3	0	11.14	202.75	0	0.8	0.8	795.6	8.89	1	43.1	NA	NA	NA	NA	153	NA	18.4	2	35.5	NA	31.6	NA	25.3	NA	68	NA	15.6	15.4	NA	NA	15.5	NA	0.025	0	4e-04	1	9	7
63559	0.73	0.035	0	0.31	2.76	0	2.44	12.2	0	184.81	2.35	0	9.74	177.27	0	5.6	5.6	16530.8	2.99	1	83.1	NA	NA	NA	NA	182.8	NA	24.9	NA	41.3	NA	40.4	NA	34	NA	90.5	NA	21	21	NA	NA	21	NA	0.011	1	4e-04	1	187	7
63560	1.3	0.063	0	0.11	0.98	1	0.42	2.1	0	192.05	2.44	0	13.79	250.98	0	12	12	19182.8	5.53	1	98.9	NA	NA	NA	NA	178.2	NA	31.1	NA	42.5	NA	39.8	NA	37	NA	107.2	NA	25	25	NA	NA	25	NA	186	0	0.522	0	217	7
63562	1.32	0.064	0	0.23	2.05	0	0.11	0.5	1	202.78	2.58	0	8.71	158.52	0	4.4	4.4	7514	5.18	1	57.6	NA	NA	NA	NA	169.3	NA	20.1	NA	41.8	NA	37	NA	26.5	NA	74.2	NA	16.4	16.6	NA	NA	16.5	NA	0.465	0	0.0032	0	85	7
63563	0.65	0.031	0	1.28	11.39	0	0.5	2.5	0	195.98	2.49	0	4.8	87.36	0	38.2	38.2	30851.6	10.95	1	68.9	NA	NA	NA	NA	170.3	NA	23.8	2	44.3	NA	36.8	NA	28.6	NA	77.7	NA	16.5	16.3	NA	NA	16.4	NA	143	0	0.254	0	349	7
63565	1.28	0.062	0	0.18	1.6	0	0.32	1.6	0	187.24	2.38	0	9.77	177.81	0	NA	NA	NA	NA	1	15.6	NA	NA	NA	NA	101.2	NA	15.2	2	NA	NA	20	NA	16.5	NA	51.3	NA	NA	NA	NA	NA	NA	NA	0.02	0	NA	NA	NA	7
63566	1.38	0.067	0	0.44	3.91	0	1.65	8.2	0	183.5	2.33	0	7.21	131.22	0	18.5	18.5	11757.2	13.91	1	104.5	NA	NA	NA	NA	164.1	3	38.8	NA	29.5	NA	37.5	NA	41.2	NA	118.2	NA	29.6	29.9	NA	NA	29.8	NA	0.241	0	0.0025	0	133	7
63567	0.37	0.018	0	0.11	0.98	1	0.33	1.6	0	191.74	2.44	0	18.41	335.06	0	30	30	10519.6	25.21	1	38.9	NA	NA	NA	NA	137.7	NA	20.5	3	31.6	NA	28.6	NA	26	NA	69.6	NA	14.9	14.8	NA	NA	14.9	NA	0.281	0	0.0175	0	119	7
63568	0.62	0.03	0	0.11	0.98	1	0.36	1.8	0	222.32	2.82	0	5.62	102.28	0	9.2	9.2	25901.2	3.14	1	56	NA	NA	NA	NA	168.9	NA	19.6	2	41	NA	37.5	NA	27.6	NA	70.4	NA	15.6	15.8	NA	NA	15.7	NA	0.029	0	0.0019	0	293	7
63569	1.01	0.049	0	0.5	4.45	0	1.33	6.6	0	192.48	2.44	0	10.71	194.92	0	586.5	586.5	6364.8	814.58	1	88.9	NA	NA	NA	NA	170.2	NA	30.7	NA	41.1	NA	37.3	NA	33.9	NA	100.4	NA	25.3	25	NA	NA	25.2	NA	0.163	0	0.0027	0	72	7
63571	1.5	0.072	0	0.41	3.65	0	0.85	4.2	0	214.79	2.73	0	11.06	201.29	0	5.2	5.2	10431.2	4.41	1	70	NA	NA	NA	NA	165.9	NA	25.4	NA	39.7	NA	35	NA	33.5	NA	85	NA	19	18.8	NA	NA	18.9	NA	0.026	0	7e-04	0	118	7
63572	1.26	0.061	0	0.49	4.36	0	1.29	6.4	0	192.72	2.45	0	10.43	189.83	0	6.4	6.4	6630	8.53	1	76.7	NA	NA	NA	NA	150.6	NA	33.8	NA	37	NA	34	NA	35.5	NA	95.8	NA	23.1	23.1	NA	NA	23.1	NA	0.033	0	0.0014	0	75	7
63573	0.57	0.028	0	0.16	1.42	0	0.55	2.7	0	164.08	2.08	0	11.56	210.39	0	18.1	18.1	20685.6	7.74	1	57.8	NA	NA	NA	NA	170.2	NA	20	NA	39.5	NA	37	NA	24.5	NA	71.5	NA	16.7	16.7	NA	NA	16.7	NA	0.011	1	4e-04	1	234	7
63574	0.54	0.026	0	0.11	0.98	1	2.2	11	0	161.94	2.06	0	10.42	189.64	0	6.4	6.4	5127.2	11.03	1	18.4	NA	NA	NA	NA	114.2	NA	14.1	2	NA	NA	23.5	NA	16.9	NA	49.6	NA	NA	NA	NA	NA	NA	NA	0.011	1	4e-04	1	58	7
63575	1.04	0.05	0	0.2	1.78	0	5.07	25.3	0	202.25	2.57	0	15.57	283.37	0	11.6	11.6	27580.8	3.72	1	68.4	NA	NA	NA	NA	168.7	NA	24	2	39.6	NA	36.2	NA	30.2	NA	80.8	NA	17.3	17.1	NA	NA	17.2	NA	0.055	0	0.0025	0	312	7
63576	3.77	0.182	0	1.09	9.7	0	4.14	20.7	0	198.5	2.52	0	9.02	164.16	0	3.8	3.8	13702	2.45	1	82.3	NA	NA	NA	NA	172.3	NA	27.7	NA	38.5	NA	37	NA	32.7	NA	99	NA	23.1	23.3	NA	NA	23.2	NA	102	0	0.147	0	155	7
63577	0.38	0.018	0	0.11	0.98	1	0.28	1.4	0	158.56	2.01	0	9.03	164.35	0	NA	NA	NA	NA	1	20.2	NA	NA	NA	NA	114.1	NA	15.5	2	NA	NA	24.8	NA	18.3	NA	54.7	NA	NA	NA	NA	NA	NA	NA	0.336	0	NA	NA	NA	7
63578	4.58	0.221	0	0.93	8.27	0	2.01	10	0	144.08	1.83	0	17.52	318.86	0	132.7	132.7	2652	442.33	1	113	NA	NA	NA	NA	166.5	NA	40.8	NA	34	NA	36.8	NA	44.8	NA	124.1	NA	29.9	30	NA	NA	30	NA	183	0	0.0505	0	30	7
63579	3.36	0.162	0	0.5	4.45	0	0.67	3.3	0	177.73	2.26	0	9.08	165.26	0	225	225	10166	195.65	1	65.4	NA	NA	NA	NA	163.9	NA	24.3	NA	38.6	NA	41.2	NA	30.8	NA	88.3	NA	19.7	19.3	NA	NA	19.5	NA	0.021	0	0.0015	0	115	7
63580	1.02	0.049	0	0.11	0.98	1	0.11	0.5	1	188.58	2.39	0	14.09	256.44	0	13	13	9989.2	11.5	1	25.8	NA	NA	NA	NA	126.4	NA	16.1	2	28.5	NA	27	NA	20	NA	55.7	NA	12.4	12.3	NA	NA	12.4	NA	0.281	0	0.0067	0	113	7
63581	0.56	0.027	0	0.24	2.14	0	0.32	1.6	0	153.32	1.95	0	10.47	190.55	0	18.4	18.4	18475.6	8.8	1	47.5	NA	NA	NA	NA	151.5	NA	20.7	2	35.5	NA	33.5	NA	24.8	NA	70.2	NA	15.2	15.2	NA	NA	15.2	NA	0.044	0	0.0011	0	209	7
63582	2.34	0.113	0	0.44	3.91	0	0.64	3.2	0	205.45	2.61	0	11.22	204.2	0	4.1	4.1	6011.2	6.03	1	54.7	NA	NA	NA	NA	153.8	NA	23.1	NA	34.6	NA	32.5	NA	28	NA	88.8	NA	19.1	19	NA	NA	19.1	NA	0.032	0	0.0013	0	68	7
63583	1.22	0.059	0	0.19	1.69	0	0.77	3.8	0	214.92	2.73	0	4.7	85.54	0	6.1	6.1	4154.8	12.98	1	78.7	NA	NA	NA	NA	165.7	NA	28.7	NA	37.5	NA	39.8	NA	30.6	NA	102.2	NA	23.1	23.2	NA	NA	23.2	NA	0.065	0	0.0017	0	47	7
63584	0.47	0.023	0	0.2	1.78	0	0.11	0.5	1	192.16	2.44	0	8.85	161.07	0	171.5	171.5	26696.8	56.79	1	72.7	NA	NA	NA	NA	156.1	NA	29.8	NA	38	NA	35.4	NA	32.3	NA	88.4	NA	21.8	21.6	NA	NA	21.7	NA	0.085	0	0.0072	0	302	7
63585	0.53	0.026	0	0.18	1.6	0	0.72	3.6	0	149.64	1.9	0	8.01	145.78	0	8	8	11403.6	6.2	1	38.7	NA	NA	NA	NA	131.8	NA	22.3	4	29.8	NA	27.4	NA	25.2	NA	74.2	NA	17.6	18	NA	NA	17.8	NA	1.68	0	0.0547	0	129	7
63586	NA	NA	NA	NA	NA	NA	NA	NA	NA	NA	NA	NA	NA	NA	NA	NA	NA	NA	NA	1	18.2	NA	NA	NA	NA	108.8	NA	15.4	2	NA	NA	20.5	NA	16.8	NA	51.6	NA	NA	NA	NA	NA	NA	NA	NA	NA	NA	NA	NA	7
63587	0.52	0.025	0	0.2	1.78	0	0.44	2.2	0	171.13	2.17	0	5.75	104.65	0	3.8	3.8	10342.8	3.25	1	100.3	NA	NA	NA	NA	176	NA	32.4	NA	43.6	NA	41.6	NA	37.1	NA	111.5	NA	25.8	25.8	NA	NA	25.8	NA	0.42	0	0.0047	0	117	7
63588	2.11	0.102	0	0.64	5.69	0	0.2	1	0	177.53	2.25	0	3.85	70.07	0	8.4	8.4	1768	42	3	47.9	3	NA	NA	NA	156.9	3	19.5	NA	NA	1	34	NA	22.5	NA	80.5	NA	NA	NA	NA	NA	NA	1	0.011	1	4e-04	1	20	7
63589	1.73	0.084	0	1.56	13.88	0	7.81	39	0	186.48	2.37	0	14.6	265.72	0	37	37	9016.8	36.27	1	59.5	NA	NA	NA	NA	155	NA	24.8	NA	35.2	NA	37.4	NA	28.3	NA	94.5	NA	21.8	21.6	NA	NA	21.7	NA	0.232	0	0.0015	0	102	7
63590	0.66	0.032	0	0.42	3.74	0	2	10	0	210.64	2.68	0	9.24	168.17	0	10.4	10.4	20862.4	4.41	1	98.3	NA	NA	NA	NA	181.2	NA	29.9	NA	46.2	NA	41.5	NA	35.2	NA	104.5	NA	23.8	24	NA	NA	23.9	NA	3.13	0	0.0169	0	236	7
63591	1.05	0.051	0	0.34	3.02	0	1.61	8	0	156.38	1.99	0	11.35	206.57	0	11.5	11.5	14055.6	7.23	1	47	NA	NA	NA	NA	160.7	NA	18.2	2	34	NA	34.6	NA	22.2	NA	69	NA	15.9	15.4	NA	NA	15.7	NA	0.017	0	8e-04	0	159	7
63592	0.32	0.015	0	0.11	0.98	1	0.99	4.9	0	148.61	1.89	0	9.3	169.26	0	NA	NA	NA	NA	1	14.6	NA	95.6	NA	NA	93.1	NA	16.8	2	NA	NA	17.2	NA	17.5	NA	48.2	NA	NA	NA	NA	NA	NA	NA	NA	NA	NA	NA	NA	7
63593	1.43	0.069	0	0.26	2.31	0	3.98	19.9	0	192.43	2.44	0	7.61	138.5	0	8.7	8.7	6364.8	12.08	1	82.5	NA	NA	NA	NA	160.8	NA	31.9	NA	42.3	NA	40.6	NA	31.1	NA	112.8	NA	24.7	24.9	NA	NA	24.8	NA	0.037	0	4e-04	1	72	7
63594	2.35	0.114	0	0.11	0.98	1	0.32	1.6	0	189.88	2.41	0	10.21	185.82	0	NA	NA	NA	NA	1	14.2	NA	94	NA	NA	92.1	NA	16.7	2	NA	NA	19.2	NA	16.4	NA	46.1	NA	NA	NA	NA	NA	NA	NA	NA	NA	NA	NA	NA	7
63595	4.59	0.222	0	1.47	13.08	0	3.26	16.3	0	201.4	2.56	0	15.87	288.83	0	1.6	1.6	2033.2	6.96	1	44.4	NA	NA	NA	NA	154.4	NA	18.6	NA	33.8	NA	30.3	NA	21.9	NA	67.8	NA	15.2	15.1	NA	NA	15.2	NA	0.04	0	4e-04	1	23	7
63596	1.27	0.061	0	0.4	3.56	0	1.41	7	0	210.69	2.68	0	9.4	171.08	0	5.4	5.4	7248.8	6.59	1	99.3	NA	NA	NA	NA	175.2	NA	32.4	NA	40.2	NA	40.6	NA	37.2	NA	110.6	NA	28.4	28.1	NA	NA	28.3	NA	0.048	0	0.0053	0	82	7
63597	2.85	0.138	0	0.36	3.2	0	2.61	13	0	170.99	2.17	0	20.79	378.38	0	21	21	21304.4	8.71	1	113.8	NA	NA	NA	NA	171.3	NA	38.8	NA	41	NA	40	NA	38.3	NA	121.2	NA	27.6	27.5	NA	NA	27.6	NA	0.096	0	0.0034	0	241	7
63598	0.32	0.015	0	0.61	5.43	0	3.01	15	0	161.74	2.05	0	15.33	279.01	0	10.7	10.7	3359.2	28.16	1	63.6	NA	NA	NA	NA	167.4	NA	22.7	2	37.2	NA	35.2	NA	26.6	NA	84.6	NA	16.7	16.8	NA	NA	16.8	NA	0.011	1	4e-04	1	38	7
63600	0.57	0.028	0	0.28	2.49	0	0.22	1.1	0	200.02	2.54	0	9.75	177.45	0	5.4	5.4	6895.2	6.92	1	49.4	NA	NA	NA	NA	141.9	NA	24.5	4	36.8	NA	30.2	NA	28.2	NA	82.2	NA	18.4	18.5	NA	NA	18.5	NA	0.506	0	0.0064	0	78	7
63601	NA	NA	NA	NA	NA	NA	NA	NA	NA	NA	NA	NA	NA	NA	NA	NA	NA	NA	NA	1	20.6	NA	NA	NA	NA	115.7	NA	15.4	2	NA	NA	23.8	NA	18.1	NA	52.9	NA	NA	NA	NA	NA	NA	NA	NA	NA	NA	NA	NA	7
63602	1.47	0.071	0	0.27	2.4	0	0.33	1.6	0	173.22	2.2	0	5.27	95.91	0	14.6	14.6	10077.6	12.81	1	58.9	NA	NA	NA	NA	169.7	NA	20.5	NA	39.5	NA	36.8	NA	27.2	NA	73.8	NA	18.4	18.1	NA	NA	18.3	NA	120	0	0.396	0	114	7
63603	0.94	0.045	0	0.31	2.76	0	0.46	2.3	0	182.68	2.32	0	8.18	148.88	0	2	2	3978	4.44	1	58.3	NA	NA	NA	NA	153.5	NA	24.7	4	38.2	NA	34.8	NA	26	NA	75.6	NA	18.8	18.9	NA	NA	18.9	NA	0.011	1	4e-04	1	45	7
63604	NA	NA	NA	NA	NA	NA	NA	NA	NA	NA	NA	NA	NA	NA	NA	NA	NA	NA	NA	1	10.6	NA	88.3	NA	NA	87	NA	14	1	NA	NA	16.1	NA	14.2	NA	41	NA	NA	NA	NA	NA	NA	NA	NA	NA	NA	NA	NA	7
63605	1.13	0.055	0	0.11	0.98	1	0.43	2.1	0	156.05	1.98	0	8.49	154.52	0	6.6	6.6	14144	4.13	1	31	NA	NA	NA	NA	132.6	NA	17.6	3	NA	NA	27.5	NA	21.1	NA	55.5	NA	NA	NA	NA	NA	NA	NA	2.69	0	0.0476	0	160	7
63606	1.12	0.054	0	0.11	0.98	1	0.11	0.5	1	175.46	2.23	0	11.98	218.04	0	29	29	9812.4	26.13	1	19.7	NA	NA	NA	NA	115.5	NA	14.8	2	NA	NA	23.5	NA	17.5	NA	48.5	NA	NA	NA	NA	NA	NA	NA	0.221	0	0.0067	0	111	7
63607	1.66	0.08	0	0.23	2.05	0	2.79	13.9	0	219.82	2.79	0	13.99	254.62	0	13.4	13.4	20597.2	5.75	1	91	NA	NA	NA	NA	177.6	NA	28.9	NA	40.6	NA	40.2	NA	34.5	NA	100.5	NA	21.8	21.5	NA	NA	21.7	NA	0.011	1	4e-04	1	233	7
63608	0.82	0.04	0	0.31	2.76	0	0.69	3.4	0	190.09	2.41	0	9.54	173.63	0	6.4	6.4	3624.4	15.61	2	49.1	3	NA	NA	NA	144.3	NA	23.6	NA	NA	1	NA	1	NA	1	NA	1	NA	NA	NA	NA	NA	1	0.011	1	4e-04	1	41	7
63609	2.51	0.121	0	1.01	8.99	0	0.9	4.5	0	182.04	2.31	0	7.69	139.96	0	2.7	2.7	8309.6	2.87	1	78.4	NA	NA	NA	NA	171.5	NA	26.7	NA	37.2	NA	39.5	NA	33.6	NA	96.3	NA	23.5	24.1	23.6	23.8	23.6	NA	278	0	0.153	0	94	7
63610	1.1	0.053	0	0.23	2.05	0	0.84	4.2	0	192.3	2.44	0	6.64	120.85	0	14	14	23160.8	5.34	1	81.7	NA	NA	NA	NA	183.5	NA	24.3	2	45	NA	42.5	NA	32.2	NA	87.5	NA	21.5	21.3	NA	NA	21.4	NA	0.011	1	0.0016	0	262	7
63611	2.32	0.112	0	0.11	0.98	1	1.52	7.6	0	183.48	2.33	0	8.32	151.42	0	18.2	18.2	6188	26	2	90.7	3	NA	NA	NA	169.6	3	31.5	NA	NA	1	NA	1	NA	1	NA	1	NA	NA	NA	NA	NA	1	0.011	1	4e-04	1	70	7
63613	0.81	0.039	0	1.3	11.57	0	0.22	1.1	0	188.9	2.4	0	4.86	88.45	0	8.5	8.5	20508.8	3.66	1	64.7	NA	NA	NA	NA	182	NA	19.5	NA	41.1	NA	37.1	NA	26.8	NA	84.6	NA	17.6	17.4	NA	NA	17.5	NA	377	0	0.784	0	232	7
63614	1.23	0.059	0	0.97	8.63	0	0.81	4	0	181.5	2.31	0	10.32	187.82	0	10	10	16442.4	5.38	1	73.2	NA	NA	NA	NA	159.3	NA	28.8	NA	35	NA	36	NA	30.4	NA	102.4	NA	26.7	26.9	NA	NA	26.8	NA	230	0	1.28	0	186	7
63615	0.37	0.018	0	0.27	2.4	0	2.63	13.1	0	228.89	2.91	0	11.29	205.48	0	3.7	3.7	7514	4.35	1	60.8	NA	NA	NA	NA	160.6	NA	23.6	NA	37	NA	35.5	NA	31.5	NA	78	NA	17.9	18.1	NA	NA	18	NA	0.011	1	0.0021	0	85	7
63616	0.92	0.044	0	0.11	0.98	1	0.59	2.9	0	162.99	2.07	0	13.23	240.79	0	8.3	8.3	8132.8	9.02	1	46.2	NA	NA	NA	NA	143	NA	22.6	4	32	NA	33	NA	26.6	NA	79	NA	16.8	16.8	NA	NA	16.8	NA	0.024	0	4e-04	1	92	7
63617	1.31	0.063	0	0.23	2.05	0	4.66	23.3	0	199.92	2.54	0	5.87	106.83	0	3.6	3.6	14144	2.25	1	83.3	NA	NA	NA	NA	189.4	NA	23.2	NA	43.1	NA	38.8	NA	32.1	NA	87.1	NA	20.5	20.5	NA	NA	20.5	NA	3.53	0	0.0059	0	160	7
63618	NA	NA	NA	NA	NA	NA	NA	NA	NA	NA	NA	NA	NA	NA	NA	NA	NA	NA	NA	1	13.4	NA	90.9	NA	NA	90.1	NA	16.5	2	NA	NA	18.2	NA	15	NA	48.9	NA	NA	NA	NA	NA	NA	NA	NA	NA	NA	NA	NA	7
63619	0.51	0.025	0	0.11	0.98	1	0.37	1.8	0	172.3	2.19	0	7.36	133.95	0	NA	NA	NA	NA	1	14.9	NA	90.7	NA	NA	NA	NA	NA	NA	NA	NA	18	NA	17.5	NA	NA	NA	NA	NA	NA	NA	NA	NA	NA	NA	NA	NA	NA	7
63620	1.69	0.082	0	0.35	3.11	0	0.54	2.7	0	208.31	2.65	0	4.06	73.89	0	5.6	5.6	6718.4	7.37	1	71.1	NA	NA	NA	NA	172.5	NA	23.9	NA	39.4	NA	37.8	NA	29.5	NA	101.2	NA	25.5	25.6	NA	NA	25.6	NA	35.5	0	0.0146	0	76	7
63621	1.47	0.071	0	0.34	3.02	0	3.52	17.6	0	201.45	2.56	0	14.82	269.72	0	1.2	1.2	618.8	17.14	1	56.9	NA	NA	NA	NA	154.4	NA	23.9	NA	34.4	NA	33.8	NA	29.2	NA	78.7	NA	18.4	18.6	NA	NA	18.5	NA	0.011	1	7e-04	0	7	7
63622	1.14	0.055	0	3.2	28.47	0	0.31	1.5	0	190.21	2.42	0	7.54	137.23	0	3.6	3.6	3978	8	1	81.3	NA	NA	NA	NA	178.4	NA	25.5	2	41.5	NA	38.7	NA	31	NA	95.3	NA	20.2	19.6	19.6	19.7	19.6	NA	363	0	0.142	0	45	7
63623	2.65	0.128	0	0.11	0.98	1	0.97	4.8	0	119.77	1.52	0	8.77	159.61	0	7.1	7.1	16177.2	3.88	4	NA	NA	NA	NA	NA	NA	NA	NA	NA	NA	NA	NA	NA	NA	NA	NA	NA	NA	NA	NA	NA	NA	NA	3.82	0	0.0131	0	183	7
63624	0.34	0.016	0	0.11	0.98	1	0.25	1.2	0	149.12	1.89	0	10.04	182.73	0	2.5	2.5	3624.4	6.1	1	25.9	NA	NA	NA	NA	116.9	NA	19	3	NA	NA	25	NA	21.2	NA	62.6	NA	NA	NA	NA	NA	NA	NA	0.017	0	0.0014	0	41	7
63625	0.42	0.02	0	0.18	1.6	0	0.53	2.6	0	183.44	2.33	0	11.52	209.66	0	305	305	20066.8	134.36	1	52.9	NA	NA	NA	NA	153.3	NA	22.5	NA	33.3	NA	33.5	NA	27.9	NA	82.1	NA	17	16.8	NA	NA	16.9	NA	0.045	0	0.0014	0	227	7
63626	0.54	0.026	0	0.5	4.45	0	0.57	2.8	0	178.42	2.27	0	12.99	236.42	0	1	1	1856.4	4.76	1	60.7	NA	NA	NA	NA	164.9	NA	22.3	NA	38.4	NA	35	NA	29.2	NA	81.7	NA	16.2	16.4	NA	NA	16.3	NA	0.011	1	4e-04	1	21	7
63627	1.33	0.064	0	0.48	4.27	0	0.57	2.8	0	309.71	3.93	0	14.52	264.26	0	61.8	61.8	4685.2	116.6	1	72.4	NA	NA	NA	NA	158.8	NA	28.7	NA	32.1	NA	34.3	NA	33.3	NA	98.2	NA	26.4	26.5	NA	NA	26.5	NA	0.011	1	4e-04	1	53	7
63629	1.32	0.064	0	0.56	4.98	0	8.57	42.8	0	180.62	2.29	0	15.73	286.29	0	0.6	0.6	1326	4	1	56.1	NA	NA	NA	NA	166.9	NA	20.1	NA	36.5	NA	32.9	NA	24.6	NA	76.8	NA	16.2	16.3	NA	NA	16.3	NA	0.016	0	4e-04	1	15	7
63630	NA	NA	NA	NA	NA	NA	NA	NA	NA	NA	NA	NA	NA	NA	NA	5.4	5.4	5038.8	9.47	1	38.8	NA	NA	NA	NA	160.6	NA	15	2	39.6	NA	32	NA	19	NA	61	NA	12.2	12	NA	NA	12.1	NA	NA	NA	4e-04	1	57	7
63631	0.4	0.019	0	0.22	1.96	0	0.35	1.7	0	187.32	2.38	0	9.76	177.63	0	35.8	35.8	12110.8	26.13	1	60	NA	NA	NA	NA	156.5	NA	24.5	NA	34.1	NA	31.7	NA	28.2	NA	83.3	NA	17.8	18.3	NA	NA	18.1	NA	0.015	0	0.002	0	137	7
63632	2.13	0.103	0	1.8	16.01	0	4.1	20.5	0	182.99	2.32	0	11.45	208.39	0	1040	1040	9989.2	920.35	1	58.9	NA	NA	NA	NA	155.8	NA	24.3	NA	38	NA	36.4	NA	22.6	NA	86	NA	17.9	18	NA	NA	18	NA	0.011	1	0.0011	0	113	7
63633	0.64	0.031	0	0.11	0.98	1	1.35	6.7	0	197.75	2.51	0	8.05	146.51	0	322.5	322.5	11403.6	250	1	104.6	NA	NA	NA	NA	184.8	NA	30.6	NA	40.4	NA	41.7	NA	34.8	NA	110.2	NA	26	26.4	NA	NA	26.2	NA	16.7	0	0.0535	0	129	7
63634	0.83	0.04	0	0.11	0.98	1	0.28	1.4	0	173.15	2.2	0	8.03	146.15	0	NA	NA	NA	NA	1	20	NA	NA	NA	NA	107.9	NA	17.2	3	NA	NA	23.5	NA	18	NA	54.9	NA	NA	NA	NA	NA	NA	NA	2.16	0	NA	NA	NA	7
63635	1.04	0.05	0	0.21	1.87	0	3.82	19.1	0	211.06	2.68	0	6.34	115.39	0	174	174	14055.6	109.43	4	NA	1	NA	NA	NA	NA	1	NA	NA	NA	1	NA	1	NA	1	NA	1	NA	NA	NA	NA	NA	1	0.011	1	4e-04	1	159	7
63636	0.66	0.032	0	0.21	1.87	0	0.58	2.9	0	185.84	2.36	0	13.27	241.51	0	5	5	14055.6	3.14	1	61.1	NA	NA	NA	NA	174.8	NA	20	2	41.4	NA	40	NA	27.5	NA	70.5	NA	17.6	17.6	NA	NA	17.6	NA	64.8	0	0.0242	0	159	7
63637	0.64	0.031	0	0.18	1.6	0	0.42	2.1	0	178.92	2.27	0	9.26	168.53	0	4.5	4.5	5569.2	7.14	1	35.1	NA	NA	NA	NA	129.4	NA	21	4	NA	NA	27.1	NA	23.5	NA	72.3	NA	NA	NA	NA	NA	NA	NA	0.011	1	0.0011	0	63	7
63638	1.35	0.065	0	0.11	0.98	1	0.31	1.5	0	195.45	2.48	0	17.65	321.23	0	33.2	33.2	8663.2	33.88	1	110	NA	NA	NA	NA	177.3	NA	35	NA	36.5	NA	40.7	NA	37.2	NA	116	NA	23.5	23.5	NA	NA	23.5	NA	0.015	0	0.0011	0	98	7
63639	1.6	0.077	0	1.08	9.61	0	0.35	1.7	0	202.21	2.57	0	6.37	115.93	0	1.2	1.2	2386.8	4.44	1	90.6	NA	NA	NA	NA	172.2	NA	30.6	NA	41.9	NA	36.3	NA	36.1	NA	106.8	NA	25	25.1	NA	NA	25.1	NA	390	0	0.0646	0	27	7
63641	0.37	0.018	0	0.22	1.96	0	0.28	1.4	0	212.15	2.69	0	9.73	177.09	0	11.1	11.1	12199.2	8.04	1	81.4	NA	NA	NA	NA	159.4	NA	32	4	38.4	NA	35.7	NA	34.2	NA	109.3	NA	24.5	24.7	NA	NA	24.6	NA	0.477	0	0.0144	0	138	7
63642	0.57	0.028	0	0.4	3.56	0	0.95	4.7	0	145.86	1.85	0	8.34	151.79	0	6.2	6.2	5922.8	9.25	1	81.5	NA	NA	NA	NA	167.9	NA	28.9	NA	40.1	NA	37.2	NA	38.5	NA	96.6	NA	23.6	23.8	NA	NA	23.7	NA	18.1	0	0.0074	0	67	7
63643	0.62	0.03	0	0.21	1.87	0	1.51	7.5	0	197.52	2.51	0	10.72	195.1	0	8.2	8.2	11845.6	6.12	1	100.2	NA	NA	NA	NA	176.9	NA	32	4	45.2	NA	39.1	NA	37	NA	113.4	NA	21	20.9	NA	NA	21	NA	0.04	0	0.002	0	134	7
63644	1.33	0.064	0	0.16	1.42	0	0.86	4.3	0	162.12	2.06	0	13.34	242.79	0	NA	NA	NA	NA	1	13.4	NA	91.4	NA	NA	91.2	NA	16.1	2	NA	NA	18.2	NA	15.3	NA	49.2	NA	NA	NA	NA	NA	NA	NA	NA	NA	NA	NA	NA	7
63645	0.4	0.019	0	0.11	0.98	1	0.61	3	0	175.96	2.23	0	8.31	151.24	0	5	5	12022.4	3.68	1	83.8	NA	NA	NA	NA	186.5	NA	24.1	3	44.5	NA	41	NA	31.9	NA	85.4	NA	19.2	19	NA	NA	19.1	NA	0.037	0	0.0032	0	136	7
63647	NA	NA	NA	NA	NA	NA	NA	NA	NA	NA	NA	NA	NA	NA	NA	NA	NA	NA	NA	3	12.1	3	90.7	NA	NA	89.7	NA	15	2	NA	NA	NA	1	NA	1	NA	1	NA	NA	NA	NA	NA	NA	NA	NA	NA	NA	NA	7
63648	0.41	0.02	0	0.11	0.98	1	0.11	0.5	1	223.97	2.84	0	9.93	180.73	0	7.4	7.4	13171.6	4.97	1	122.1	NA	NA	NA	NA	164.6	NA	45.1	NA	38.6	NA	36.5	NA	43.8	NA	125.3	NA	29.1	29.2	NA	NA	29.2	NA	0.011	1	7e-04	0	149	7
63649	0.18	0.009	1	0.11	0.98	1	0.25	1.2	0	195.68	2.49	0	10.77	196.01	0	NA	NA	NA	NA	1	10.7	NA	80.8	NA	NA	NA	NA	NA	NA	NA	NA	18	NA	14.3	NA	NA	NA	NA	NA	NA	NA	NA	NA	NA	NA	NA	NA	NA	7
63650	NA	NA	NA	NA	NA	NA	NA	NA	NA	NA	NA	NA	NA	NA	NA	NA	NA	NA	NA	2	73	3	NA	NA	NA	158.1	NA	29.2	NA	NA	1	NA	1	NA	1	NA	1	NA	NA	NA	NA	NA	1	NA	NA	NA	NA	NA	7
63651	NA	NA	NA	NA	NA	NA	NA	NA	NA	NA	NA	NA	NA	NA	NA	1.2	1.2	2475.2	4.29	1	69.4	NA	NA	NA	NA	150.5	NA	30.6	NA	33.2	NA	32	NA	31.9	NA	106.6	NA	24.3	24	NA	NA	24.2	NA	NA	NA	4e-04	1	28	7
63652	2.76	0.133	0	0.31	2.76	0	0.7	3.5	0	183.18	2.33	0	7.03	127.95	0	2370	2370	35713.6	586.63	1	47.7	NA	NA	NA	NA	161.5	NA	18.3	NA	41.5	NA	33.1	NA	25.3	NA	65.3	NA	15.7	15.5	NA	NA	15.6	NA	0.251	0	0.0017	0	404	7
63653	0.59	0.028	0	0.11	0.98	1	0.81	4	0	175.86	2.23	0	6.76	123.03	0	12.6	12.6	17238	6.46	1	77	NA	NA	NA	NA	157.8	NA	30.9	3	37.8	NA	35.4	NA	32.6	NA	94.5	NA	21.8	22	NA	NA	21.9	NA	0.099	0	0.0033	0	195	7
63654	1.35	0.065	0	0.26	2.31	0	0.25	1.2	0	202.63	2.57	0	10.97	199.65	0	4.5	4.5	9282	4.29	1	41.4	NA	NA	NA	NA	134	NA	23.1	3	33.5	NA	29	NA	25.3	NA	79.9	NA	17.6	17.6	NA	NA	17.6	NA	0.573	0	0.0287	0	105	7
63655	0.25	0.012	0	0.11	0.98	1	0.45	2.2	0	165.98	2.11	0	7.62	138.68	0	19.2	19.2	13613.6	12.47	1	61.5	NA	NA	NA	NA	164.8	NA	22.6	2	37.2	NA	35.5	NA	27.8	NA	77.8	NA	16.8	16.9	NA	NA	16.9	NA	0.02	0	0.0013	0	154	7
63656	0.43	0.021	0	0.18	1.6	0	0.37	1.8	0	148.22	1.88	0	9.99	181.82	0	16.6	16.6	21658	6.78	1	92.5	NA	NA	NA	NA	169.7	NA	32.1	4	41.2	NA	39.8	NA	34.6	NA	102.3	NA	21.9	21.9	NA	NA	21.9	NA	0.159	0	0.0283	0	245	7
63657	0.94	0.045	0	0.11	0.98	1	0.56	2.8	0	176.81	2.25	0	11.57	210.57	0	15.9	15.9	24486.8	5.74	1	88.3	NA	NA	NA	NA	176.7	NA	28.3	NA	44.8	NA	43	NA	34.7	NA	103.5	NA	24	24.2	NA	NA	24.1	NA	0.011	1	0.0012	0	277	7
63658	0.63	0.03	0	0.21	1.87	0	0.32	1.6	0	166.62	2.12	0	12.97	236.05	0	10.6	10.6	15204.8	6.16	1	33.1	NA	NA	NA	NA	138	NA	17.4	2	31.2	NA	28.5	NA	20.8	NA	63.7	NA	14.4	14.4	NA	NA	14.4	NA	1.02	0	0.0318	0	172	7
63659	1.08	0.052	0	0.11	0.98	1	0.4	2	0	203.3	2.58	0	5.52	100.46	0	3.2	3.2	5038.8	5.61	3	80.8	NA	NA	NA	NA	164.9	NA	29.7	NA	38.2	NA	35	NA	31	NA	111	NA	NA	NA	NA	NA	NA	1	0.011	1	8e-04	0	57	7
63660	0.6	0.029	0	0.11	0.98	1	0.24	1.2	0	187.33	2.38	0	14.08	256.26	0	49	49	29083.6	14.89	1	66.8	NA	NA	NA	NA	160.4	NA	26	4	40.7	NA	34.6	NA	29.8	NA	86.8	NA	19.3	19	NA	NA	19.2	NA	0.265	0	0.029	0	329	7
63661	1.14	0.055	0	1.46	12.99	0	0.23	1.1	0	198.08	2.52	0	11.52	209.66	0	0.8	0.8	1237.6	5.71	1	75.9	NA	NA	NA	NA	170.3	NA	26.2	NA	40	NA	37.5	NA	31.5	NA	97.1	NA	21.6	21.5	NA	NA	21.6	NA	436	0	0.158	0	14	7
63662	2.56	0.124	0	0.18	1.6	0	3.04	15.2	0	204.38	2.6	0	8.78	159.8	0	9.1	9.1	9547.2	8.43	1	91.9	NA	NA	NA	NA	177	NA	29.3	NA	37.7	NA	41.2	NA	35.8	NA	109	NA	24.9	25.1	NA	NA	25	2	0.129	0	4e-04	1	108	7
63663	1.44	0.07	0	0.48	4.27	0	0.68	3.4	0	144.2	1.83	0	20.84	379.29	0	18	18	15116.4	10.53	1	64.3	NA	NA	NA	NA	149.5	NA	28.8	NA	32	NA	32.5	NA	31.6	NA	88.1	NA	19	19.4	NA	NA	19.2	NA	0.054	0	0.002	0	171	7
63664	1.77	0.085	0	0.11	0.98	1	0.83	4.1	0	217.98	2.77	0	16.16	294.11	0	11.2	11.2	3801.2	26.05	1	84.5	NA	NA	NA	NA	175.9	NA	27.3	NA	40.7	NA	38	NA	35.1	NA	98	NA	22.7	22.6	NA	NA	22.7	NA	0.011	1	4e-04	1	43	7
63665	0.83	0.04	0	0.2	1.78	0	0.51	2.5	0	189.44	2.41	0	8.16	148.51	0	305	305	7072	381.25	1	82.7	NA	NA	NA	NA	167.2	NA	29.6	NA	36.5	NA	34	NA	30	NA	102.4	NA	24	23.9	NA	NA	24	NA	0.011	1	4e-04	1	80	7
63666	2	0.097	0	0.2	1.78	0	0.25	1.2	0	194.69	2.47	0	16.26	295.93	0	2	2	2652	6.67	1	76.3	NA	NA	NA	NA	160.1	NA	29.8	NA	38	NA	36.2	NA	31	NA	105.5	NA	24.4	24.8	NA	NA	24.6	NA	0.017	0	9e-04	0	30	7
63667	NA	NA	NA	NA	NA	NA	NA	NA	NA	NA	NA	NA	NA	NA	NA	NA	NA	NA	NA	1	14	NA	94.7	NA	NA	95.5	NA	15.4	2	NA	NA	19.7	NA	17	NA	45.1	NA	NA	NA	NA	NA	NA	NA	NA	NA	NA	NA	NA	7
63668	2.5	0.121	0	0.11	0.98	1	0.11	0.5	1	162.8	2.07	0	9.39	170.9	0	NA	NA	NA	NA	1	29.2	NA	NA	NA	NA	112	NA	23.3	4	NA	NA	23	NA	23.3	NA	70.7	NA	NA	NA	NA	NA	NA	NA	0.016	0	NA	NA	NA	7
63669	0.54	0.026	0	0.17	1.51	0	1.16	5.8	0	188.98	2.4	0	11.63	211.67	0	5.7	5.7	17945.2	2.81	1	95.5	NA	NA	NA	NA	178.2	NA	30.1	NA	44.2	NA	40.5	NA	35	NA	99.8	NA	22.5	22.4	NA	NA	22.5	NA	45.5	0	0.15	0	203	7
63670	1.97	0.095	0	0.2	1.78	0	0.11	0.5	1	174.66	2.22	0	9.89	180	0	25.6	25.6	6541.6	34.59	1	26.2	NA	NA	NA	NA	134.8	NA	14.4	2	31.1	NA	27.8	NA	18.3	NA	54.6	NA	12.8	12	12	11.8	11.9	4	1.72	0	0.0124	0	74	7
63672	3.28	0.158	0	0.24	2.14	0	1.37	6.8	0	159.84	2.03	0	27.13	493.77	0	2.9	2.9	4331.6	5.92	1	50.7	NA	NA	NA	NA	141.1	NA	25.5	4	32.8	NA	30.2	NA	28	NA	86.5	NA	18.6	18.8	NA	NA	18.7	NA	0.249	0	0.005	0	49	7
63673	1.52	0.073	0	0.47	4.18	0	0.51	2.5	0	159.19	2.02	0	5.89	107.2	0	3.3	3.3	2828.8	10.31	1	113.5	NA	NA	NA	NA	186.3	NA	32.7	NA	40.5	NA	42.9	NA	37	NA	112.6	NA	25.3	25.3	NA	NA	25.3	NA	152	0	0.0704	0	32	7
63674	0.64	0.031	0	0.11	0.98	1	0.4	2	0	175.71	2.23	0	20.35	370.37	0	NA	NA	NA	NA	1	18.3	NA	NA	NA	NA	112.5	NA	14.5	2	NA	NA	23.9	NA	16.9	NA	50.9	NA	NA	NA	NA	NA	NA	NA	NA	NA	NA	NA	NA	7
63675	0.69	0.033	0	0.11	0.98	1	0.26	1.3	0	187.24	2.38	0	18.47	336.15	0	8.2	8.2	13171.6	5.5	1	33.1	NA	NA	NA	NA	147.4	NA	15.2	1	35.1	NA	31.1	NA	20.2	NA	58.3	NA	12.1	12.1	NA	NA	12.1	NA	0.113	0	0.0065	0	149	7
63676	NA	NA	NA	NA	NA	NA	NA	NA	NA	NA	NA	NA	NA	NA	NA	NA	NA	NA	NA	3	17.2	3	101.8	NA	NA	101.6	NA	16.7	2	NA	NA	NA	1	NA	1	NA	1	NA	NA	NA	NA	NA	NA	NA	NA	NA	NA	NA	7
63677	NA	NA	NA	NA	NA	NA	NA	NA	NA	NA	NA	NA	NA	NA	NA	NA	NA	NA	NA	1	14.4	NA	88.9	NA	NA	89.3	NA	18.1	3	NA	NA	18.2	NA	17.1	NA	47	NA	NA	NA	NA	NA	NA	NA	NA	NA	NA	NA	NA	7
63678	0.88	0.043	0	0.4	3.56	0	0.45	2.2	0	192.36	2.44	0	5.88	107.02	0	7.4	7.4	5746	11.38	1	80.7	NA	NA	NA	NA	163.1	NA	30.3	NA	36.6	NA	38.2	NA	32.6	NA	95.5	NA	21.8	21.8	NA	NA	21.8	NA	0.551	0	0.0088	0	65	7
63680	1.72	0.083	0	0.11	0.98	1	0.78	3.9	0	186.9	2.37	0	8.02	145.96	0	2.9	2.9	3978	6.44	1	76.5	NA	NA	NA	NA	165.8	NA	27.8	NA	36.1	NA	33.7	NA	33	NA	97.1	NA	24	24	NA	NA	24	NA	0.011	1	6e-04	0	45	7
63681	NA	NA	NA	NA	NA	NA	NA	NA	NA	NA	NA	NA	NA	NA	NA	NA	NA	NA	NA	2	18.6	3	NA	NA	NA	111.7	NA	14.9	2	NA	NA	NA	1	NA	1	NA	1	NA	NA	NA	NA	NA	NA	NA	NA	NA	NA	NA	7
63682	0.44	0.021	0	0.11	0.98	1	0.11	0.5	1	193.78	2.46	0	14.87	270.63	0	21	21	17768.4	10.45	1	65.4	NA	NA	NA	NA	179.6	NA	20.3	2	42.5	NA	36.5	NA	27.7	NA	78	NA	17.2	17.3	NA	NA	17.3	NA	0.02	0	0.0012	0	201	7
63683	1.03	0.05	0	3.28	29.18	0	0.7	3.5	0	228.66	2.9	0	9.32	169.62	0	6.5	6.5	6630	8.67	1	101.4	NA	NA	NA	NA	183.8	NA	30	NA	44.3	NA	40.9	NA	34.6	NA	108	NA	23.2	23.2	NA	NA	23.2	NA	275	0	0.32	0	75	7
63684	1.03	0.05	0	0.41	3.65	0	1.07	5.3	0	186.22	2.36	0	21.26	386.93	0	23.6	23.6	16796	12.42	1	80.2	NA	NA	NA	NA	166.9	NA	28.8	NA	40.1	NA	36	NA	31.7	NA	99.8	NA	25.4	24.9	NA	NA	25.2	NA	0.017	0	4e-04	1	190	7
63685	0.93	0.045	0	0.44	3.91	0	1.6	8	0	205.77	2.61	0	13.52	246.06	0	5.1	5.1	5480.8	8.23	1	60.5	NA	NA	NA	NA	151.7	NA	26.3	NA	32.4	NA	32.4	NA	28.9	NA	87.3	NA	20	19.7	NA	NA	19.9	NA	0.011	1	4e-04	1	62	7
63686	1.77	0.085	0	1.87	16.64	0	5.66	28.2	0	195.26	2.48	0	7.01	127.58	0	3.9	3.9	8044.4	4.29	1	55	NA	NA	NA	NA	146.3	NA	25.7	NA	34.3	NA	31.2	NA	27.3	NA	78.4	NA	17.9	18	NA	NA	18	NA	153	0	0.126	0	91	7
63687	0.99	0.048	0	0.32	2.85	0	2.27	11.3	0	193.91	2.46	0	12	218.4	0	3.8	3.8	5834.4	5.76	1	66.2	NA	NA	NA	NA	170.7	NA	22.7	NA	40.8	NA	38.8	NA	31.5	NA	88.8	NA	22.5	22.2	NA	NA	22.4	NA	NA	NA	4e-04	1	66	7
63688	0.73	0.035	0	0.11	0.98	1	1.03	5.1	0	190.65	2.42	0	15.8	287.56	0	NA	NA	NA	NA	1	14.2	NA	92.2	NA	NA	90.2	NA	17.5	2	NA	NA	19	NA	16.5	NA	50.2	NA	NA	NA	NA	NA	NA	NA	NA	NA	NA	NA	NA	7
63689	1.72	0.083	0	0.49	4.36	0	0.55	2.7	0	218.61	2.78	0	11.67	212.39	0	7.4	7.4	7160.4	9.14	1	71.3	NA	NA	NA	NA	164.4	NA	26.4	NA	35.4	NA	36	NA	30.1	NA	102.3	NA	24.3	24.2	NA	NA	24.3	NA	0.019	0	4e-04	1	81	7
63690	1.57	0.076	0	0.22	1.96	0	0.38	1.9	0	265.24	3.37	0	8	145.6	0	2.4	2.4	2917.2	7.27	1	70.9	NA	NA	NA	NA	178.7	NA	22.2	NA	43.2	NA	38.8	NA	32.9	NA	82.9	NA	19.1	19.1	NA	NA	19.1	NA	0.021	0	4e-04	1	33	7
63691	0.51	0.025	0	0.9	8.01	0	0.24	1.2	0	214.78	2.73	0	11.09	201.84	0	13.2	13.2	8398	13.89	1	90.1	NA	NA	NA	NA	168.8	NA	31.6	NA	39	NA	37.7	NA	35.6	NA	107.8	NA	24.4	24.1	NA	NA	24.3	NA	139	0	0.0389	0	95	7
63692	0.26	0.013	0	0.19	1.69	0	0.51	2.5	0	179.45	2.28	0	6.38	116.12	0	9.7	9.7	31028.4	2.76	1	63.7	NA	NA	NA	NA	160	NA	24.9	NA	41	NA	35.8	NA	29.8	NA	78.1	NA	18.4	18.5	NA	NA	18.5	NA	0.018	0	0.0016	0	351	7
63693	0.37	0.018	0	0.23	2.05	0	0.33	1.6	0	214.09	2.72	0	12	218.4	0	15.2	15.2	19536.4	6.88	1	50.5	NA	NA	NA	NA	151.4	NA	22	3	33.5	NA	34	NA	25.7	NA	78.2	NA	16.7	16.7	NA	NA	16.7	NA	0.064	0	4e-04	1	221	7
63696	NA	NA	NA	NA	NA	NA	NA	NA	NA	NA	NA	NA	NA	NA	NA	NA	NA	NA	NA	2	51.2	3	NA	NA	NA	169.2	NA	17.9	2	NA	1	NA	1	NA	1	NA	1	NA	NA	NA	NA	NA	1	NA	NA	NA	NA	NA	7
63697	0.87	0.042	0	0.29	2.58	0	13.41	66.9	0	241.97	3.07	0	6.49	118.12	0	7.1	7.1	25370.8	2.47	1	98.1	NA	NA	NA	NA	190.5	NA	27	NA	45.7	NA	42	NA	39.9	NA	92.1	NA	20.7	20.8	NA	NA	20.8	NA	0.011	1	8e-04	0	287	7
63698	0.44	0.021	0	0.11	0.98	1	0.25	1.2	0	176.89	2.25	0	7.14	129.95	0	31.1	31.1	4685.2	58.68	1	105	NA	NA	NA	NA	177.1	NA	33.5	NA	40.7	NA	42	NA	36.8	NA	114	NA	24.9	25	NA	NA	25	NA	0.011	1	4e-04	1	53	7
63699	1.19	0.057	0	0.32	2.85	0	0.99	4.9	0	200.31	2.54	0	6.96	126.67	0	17.2	17.2	19536.4	7.78	1	67.7	NA	NA	NA	NA	164.8	NA	24.9	NA	39	NA	36.1	NA	29.4	NA	82.5	NA	20.3	19.9	NA	NA	20.1	NA	1.53	0	0.0164	0	221	7
63700	0.87	0.042	0	0.26	2.31	0	1.81	9	0	170.82	2.17	0	7.33	133.41	0	190	190	20685.6	81.2	1	103.5	NA	NA	NA	NA	180	NA	31.9	NA	43	NA	42.2	NA	40.3	NA	109	NA	26.3	26.3	NA	NA	26.3	NA	0.088	0	0.0032	0	234	7
63701	2.2	0.106	0	0.25	2.22	0	2.38	11.9	0	233.91	2.97	0	8.72	158.7	0	26	26	11138.4	20.63	1	74.6	NA	NA	NA	NA	170.3	NA	25.7	NA	38.8	NA	37.6	NA	30.1	NA	89.4	NA	21.6	21.2	NA	NA	21.4	NA	0.02	0	4e-04	1	126	7
63702	0.3	0.014	0	0.11	0.98	1	0.31	1.5	0	154.4	1.96	0	8.82	160.52	0	22.6	22.6	5834.4	34.24	1	49.1	NA	NA	NA	NA	148.1	NA	22.4	3	33.7	NA	33	NA	26.5	NA	80	NA	17.7	17.7	NA	NA	17.7	NA	0.022	0	8e-04	0	66	7
63703	0.96	0.046	0	0.11	0.98	1	0.27	1.3	0	161.72	2.05	0	14.7	267.54	0	NA	NA	NA	NA	1	11.3	NA	82.9	NA	NA	82.8	NA	16.5	2	NA	NA	16.2	NA	14.7	NA	48.9	NA	NA	NA	NA	NA	NA	NA	NA	NA	NA	NA	NA	7
63704	4.16	0.201	0	0.7	6.23	0	1.52	7.6	0	176.37	2.24	0	6.99	127.22	0	NA	NA	NA	NA	3	57	NA	NA	NA	NA	NA	1	NA	NA	34.5	NA	33.8	NA	28	NA	81.1	NA	NA	NA	NA	NA	NA	1	0.03	0	NA	NA	NA	7
63705	3.16	0.153	0	0.19	1.69	0	0.23	1.1	0	138.3	1.76	0	8.86	161.25	0	1.6	1.6	1856.4	7.62	1	35.1	NA	NA	NA	NA	126.5	NA	21.9	4	28.4	NA	28.2	NA	23.5	NA	70.8	NA	14.9	14.8	NA	NA	14.9	NA	0.03	0	0.0011	0	21	7
63706	0.44	0.021	0	0.11	0.98	1	0.27	1.3	0	191.34	2.43	0	7.8	141.96	0	10.3	10.3	9812.4	9.28	1	35.5	NA	NA	NA	NA	150.5	NA	15.7	2	36	NA	30.1	NA	19.8	NA	62	NA	13.7	13.9	NA	NA	13.8	NA	NA	NA	4e-04	1	111	7
63707	1.37	0.066	0	0.56	4.98	0	2.74	13.7	0	197.12	2.5	0	13.44	244.61	0	18.8	18.8	14851.2	11.19	1	58.3	NA	NA	NA	NA	158.1	NA	23.3	NA	37	NA	35	NA	27	NA	87.9	NA	19.7	19.5	NA	NA	19.6	NA	11.6	0	0.0178	0	168	7
63708	6.73	0.325	0	0.11	0.98	1	0.28	1.4	0	196.67	2.5	0	16.14	293.75	0	140.3	140.3	13260	93.53	1	85.9	NA	NA	NA	NA	166.7	NA	30.9	NA	36	NA	36.8	NA	32.3	NA	109.6	NA	26.4	26.6	NA	NA	26.5	NA	0.011	1	4e-04	1	150	7
63709	0.49	0.024	0	0.11	0.98	1	0.66	3.3	0	176.89	2.25	0	6.08	110.66	0	21.6	21.6	14320.8	13.33	1	85.7	NA	NA	NA	NA	154	NA	36.1	4	41.6	NA	34.5	NA	36.5	NA	103.4	NA	25.1	25.2	NA	NA	25.2	NA	0.971	0	NA	NA	162	7
63710	1.27	0.061	0	0.11	0.98	1	2.47	12.3	0	211.06	2.68	0	7.15	130.13	0	9.4	9.4	14409.2	5.77	2	116.3	3	NA	NA	NA	179.4	NA	36.1	NA	NA	1	NA	1	NA	1	NA	1	NA	NA	NA	NA	NA	1	0.054	0	4e-04	1	163	7
63712	1.04	0.05	0	0.11	0.98	1	0.36	1.8	0	178.53	2.27	0	9.87	179.63	0	NA	NA	NA	NA	1	12.7	NA	85.5	NA	NA	83.7	NA	18.1	3	NA	NA	17.5	NA	15.5	NA	47.1	NA	NA	NA	NA	NA	NA	NA	NA	NA	NA	NA	NA	7
63713	0.86	0.042	0	0.38	3.38	0	1.33	6.6	0	228.81	2.91	0	11.61	211.3	0	7.6	7.6	13790.4	4.87	1	83.1	NA	NA	NA	NA	177.6	NA	26.3	NA	41.4	NA	37.1	NA	31.1	NA	100.5	NA	22.1	22.4	NA	NA	22.3	NA	0.011	1	NA	NA	156	7
63714	1.95	0.094	0	0.11	0.98	1	0.21	1	0	206.13	2.62	0	13.66	248.61	0	15.4	15.4	15823.6	8.6	1	107.3	NA	NA	NA	NA	171.1	NA	36.7	NA	38.3	NA	41	NA	36.5	NA	128.2	NA	31.2	31.2	NA	NA	31.2	NA	0.011	1	4e-04	1	179	7
63715	1.4	0.068	0	0.11	0.98	1	0.49	2.4	0	173.45	2.2	0	9.33	169.81	0	3.6	3.6	10696.4	2.98	1	65	NA	NA	NA	NA	139.8	NA	33.3	4	34.7	NA	32.8	NA	34.7	NA	92.7	NA	23.4	23.8	NA	NA	23.6	NA	NA	NA	4e-04	1	121	7
63716	2.29	0.111	0	0.2	1.78	0	1.23	6.1	0	146.89	1.87	0	15.47	281.55	0	NA	NA	NA	NA	1	14	NA	94.9	NA	NA	94.1	NA	15.8	2	NA	NA	19.5	NA	15.8	NA	49.2	NA	NA	NA	NA	NA	NA	NA	NA	NA	NA	NA	NA	7
63717	0.68	0.033	0	0.25	2.22	0	0.68	3.4	0	194.68	2.47	0	12.15	221.13	0	29.4	29.4	16972.8	15.31	1	64.6	NA	NA	NA	NA	158.7	NA	25.6	NA	38.5	NA	35.2	NA	30.2	NA	96.2	NA	22	22.2	NA	NA	22.1	NA	0.017	0	0.0016	0	192	7
63718	1.66	0.08	0	0.4	3.56	0	1.44	7.2	0	201.83	2.56	0	12.9	234.78	0	13.3	13.3	8132.8	14.46	1	64.5	NA	NA	NA	NA	153.9	NA	27.2	NA	34.8	NA	33.8	NA	32	NA	79.1	NA	18.9	19.1	NA	NA	19	NA	0.056	0	0.0032	0	92	7
63719	0.61	0.029	0	1.22	10.85	0	0.65	3.2	0	183.38	2.33	0	9.31	169.44	0	4.7	4.7	4773.6	8.7	1	58.4	NA	NA	NA	NA	173.9	NA	19.3	NA	42	NA	36.4	NA	26.8	NA	72.9	NA	16.3	16.3	NA	NA	16.3	NA	162	0	0.111	0	54	7
63720	2.26	0.109	0	0.11	0.98	1	0.16	0.8	0	217.82	2.77	0	11.96	217.67	0	NA	NA	NA	NA	1	18.6	NA	NA	NA	NA	107.8	NA	16	2	NA	NA	21.9	NA	16.5	NA	52	NA	NA	NA	NA	NA	NA	NA	0.162	0	NA	NA	NA	7
63721	0.93	0.045	0	0.38	3.38	0	0.34	1.7	0	186.45	2.37	0	6.84	124.49	0	14	14	23249.2	5.32	1	51.6	NA	NA	NA	NA	168.1	NA	18.3	NA	41.5	NA	36.5	NA	24.8	NA	73	NA	14.4	14.6	NA	NA	14.5	NA	282	0	0.891	0	263	7
63723	0.89	0.043	0	0.42	3.74	0	0.21	1	0	181.48	2.3	0	12.02	218.76	0	27.2	27.2	7779.2	30.91	1	76.7	NA	NA	NA	NA	154.6	NA	32.1	NA	31.6	NA	35.7	NA	35.4	NA	101.8	NA	25	24.9	NA	NA	25	NA	0.011	1	4e-04	1	88	7
63724	3.27	0.158	0	0.28	2.49	0	0.49	2.4	0	185.92	2.36	0	9.29	169.08	0	10.6	10.6	19094.4	4.91	1	82	NA	NA	NA	NA	171.5	NA	27.9	NA	41.1	NA	38.6	NA	35.2	NA	100	NA	21.3	21.2	NA	NA	21.3	NA	111	0	0.342	0	216	7
63725	NA	NA	NA	NA	NA	NA	NA	NA	NA	NA	NA	NA	NA	NA	NA	NA	NA	NA	NA	1	19.4	NA	NA	NA	NA	113.4	NA	15.1	2	NA	NA	23.7	NA	16.2	NA	54.5	NA	NA	NA	NA	NA	NA	NA	NA	NA	NA	NA	NA	7
63726	0.68	0.033	0	0.11	0.98	1	0.56	2.8	0	176.4	2.24	0	12.14	220.95	0	5.2	5.2	9193.6	5	1	62.8	NA	NA	NA	NA	154.2	NA	26.4	4	37.7	NA	32.2	NA	29.7	NA	93.3	NA	21.3	21.9	22.2	21.7	21.9	NA	0.037	0	0.004	0	104	7
63727	NA	NA	NA	NA	NA	NA	NA	NA	NA	NA	NA	NA	NA	NA	NA	NA	NA	NA	NA	1	16.1	NA	NA	NA	NA	102.9	NA	15.2	2	NA	NA	21.2	NA	16.3	NA	49.7	NA	NA	NA	NA	NA	NA	NA	NA	NA	NA	NA	NA	7
63728	0.57	0.028	0	0.27	2.4	0	0.82	4.1	0	180.28	2.29	0	12.42	226.04	0	36.7	36.7	9635.6	33.67	1	40.6	NA	NA	NA	NA	153.9	NA	17.1	2	38.6	NA	32.9	NA	22.3	NA	66	NA	15.2	14.9	NA	NA	15.1	NA	0.072	0	0.0024	0	109	7
63729	1.95	0.094	0	1.32	11.74	0	0.34	1.7	0	262.24	3.33	0	6.79	123.58	0	8.8	8.8	16177.2	4.81	1	86	NA	NA	NA	NA	167.8	NA	30.5	NA	40.2	NA	37	NA	35.8	NA	108.1	NA	27.1	27.4	NA	NA	27.3	NA	282	0	0.57	0	183	7
63730	0.39	0.019	0	0.11	0.98	1	0.16	0.8	0	164.06	2.08	0	9.6	174.72	0	220	220	16619.2	117.02	1	62.5	NA	NA	NA	NA	170.2	NA	21.6	2	41.1	NA	36.8	NA	28.3	NA	71	NA	15	15	NA	NA	15	NA	0.011	1	4e-04	1	188	7
63731	1.31	0.063	0	0.11	0.98	1	2.02	10.1	0	165.94	2.11	0	6.72	122.3	0	8.8	8.8	5392.4	14.43	2	78	NA	NA	NA	NA	164.2	NA	28.9	NA	NA	1	NA	1	NA	1	NA	1	NA	NA	NA	NA	NA	1	0.022	0	0.0012	0	61	7
63732	3.01	0.145	0	0.62	5.52	0	8.4	41.9	0	174.81	2.22	0	4.75	86.45	0	365.5	365.5	7602.4	425	1	77.8	NA	NA	NA	NA	173.4	NA	25.9	NA	41.5	NA	38.5	NA	31.3	NA	93	NA	22.4	22.6	NA	NA	22.5	NA	125	0	0.0919	0	86	7
63733	0.89	0.043	0	0.26	2.31	0	0.96	4.8	0	200.55	2.55	0	8.6	156.52	0	4.4	4.4	4420	8.8	1	81.3	NA	NA	NA	NA	154.6	NA	34	NA	32.9	NA	38.7	NA	33.7	NA	107.9	NA	26.8	26.8	NA	NA	26.8	NA	0.011	1	4e-04	1	50	7
63734	0.68	0.033	0	0.11	0.98	1	1.92	9.6	0	218.6	2.78	0	10.28	187.1	0	35.2	35.2	6630	46.93	1	102.1	NA	NA	NA	NA	181.1	NA	31.1	NA	41.9	NA	42.6	NA	33.5	NA	114.1	NA	23.8	23.9	NA	NA	23.9	NA	0.766	0	0.0163	0	75	7
63735	2.61	0.126	0	4.6	40.93	0	2.65	13.2	0	169.66	2.15	0	9.33	169.81	0	3.2	3.2	13613.6	2.08	2	74.8	3	NA	NA	NA	176.9	NA	23.9	NA	NA	1	NA	1	NA	1	NA	1	NA	NA	NA	NA	NA	1	159	0	0.0505	0	154	7
63736	10.67	0.515	0	3	26.69	0	4.68	23.4	0	178.67	2.27	0	8.29	150.88	0	75.4	75.4	30144.4	22.11	1	113.3	NA	NA	NA	NA	175.8	NA	36.7	NA	43	NA	39.8	NA	40.3	NA	116.1	NA	29.3	29.6	NA	NA	29.5	NA	328	0	0.685	0	341	7
63737	0.85	0.041	0	0.25	2.22	0	2.08	10.4	0	164.36	2.09	0	6.63	120.67	0	8	8	11138.4	6.35	1	32.3	NA	NA	NA	NA	137.4	NA	17.1	2	30.5	NA	29.5	NA	20	NA	59.4	NA	14.5	14.5	NA	NA	14.5	NA	0.037	0	0.0033	0	126	7
63738	1.06	0.051	0	1	8.9	0	0.35	1.7	0	156.76	1.99	0	5.45	99.19	0	9	9	17591.6	4.52	1	76.3	NA	NA	NA	NA	177.4	NA	24.2	NA	42.6	NA	39	NA	32.5	NA	83.5	NA	20.4	20.1	NA	NA	20.3	NA	85.5	0	0.92	0	199	7
63739	1.07	0.052	0	1.4	12.46	0	0.69	3.4	0	176.04	2.24	0	7.87	143.23	0	11	11	3624.4	26.83	1	50.2	NA	NA	NA	NA	156.8	NA	20.4	NA	38.3	NA	34.2	NA	26.3	NA	81.5	NA	17	16.9	NA	NA	17	NA	272	0	0.149	0	41	7
63740	0.92	0.044	0	0.11	0.98	1	0.18	0.9	0	194.79	2.47	0	12.48	227.14	0	9.2	9.2	6453.2	12.6	1	27.1	NA	NA	NA	NA	132.8	NA	15.4	2	31.2	NA	27.8	NA	17.7	NA	58.7	NA	13.5	13.2	NA	NA	13.4	NA	3.89	0	0.0458	0	73	7
63741	1.15	0.056	0	0.51	4.54	0	0.24	1.2	0	141.09	1.79	0	7.4	134.68	0	6.5	6.5	16442.4	3.49	1	79.6	NA	NA	NA	NA	176.1	NA	25.7	NA	37.7	NA	38.4	NA	31.7	NA	101	NA	23	23.3	NA	NA	23.2	NA	12.8	0	0.0422	0	186	7
63742	0.99	0.048	0	0.11	0.98	1	0.11	0.5	1	169.62	2.15	0	6.71	122.12	0	NA	NA	NA	NA	1	60.5	NA	NA	NA	NA	143.7	NA	29.3	NA	34	NA	29.8	NA	28	NA	90.8	NA	19	19.2	NA	NA	19.1	NA	0.011	1	NA	NA	NA	7
63743	0.82	0.04	0	0.2	1.78	0	0.85	4.2	0	191.61	2.43	0	9.54	173.63	0	3.1	3.1	5392.4	5.08	1	48.7	NA	NA	NA	NA	133.9	NA	27.2	4	31.7	NA	27.8	NA	27.5	NA	77.7	NA	19.3	18.9	NA	NA	19.1	NA	0.06	0	0.001	0	61	7
63744	1.31	0.063	0	1.2	10.68	0	1.69	8.4	0	175.92	2.23	0	7.31	133.04	0	11.8	11.8	10342.8	10.09	1	57.9	NA	NA	NA	NA	162.2	NA	22	NA	35.5	NA	36.5	NA	29.2	NA	82.4	NA	16.7	16.4	NA	NA	16.6	NA	342	0	0.347	0	117	7
63746	7.56	0.365	0	1.2	10.68	0	0.31	1.5	0	158.01	2.01	0	6.37	115.93	0	3.8	3.8	13348.4	2.52	1	72.1	NA	NA	NA	NA	168.9	NA	25.3	NA	43	NA	42.5	NA	34.5	NA	81.2	NA	19.4	19.2	NA	NA	19.3	NA	310	0	0.324	0	151	7
63747	0.76	0.037	0	0.11	0.98	1	5.18	25.8	0	162.26	2.06	0	17.5	318.5	0	NA	NA	NA	NA	1	17.9	NA	NA	NA	NA	102.8	NA	16.9	3	NA	NA	20.2	NA	17.2	NA	52	NA	NA	NA	NA	NA	NA	NA	0.079	0	NA	NA	NA	7
63748	0.29	0.014	0	0.11	0.98	1	0.64	3.2	0	171.1	2.17	0	12.58	228.96	0	310	310	14055.6	194.97	1	48.3	NA	NA	NA	NA	159.6	NA	19	2	38.2	NA	33.2	NA	24	NA	70.6	NA	17.6	17.7	NA	NA	17.7	NA	0.011	1	4e-04	1	159	7
63749	1.56	0.075	0	1.1	9.79	0	5.48	27.3	0	192.84	2.45	0	17.38	316.32	0	2.8	2.8	5657.6	4.38	1	55.5	NA	NA	NA	NA	162.5	NA	21	NA	35.1	NA	34.4	NA	26.7	NA	72.6	NA	15.2	14.5	14.8	15.2	15.1	NA	0.041	0	4e-04	1	64	7
63750	0.36	0.017	0	0.11	0.98	1	0.5	2.5	0	194.72	2.47	0	10.95	199.29	0	17.6	17.6	13348.4	11.66	1	68.6	NA	NA	NA	NA	156.4	NA	28	NA	40.8	NA	33.6	NA	30.6	NA	85.2	NA	20.1	20.2	NA	NA	20.2	NA	0.086	0	0.0036	0	151	7
63751	NA	NA	NA	NA	NA	NA	NA	NA	NA	NA	NA	NA	NA	NA	NA	NA	NA	NA	NA	1	17.2	NA	NA	NA	NA	109.7	NA	14.3	2	NA	NA	22.2	NA	16.1	NA	49	NA	NA	NA	NA	NA	NA	NA	0.211	0	NA	NA	NA	7
63752	1.81	0.087	0	1.02	9.07	0	0.16	0.8	0	209.17	2.66	0	6.78	123.4	0	6.2	6.2	6453.2	8.49	1	79.6	NA	NA	NA	NA	171.2	NA	27.2	NA	38.1	NA	40.1	NA	32	NA	99.7	NA	24.1	24.4	NA	NA	24.3	NA	254	0	0.144	0	73	7
63753	0.9	0.043	0	0.11	0.98	1	1.09	5.4	0	188.39	2.39	0	10.59	192.74	0	5.4	5.4	7425.6	6.43	1	71	NA	NA	NA	NA	165.4	NA	26	NA	35	NA	35.5	NA	33.9	NA	90	NA	18.5	18.2	NA	NA	18.4	NA	0.041	0	8e-04	0	84	7
63754	0.73	0.035	0	0.11	0.98	1	0.55	2.7	0	250.8	3.19	0	7.35	133.77	0	8.6	8.6	6895.2	11.03	1	74.5	NA	NA	NA	NA	167	NA	26.7	NA	39.7	NA	36.6	NA	33	NA	96	NA	19.5	19.3	NA	NA	19.4	NA	0.02	0	0.001	0	78	7
63755	0.78	0.038	0	0.11	0.98	1	0.25	1.2	0	172.02	2.18	0	9.2	167.44	0	NA	NA	NA	NA	1	13.7	NA	91.2	NA	NA	91.2	NA	16.5	2	NA	NA	17.7	NA	15.9	NA	50	NA	NA	NA	NA	NA	NA	NA	NA	NA	NA	NA	NA	7
63756	0.66	0.032	0	0.11	0.98	1	0.33	1.6	0	198.07	2.52	0	6.87	125.03	0	NA	NA	NA	NA	1	14.4	NA	95	NA	NA	94	NA	16.3	2	NA	NA	20	NA	15.7	NA	47	NA	NA	NA	NA	NA	NA	NA	NA	NA	NA	NA	NA	7
63757	0.73	0.035	0	0.17	1.51	0	0.28	1.4	0	164.78	2.09	0	12.18	221.68	0	NA	NA	NA	NA	1	30.9	NA	NA	NA	NA	121	NA	21.1	4	NA	NA	26	NA	23	NA	66.6	NA	NA	NA	NA	NA	NA	NA	0.011	1	NA	NA	NA	7
63758	NA	NA	NA	NA	NA	NA	NA	NA	NA	NA	NA	NA	NA	NA	NA	1	1	2740.4	3.23	1	81.6	NA	NA	NA	NA	180.3	NA	25.1	NA	42	NA	41	NA	33.5	NA	95.4	NA	21.4	21.4	NA	NA	21.4	NA	NA	NA	0.0214	0	31	7
63759	0.84	0.041	0	0.23	2.05	0	0.11	0.5	1	203.79	2.59	0	9.24	168.17	0	4.5	4.5	8486.4	4.69	1	79.3	NA	NA	NA	NA	190.9	NA	21.8	NA	43	NA	39.8	NA	27.4	NA	86	NA	18.6	18.8	NA	NA	18.7	NA	0.023	0	4e-04	1	96	7
63760	0.46	0.022	0	0.11	0.98	1	0.35	1.7	0	173.29	2.2	0	6.7	121.94	0	2300	2300	12022.4	1691.18	1	55.2	NA	NA	NA	NA	179.2	NA	17.2	1	42.4	NA	38.4	NA	24.3	NA	64.8	NA	15	14.9	NA	NA	15	NA	0.017	0	4e-04	1	136	7
63761	0.51	0.025	0	0.11	0.98	1	4.03	20.1	0	180.7	2.29	0	6.42	116.84	0	10	10	15912	5.56	1	62.6	NA	NA	NA	NA	168.8	NA	22	NA	39.2	NA	37	NA	26.4	NA	82.7	NA	17.8	18	NA	NA	17.9	NA	0.011	1	0.0017	0	180	7
63762	0.28	0.014	0	0.11	0.98	1	0.66	3.3	0	155.66	1.98	0	7.87	143.23	0	8	8	12552.8	5.63	1	92.2	NA	NA	NA	NA	180.4	NA	28.3	NA	41.2	NA	40	NA	34.9	NA	97.2	NA	21.6	21.7	NA	NA	21.7	NA	0.011	1	7e-04	0	142	7
63763	1.01	0.049	0	0.51	4.54	0	0.84	4.2	0	206.26	2.62	0	12.71	231.32	0	3.6	3.6	6453.2	4.93	1	84.2	NA	NA	NA	NA	163.7	NA	31.4	4	39.2	NA	38	NA	36.2	NA	92.6	NA	23.7	23.4	NA	NA	23.6	NA	0.028	0	0.001	0	73	7
63764	0.45	0.022	0	0.11	0.98	1	0.82	4.1	0	192.73	2.45	0	19.89	362	0	61.6	61.6	9635.6	56.51	1	46	NA	NA	NA	NA	165	NA	16.9	2	37.1	NA	34.3	NA	21.2	NA	69.1	NA	15.7	15.3	NA	NA	15.5	NA	0.015	0	9e-04	0	109	7
63765	2.13	0.103	0	0.25	2.22	0	0.5	2.5	0	139.77	1.78	0	7.87	143.23	0	8.1	8.1	1944.8	36.82	1	67.6	NA	NA	NA	NA	168.6	3	23.8	NA	46.4	NA	39.4	NA	23.8	NA	89.4	NA	20.8	20.4	NA	NA	20.6	NA	0.146	0	4e-04	1	22	7
63766	0.96	0.046	0	0.54	4.8	0	0.33	1.6	0	180.93	2.3	0	3.68	66.98	0	176	176	16442.4	94.62	1	79.8	NA	NA	NA	NA	170.8	NA	27.4	NA	37.4	NA	38.8	NA	31.5	NA	94.1	NA	21.4	21.5	NA	NA	21.5	NA	0.017	0	NA	NA	186	7
63767	1.2	0.058	0	0.23	2.05	0	1.54	7.7	0	192.04	2.44	0	7.96	144.87	0	11.4	11.4	7867.6	12.81	1	90.2	NA	NA	NA	NA	155.5	NA	37.3	NA	33.7	NA	33.9	NA	35.7	NA	116.8	NA	28	27.6	NA	NA	27.8	NA	0.055	0	4e-04	1	89	7
63768	2.23	0.108	0	1.2	10.68	0	1.64	8.2	0	181.62	2.31	0	11.85	215.67	0	55	55	7690.8	63.22	1	69.2	NA	NA	NA	NA	166.5	NA	25	NA	37.3	NA	36.6	NA	30.4	NA	96.1	NA	20.6	20.7	NA	NA	20.7	NA	5.8	0	0.129	0	87	7
63769	0.68	0.033	0	0.41	3.65	0	3.7	18.5	0	179.68	2.28	0	16.16	294.11	0	1.3	1.3	2740.4	4.19	1	81.7	NA	NA	NA	NA	163.7	NA	30.5	NA	37.4	NA	35.3	NA	34.8	NA	97.1	NA	22.3	22.4	NA	NA	22.4	NA	8.4	0	0.002	0	31	7
63770	0.97	0.047	0	0.11	0.98	1	0.79	3.9	0	190.94	2.42	0	11.26	204.93	0	47	47	8309.6	50	1	46.4	NA	NA	NA	NA	149.1	NA	20.9	2	35.1	NA	33	NA	24.1	NA	69.4	NA	16	16	NA	NA	16	NA	1.36	0	0.0125	0	94	7
63771	0.78	0.038	0	0.17	1.51	0	0.22	1.1	0	192.1	2.44	0	7.71	140.32	0	5.3	5.3	15558.4	3.01	1	119.1	NA	NA	NA	NA	172.7	NA	39.9	NA	39.8	NA	38	NA	41.7	NA	122.7	NA	31.1	30.9	NA	NA	31	NA	0.126	0	0.0029	0	176	7
63772	1.18	0.057	0	0.26	2.31	0	0.29	1.4	0	242.33	3.08	0	8.74	159.07	0	3.5	3.5	8132.8	3.8	1	98.2	NA	NA	NA	NA	183.9	NA	29	NA	46.9	NA	41.5	NA	34.7	NA	109.8	NA	23.3	23.1	NA	NA	23.2	NA	0.046	0	9e-04	0	92	7
63773	2.49	0.12	0	0.27	2.4	0	9.81	49	0	231.59	2.94	0	13.88	252.62	0	98.6	98.6	27315.6	31.91	1	100.5	NA	NA	NA	NA	172.9	NA	33.6	NA	37.7	NA	38.7	NA	36.8	NA	114.7	NA	27	27.1	NA	NA	27.1	NA	0.028	0	0.0015	0	309	7
63774	0.48	0.023	0	0.11	0.98	1	0.59	2.9	0	163.65	2.08	0	14.15	257.53	0	15	15	11580.4	11.45	1	29.3	NA	NA	NA	NA	136.2	NA	15.8	2	31	NA	28	NA	18.5	NA	59	NA	13.4	13	NA	NA	13.2	NA	0.027	0	0.0013	0	131	7
63775	0.42	0.02	0	0.11	0.98	1	0.3	1.5	0	150.88	1.92	0	12.18	221.68	0	NA	NA	NA	NA	1	13.7	NA	84	NA	NA	NA	NA	NA	NA	NA	NA	17.5	NA	17.7	NA	NA	NA	NA	NA	NA	NA	NA	NA	NA	NA	NA	NA	NA	7
63776	0.88	0.043	0	0.23	2.05	0	0.33	1.6	0	155.99	1.98	0	14.19	258.26	0	3.6	3.6	5127.2	6.21	1	25	NA	NA	NA	NA	127.1	NA	15.5	2	NA	NA	25.9	NA	19.4	NA	54.5	NA	NA	NA	NA	NA	NA	NA	0.061	0	0.0016	0	58	7
63777	0.47	0.023	0	0.45	4	0	0.52	2.6	0	178.09	2.26	0	11	200.2	0	5.7	5.7	8044.4	6.26	1	84.9	NA	NA	NA	NA	159.1	NA	33.5	NA	37.2	NA	36.6	NA	33.3	NA	98.7	NA	22.8	22.9	NA	NA	22.9	NA	0.029	0	0.0016	0	91	7
63778	0.66	0.032	0	0.11	0.98	1	0.2	1	0	154.01	1.96	0	8.98	163.44	0	29	29	16442.4	15.59	1	54	NA	NA	NA	NA	168.1	NA	19.1	2	40.9	NA	36.6	NA	25	NA	70	NA	15.7	16	NA	NA	15.9	NA	0.08	0	NA	NA	186	7
63779	1.29	0.062	0	0.11	0.98	1	0.18	0.9	0	214.02	2.72	0	9.35	170.17	0	NA	NA	NA	NA	1	17.9	NA	NA	NA	NA	109.7	NA	14.9	2	NA	NA	21.2	NA	17.4	NA	48.2	NA	NA	NA	NA	NA	NA	NA	1.87	0	NA	NA	NA	7
63780	0.56	0.027	0	0.11	0.98	1	0.39	1.9	0	198.44	2.52	0	12.24	222.77	0	3.6	3.6	3801.2	8.37	1	66.7	NA	NA	NA	NA	156.9	NA	27.1	NA	37	NA	35.7	NA	31.5	NA	88.7	NA	18.9	18.9	NA	NA	18.9	NA	0.044	0	4e-04	1	43	7
63781	0.52	0.025	0	0.51	4.54	0	0.78	3.9	0	276.34	3.51	0	5.19	94.46	0	7	7	5834.4	10.61	1	72.7	NA	NA	NA	NA	154.6	NA	30.4	NA	32.5	NA	32.8	NA	30	NA	104.2	NA	23.4	23.4	NA	NA	23.4	NA	0.011	1	4e-04	1	66	7
63782	1.53	0.074	0	0.11	0.98	1	0.16	0.8	0	136.01	1.73	0	10.07	183.27	0	NA	NA	NA	NA	1	11.2	NA	83.7	NA	NA	NA	NA	NA	NA	NA	NA	16.4	NA	15.3	NA	NA	NA	NA	NA	NA	NA	NA	NA	NA	NA	NA	NA	NA	7
63783	0.59	0.028	0	0.16	1.42	0	0.61	3	0	178.61	2.27	0	6.53	118.85	0	4	4	6895.2	5.13	1	38	NA	NA	NA	NA	144.4	NA	18.2	2	36	NA	31.5	NA	20.5	NA	65.1	NA	15.2	15.3	NA	NA	15.3	NA	0.011	1	4e-04	1	78	7
63784	1.55	0.075	0	0.78	6.94	0	0.88	4.4	0	184.47	2.34	0	19.38	352.72	0	9.4	9.4	16265.6	5.11	1	65	NA	NA	NA	NA	166.9	NA	23.3	NA	37.9	NA	36.4	NA	27.3	NA	91.3	NA	21	20.7	NA	NA	20.9	NA	0.04	0	0.0026	0	184	7
63786	NA	NA	NA	NA	NA	NA	NA	NA	NA	NA	NA	NA	NA	NA	NA	12.9	12.9	8132.8	14.02	2	28.6	3	NA	NA	NA	128.8	NA	17.2	2	NA	1	NA	1	NA	1	NA	1	NA	NA	NA	NA	NA	1	NA	NA	9e-04	0	92	7
63787	0.91	0.044	0	0.11	0.98	1	0.41	2	0	192.46	2.44	0	6.95	126.49	0	1.8	1.8	3094	5.14	1	63.9	NA	NA	NA	NA	178.9	NA	20	NA	40.8	NA	38.7	NA	27.4	NA	80.7	NA	18.6	18.4	NA	NA	18.5	NA	0.035	0	6e-04	0	35	7
63788	1.1	0.053	0	2.56	22.78	0	1.09	5.4	0	166.66	2.12	0	8.77	159.61	0	3.4	3.4	3889.6	7.73	2	49.3	3	NA	NA	NA	164.5	NA	18.2	NA	NA	1	NA	1	NA	1	NA	1	NA	NA	NA	NA	NA	1	418	0	0.557	0	44	7
63790	0.91	0.044	0	0.11	0.98	1	0.66	3.3	0	199.41	2.53	0	8.83	160.71	0	102	102	19448	46.36	1	38.5	NA	NA	NA	NA	141.5	NA	19.2	2	32	NA	30.2	NA	24.6	NA	75.7	NA	15.8	15.8	NA	NA	15.8	NA	0.019	0	0.0014	0	220	7
63792	1.73	0.084	0	0.11	0.98	1	0.19	0.9	0	102.34	1.3	0	15.58	283.56	0	NA	NA	NA	NA	3	18	NA	NA	1	NA	102.1	NA	17.3	3	NA	NA	21	NA	18.9	NA	52.1	NA	NA	NA	NA	NA	NA	NA	NA	NA	NA	NA	NA	7
63793	0.72	0.035	0	0.24	2.14	0	1.95	9.7	0	175.24	2.23	0	13.08	238.06	0	3.3	3.3	1149.2	25.38	1	57.9	NA	NA	NA	NA	149.7	NA	25.8	NA	34.7	NA	31.8	NA	30	NA	89	NA	20.5	20.4	NA	NA	20.5	NA	0.011	1	4e-04	1	13	7
63794	NA	NA	NA	NA	NA	NA	NA	NA	NA	NA	NA	NA	NA	NA	NA	NA	NA	NA	NA	1	15.5	NA	NA	NA	NA	102.4	NA	14.8	2	NA	NA	20.7	NA	15.5	NA	49.3	NA	NA	NA	NA	NA	NA	NA	NA	NA	NA	NA	NA	7
63795	1	0.048	0	0.61	5.43	0	2.39	11.9	0	221.87	2.82	0	7.66	139.41	0	15	15	9370.4	14.15	3	80.9	NA	NA	NA	NA	175.2	NA	26.4	NA	41.5	NA	40.8	NA	33.9	NA	98.5	NA	NA	NA	NA	NA	NA	1	63.2	0	0.174	0	106	7
63796	0.67	0.032	0	1.31	11.66	0	0.21	1	0	179.38	2.28	0	11.58	210.76	0	8.8	8.8	11050	7.04	1	51.7	NA	NA	NA	NA	155.4	NA	21.4	NA	34	NA	35.3	NA	27.7	NA	78.5	NA	17.9	17.9	NA	NA	17.9	NA	52.4	0	0.0576	0	125	7
63797	0.62	0.03	0	0.19	1.69	0	0.11	0.5	1	176.38	2.24	0	7.32	133.22	0	10.4	10.4	14055.6	6.54	1	54	NA	NA	NA	NA	152.7	NA	23.2	3	37.2	NA	33.3	NA	28.4	NA	81.3	NA	17.8	17.9	NA	NA	17.9	NA	0.16	0	0.0121	0	159	7
63798	NA	NA	NA	NA	NA	NA	NA	NA	NA	NA	NA	NA	NA	NA	NA	NA	NA	NA	NA	3	11.4	3	86	NA	NA	86	NA	15.4	2	NA	NA	NA	1	NA	1	NA	1	NA	NA	NA	NA	NA	NA	NA	NA	NA	NA	NA	7
63799	1.23	0.059	0	0.8	7.12	0	8.34	41.6	0	198.13	2.52	0	15.05	273.91	0	1890	1890	9193.6	1817.31	1	65.6	NA	NA	NA	NA	155.4	NA	27.2	NA	34.2	NA	34	NA	31.7	NA	93.2	NA	21.7	22.4	22.4	22.3	22.4	5	0.025	0	4e-04	1	104	7
63800	3.26	0.157	0	0.17	1.51	0	0.44	2.2	0	186.91	2.37	0	9.89	180	0	NA	NA	NA	NA	1	14.3	NA	94.4	NA	NA	94.2	NA	16.1	2	NA	NA	19.6	NA	16.8	NA	50.4	NA	NA	NA	NA	NA	NA	NA	2.72	0	NA	NA	NA	7
63801	3.7	0.179	0	2.4	21.35	0	0.7	3.5	0	182.88	2.32	0	8.24	149.97	0	54.9	54.9	8574.8	56.6	1	60.2	NA	NA	NA	NA	162.1	NA	22.9	NA	36.8	NA	37	NA	25.9	NA	84.8	NA	23	23.6	22.9	23.3	23.1	NA	515	0	0.624	0	97	7
63802	0.93	0.045	0	0.3	2.67	0	1.1	5.5	0	188.32	2.39	0	11.19	203.66	0	22.4	22.4	21658	9.14	1	109	NA	NA	NA	NA	176.7	NA	34.9	NA	42.5	NA	39.4	NA	38.7	NA	117	NA	26.5	26.8	NA	NA	26.7	NA	0.052	0	0.0022	0	245	7
63803	1.33	0.064	0	0.33	2.94	0	0.29	1.4	0	230.82	2.93	0	7.22	131.4	0	5.9	5.9	19978.4	2.61	1	56.8	NA	NA	NA	NA	155.4	NA	23.5	NA	36	NA	35	NA	27.9	NA	85.7	NA	16.8	17	NA	NA	16.9	NA	0.027	0	0.0012	0	226	7
63804	0.95	0.046	0	0.41	3.65	0	0.58	2.9	0	194.17	2.47	0	7.25	131.95	0	5.1	5.1	12906.4	3.49	1	136.1	NA	NA	NA	NA	182.1	NA	41	NA	44.8	NA	44.1	NA	43.8	NA	125.9	NA	31.3	32.5	32.5	31	32.1	NA	0.035	0	0.0068	0	146	7
63805	1.14	0.055	0	0.58	5.16	0	0.76	3.8	0	218.08	2.77	0	11.88	216.22	0	0.8	0.8	4154.8	1.7	1	107.8	NA	NA	NA	NA	161.8	NA	41.2	NA	35	NA	36.4	NA	44	NA	125	NA	30	30	NA	NA	30	NA	0.011	1	4e-04	1	47	7
63806	1.06	0.051	0	0.21	1.87	0	1.03	5.1	0	173.9	2.21	0	5.26	95.73	0	18.6	18.6	18033.6	9.12	1	85.7	NA	NA	NA	NA	168.5	NA	30.2	NA	34.7	NA	38.6	NA	36.3	NA	108.3	NA	25.4	25.5	NA	NA	25.5	NA	0.011	1	4e-04	1	204	7
63807	1.18	0.057	0	0.97	8.63	0	0.77	3.8	0	209.11	2.66	0	10.07	183.27	0	85	85	19006	39.53	1	82.8	NA	NA	NA	NA	176.9	NA	26.5	NA	41.7	NA	38.6	NA	34.2	NA	90.8	NA	22.8	22.6	NA	NA	22.7	NA	669	0	0.472	0	215	7
63809	0.68	0.033	0	0.11	0.98	1	0.27	1.3	0	200.11	2.54	0	6.71	122.12	0	2.3	2.3	1237.6	16.43	1	26.1	NA	NA	NA	NA	135.8	NA	14.2	1	35.7	NA	29.2	NA	18	NA	55.5	NA	11.4	11.4	NA	NA	11.4	NA	0.021	0	4e-04	1	14	7
63810	NA	NA	NA	NA	NA	NA	NA	NA	NA	NA	NA	NA	NA	NA	NA	14.8	14.8	18652.4	7.01	1	56.8	NA	NA	NA	NA	173.1	NA	19	2	41.2	NA	33.4	NA	23	NA	70.5	NA	16.8	16.7	NA	NA	16.8	NA	NA	NA	0.0021	0	211	7
63812	1.53	0.074	0	0.71	6.32	0	1.95	9.7	0	144.2	1.83	0	4.92	89.54	0	2.5	2.5	5392.4	4.1	1	117.3	NA	NA	NA	NA	153.1	NA	50	NA	37.8	NA	37.4	NA	47.6	NA	130.2	NA	31.6	31.4	NA	NA	31.5	NA	136	0	0.173	0	61	7
63813	1.03	0.05	0	0.17	1.51	0	0.47	2.3	0	198.91	2.53	0	9.07	165.07	0	18.4	18.4	3359.2	48.42	1	67.6	NA	NA	NA	NA	166.7	NA	24.3	NA	39.2	NA	37.2	NA	29.8	NA	94.9	NA	21.7	21.9	NA	NA	21.8	NA	0.011	1	4e-04	1	38	7
63814	0.51	0.025	0	0.88	7.83	0	0.3	1.5	0	183.22	2.33	0	6.02	109.56	0	154.4	154.4	8309.6	164.26	1	60.3	NA	NA	NA	NA	176.9	NA	19.3	2	43.3	NA	38.8	NA	24.8	NA	74	NA	15.5	15.1	NA	NA	15.3	NA	45.1	0	0.0363	0	94	7
63815	3.85	0.186	0	0.11	0.98	1	0.21	1	0	167.73	2.13	0	7.17	130.49	0	1.8	1.8	3094	5.14	1	26	NA	NA	NA	NA	131.1	NA	15.1	2	29.5	NA	26.9	NA	17.6	NA	56.3	NA	13.9	14	NA	NA	14	NA	0.623	0	0.0038	0	35	7
63816	1.94	0.094	0	0.25	2.22	0	0.4	2	0	154.36	1.96	0	7.21	131.22	0	NA	NA	NA	NA	1	16	NA	NA	NA	NA	111.1	NA	13	1	NA	NA	23.8	NA	15.2	NA	47.7	NA	NA	NA	NA	NA	NA	NA	0.099	0	NA	NA	NA	7
63817	0.86	0.042	0	0.2	1.78	0	1.4	7	0	170.12	2.16	0	5.6	101.92	0	8	8	16442.4	4.3	1	57.3	NA	NA	NA	NA	159.1	NA	22.6	NA	39.5	NA	33.5	NA	25.8	NA	73	NA	16	16	NA	NA	16	NA	0.097	0	4e-04	1	186	7
63818	0.42	0.02	0	0.19	1.69	0	0.86	4.3	0	254.27	3.23	0	16.13	293.57	0	3.1	3.1	7248.8	3.78	1	97.9	NA	NA	NA	NA	167.8	NA	34.8	NA	41.4	NA	39	NA	36.5	NA	114.6	NA	26	26.2	NA	NA	26.1	NA	0.034	0	0.0011	0	82	7
63820	1.5	0.072	0	2.1	18.68	0	1.27	6.3	0	225.82	2.87	0	6.47	117.75	0	5.3	5.3	9458.8	4.95	1	72	NA	NA	NA	NA	163.2	NA	27	NA	37	NA	37.6	NA	33.5	NA	96.8	NA	23.2	23.3	NA	NA	23.3	NA	837	0	1.19	0	107	7
63821	0.97	0.047	0	0.11	0.98	1	0.63	3.1	0	206.88	2.63	0	13.8	251.16	0	NA	NA	NA	NA	1	15.3	NA	NA	NA	NA	105.7	NA	13.7	1	NA	NA	21.4	NA	15.2	NA	49.5	NA	NA	NA	NA	NA	NA	NA	0.573	0	NA	NA	NA	7
63822	0.57	0.028	0	0.17	1.51	0	0.11	0.5	1	159.98	2.03	0	6.79	123.58	0	16.4	16.4	22011.6	6.59	1	48.7	NA	NA	NA	NA	162.8	NA	18.4	2	36.6	NA	33	NA	24.6	NA	65.1	NA	15.1	15	NA	NA	15.1	NA	0.04	0	0.0043	0	249	7
63823	0.42	0.02	0	0.11	0.98	1	0.17	0.8	0	195.32	2.48	0	4.57	83.17	0	16	16	12110.8	11.68	1	73.5	NA	NA	NA	NA	185.6	NA	21.3	NA	43.8	NA	40	NA	28.9	NA	78.5	NA	18.9	19.5	19.5	19.4	19.5	NA	0.011	1	8e-04	0	137	7
63825	1.36	0.066	0	0.32	2.85	0	2.59	12.9	0	235.07	2.99	0	6.14	111.75	0	9	9	20155.2	3.95	1	83.4	NA	NA	NA	NA	185	NA	24.4	NA	44	NA	40	NA	34.5	NA	90.4	NA	21	21	NA	NA	21	NA	0.011	1	0.002	0	228	7
63827	2.92	0.141	0	0.33	2.94	0	1.9	9.5	0	193.17	2.45	0	10.18	185.28	0	39.9	39.9	10519.6	33.53	1	88	NA	NA	NA	NA	148.6	NA	39.9	NA	33.2	NA	37	NA	43.7	NA	118.4	NA	28	28.3	NA	NA	28.2	NA	0.209	0	0.0019	0	119	7
63828	0.95	0.046	0	0.22	1.96	0	1.54	7.7	0	190.1	2.41	0	10.77	196.01	0	5.5	5.5	6364.8	7.64	1	66.5	NA	NA	NA	NA	159.5	NA	26.1	NA	37.4	NA	35.9	NA	35	NA	88.7	NA	19	18.9	NA	NA	19	NA	0.011	1	4e-04	1	72	7
63829	2.86	0.138	0	0.3	2.67	0	1.25	6.2	0	176.83	2.25	0	8.01	145.78	0	2	2	2652	6.67	1	50.1	NA	NA	NA	NA	163.6	NA	18.7	NA	36.7	NA	34	NA	23	NA	72	NA	16.3	16.2	NA	NA	16.3	NA	0.019	0	4e-04	1	30	7
63830	1.04	0.05	0	0.26	2.31	0	0.93	4.6	0	187.47	2.38	0	9.2	167.44	0	5.5	5.5	7956	6.11	1	57.8	NA	NA	NA	NA	150.4	NA	25.6	NA	34.2	NA	31.5	NA	27.5	NA	82.8	NA	19.4	19.4	NA	NA	19.4	NA	0.011	1	4e-04	1	90	7
63831	0.96	0.046	0	1.61	14.32	0	0.65	3.2	0	174.83	2.22	0	11.44	208.21	0	5.1	5.1	7248.8	6.22	1	78.2	NA	NA	NA	NA	160.4	NA	30.4	NA	40.5	NA	36	NA	31	NA	100.4	NA	23	23.2	NA	NA	23.1	NA	116	0	0.194	0	82	7
63832	0.8	0.039	0	0.11	0.98	1	1.25	6.2	0	210.91	2.68	0	9.8	178.36	0	18.2	18.2	23072.4	6.97	1	112.2	NA	NA	NA	NA	180.5	NA	34.4	NA	42.8	NA	42	NA	36.8	NA	114.9	NA	28.4	28.8	NA	NA	28.6	NA	0.011	1	4e-04	1	261	7
63833	0.9	0.043	0	0.11	0.98	1	0.25	1.2	0	163.87	2.08	0	7.9	143.78	0	1670	1670	15646.8	943.5	1	29.9	NA	NA	NA	NA	135.4	NA	16.3	2	31	NA	28.8	NA	19.2	NA	57.1	NA	13.8	14.2	NA	NA	14	NA	0.021	0	0.0021	0	177	7
63834	1.26	0.061	0	0.21	1.87	0	1.45	7.2	0	201.15	2.55	0	4.79	87.18	0	17.2	17.2	10961.6	13.87	1	127.4	NA	NA	NA	NA	159.5	NA	50.1	NA	35	NA	37.2	NA	46	NA	132	NA	31.8	32	NA	NA	31.9	NA	0.059	0	0.0011	0	124	7
63835	1.29	0.062	0	0.48	4.27	0	0.3	1.5	0	198.47	2.52	0	7.83	142.51	0	NA	NA	NA	NA	2	68.8	3	NA	NA	NA	167.4	3	24.6	NA	NA	1	NA	1	NA	1	NA	1	NA	NA	NA	NA	NA	1	NA	NA	NA	NA	NA	7
63836	0.63	0.03	0	0.11	0.98	1	0.47	2.3	0	197.29	2.51	0	9.58	174.36	0	42.5	42.5	22542	16.67	1	82.7	NA	NA	NA	NA	169.2	NA	28.9	4	43.5	NA	36.5	NA	33.8	NA	86.9	NA	19	19.2	NA	NA	19.1	NA	1.11	0	0.073	0	255	7
63837	0.92	0.044	0	0.31	2.76	0	1.87	9.3	0	179.73	2.28	0	9.82	178.72	0	4.3	4.3	4508.4	8.43	1	107.9	NA	NA	NA	NA	164.9	NA	39.7	NA	32.2	NA	39.2	NA	42.8	NA	121.6	NA	30.2	29.9	NA	NA	30.1	NA	0.011	1	4e-04	1	51	7
63838	1.05	0.051	0	0.26	2.31	0	0.34	1.7	0	177.68	2.26	0	13.08	238.06	0	34.4	34.4	22542	13.49	1	85.9	NA	NA	NA	NA	167.1	NA	30.8	NA	38.1	NA	36	NA	34.9	NA	109.7	NA	25	24.8	NA	NA	24.9	NA	0.029	0	8e-04	0	255	7
63839	2.94	0.142	0	0.37	3.29	0	0.46	2.3	0	198.68	2.52	0	8.14	148.15	0	24.8	24.8	14762.8	14.85	1	101.7	NA	NA	NA	NA	177.2	NA	32.4	NA	39	NA	39.8	NA	36.5	NA	112.5	NA	27.4	27.2	NA	NA	27.3	NA	0.186	0	0.0045	0	167	7
63840	0.51	0.025	0	0.11	0.98	1	0.11	0.5	1	159.87	2.03	0	10.18	185.28	0	13	13	14144	8.13	1	67.3	NA	NA	NA	NA	152.6	NA	28.9	4	36.5	NA	31.5	NA	31.1	NA	90.8	NA	22	21.9	NA	NA	22	NA	0.011	1	9e-04	0	160	7
63841	1.02	0.049	0	0.11	0.98	1	0.7	3.5	0	199.56	2.53	0	10.61	193.1	0	1.5	1.5	5480.8	2.42	1	103.2	NA	NA	NA	NA	176.6	NA	33.1	NA	43.2	NA	36.8	NA	36.6	NA	109.8	NA	25.9	28.1	27.9	28.4	28.1	2	0.011	1	4e-04	1	62	7
63843	0.88	0.043	0	0.16	1.42	0	1.84	9.2	0	224.58	2.85	0	15.55	283.01	0	6.3	6.3	10166	5.48	1	77.7	NA	NA	NA	NA	157.4	NA	31.4	4	39.5	NA	35.5	NA	32.2	NA	102.2	NA	22.9	22.3	22.4	22.2	22.3	NA	0.036	0	0.0018	0	115	7
63844	2.95	0.142	0	0.41	3.65	0	1.64	8.2	0	196.28	2.49	0	10.34	188.19	0	63	63	4773.6	116.67	1	81.9	NA	NA	NA	NA	172	NA	27.7	NA	35.4	NA	38.2	NA	32.3	NA	105.8	NA	26	25.6	NA	NA	25.8	NA	0.011	1	NA	NA	54	7
63845	1.7	0.082	0	0.32	2.85	0	0.5	2.5	0	208.39	2.65	0	12.44	226.41	0	52	52	12641.2	36.36	1	90.7	NA	NA	NA	NA	168.6	NA	31.9	NA	37	NA	36.5	NA	35.8	NA	107.1	NA	28	27.8	NA	NA	27.9	NA	0.018	0	NA	NA	143	7
63846	0.82	0.04	0	0.11	0.98	1	0.53	2.6	0	166.42	2.11	0	7.95	144.69	0	NA	NA	NA	NA	1	14.8	NA	102	NA	NA	101.1	NA	14.5	2	NA	NA	19.8	NA	15.5	NA	48.6	NA	NA	NA	NA	NA	NA	NA	NA	NA	NA	NA	NA	7
63847	2.6	0.126	0	0.17	1.51	0	1.55	7.7	0	292.27	3.71	0	9.21	167.62	0	11.2	11.2	15823.6	6.26	1	71.6	NA	NA	NA	NA	159.7	NA	28.1	NA	36.5	NA	36.6	NA	32.3	NA	103	NA	23.4	23.5	NA	NA	23.5	NA	0.011	1	0.0021	0	179	7
63848	0.98	0.047	0	0.18	1.6	0	0.85	4.2	0	178.86	2.27	0	9.82	178.72	0	33.8	33.8	17414.8	17.16	1	90.9	NA	NA	NA	NA	180.3	NA	28	NA	45.5	NA	40.6	NA	38.6	NA	92.6	NA	21.2	21.2	NA	NA	21.2	NA	0.018	0	0.001	0	197	7
63849	0.63	0.03	0	0.2	1.78	0	0.2	1	0	180.3	2.29	0	7.54	137.23	0	9.9	9.9	16265.6	5.38	1	93.2	NA	NA	NA	NA	176.1	NA	30.1	NA	41.5	NA	39.7	NA	36.5	NA	96.3	NA	23.2	22.9	NA	NA	23.1	NA	0.011	1	4e-04	1	184	7
63850	0.56	0.027	0	0.46	4.09	0	0.73	3.6	0	192.18	2.44	0	5.78	105.2	0	7.6	7.6	9635.6	6.97	1	78.6	NA	NA	NA	NA	164.8	NA	28.9	NA	37.3	NA	37	NA	35.6	NA	95.7	NA	20.3	20.3	NA	NA	20.3	NA	0.011	1	4e-04	1	109	7
63851	3.11	0.15	0	0.21	1.87	0	0.34	1.7	0	140.44	1.78	0	9.09	165.44	0	2.9	2.9	1149.2	22.31	1	28.7	NA	NA	NA	NA	130.8	NA	16.8	2	30.7	NA	27.4	NA	20.2	NA	58.5	NA	12.4	12	NA	NA	12.2	NA	0.129	0	0.001	0	13	7
63852	0.99	0.048	0	0.28	2.49	0	2.73	13.6	0	199.74	2.54	0	7.15	130.13	0	1.5	1.5	3536	3.75	1	96.7	NA	NA	NA	NA	173.8	NA	32	NA	42	NA	42	NA	37.4	NA	121.2	NA	26	25.8	NA	NA	25.9	NA	0.017	0	4e-04	1	40	7
63853	1.95	0.094	0	0.21	1.87	0	3.74	18.7	0	197.07	2.5	0	9.12	165.98	0	7.4	7.4	1856.4	35.24	1	50.3	NA	NA	NA	NA	164.9	NA	18.5	NA	36.8	NA	35	NA	22.9	NA	74.5	NA	16.7	16.4	NA	NA	16.6	NA	0.011	1	4e-04	1	21	7
63854	NA	NA	NA	NA	NA	NA	NA	NA	NA	NA	NA	NA	NA	NA	NA	NA	NA	NA	NA	1	27.7	NA	NA	NA	NA	118.2	NA	19.8	4	NA	NA	22.7	NA	21.7	NA	64	NA	NA	NA	NA	NA	NA	NA	NA	NA	NA	NA	NA	7
63855	NA	NA	NA	NA	NA	NA	NA	NA	NA	NA	NA	NA	NA	NA	NA	1180	1180	10254.4	1017.24	1	24.5	NA	NA	NA	NA	122.6	NA	16.3	2	27.5	NA	25.2	NA	19	NA	57.8	NA	12.8	12.8	NA	NA	12.8	NA	NA	NA	6e-04	0	116	7
63856	0.29	0.014	0	0.11	0.98	1	0.43	2.1	0	185.06	2.35	0	7.78	141.6	0	18.5	18.5	3094	52.86	1	55.1	NA	NA	NA	NA	171.5	NA	18.7	NA	41	NA	34.8	NA	23.3	NA	68.5	NA	15.5	15.5	NA	NA	15.5	NA	0.039	0	4e-04	1	35	7
63858	1.83	0.088	0	0.19	1.69	0	0.6	3	0	182.68	2.32	0	11.36	206.75	0	11.1	11.1	15558.4	6.31	3	93	NA	NA	NA	NA	154.2	NA	39.1	NA	34.3	NA	34.7	NA	40	NA	106.2	NA	NA	NA	NA	NA	NA	NA	0.019	0	0.0023	0	176	7
63859	2.66	0.128	0	1.56	13.88	0	0.57	2.8	0	162.4	2.06	0	9.24	168.17	0	7.6	7.6	14232.4	4.72	1	102.6	NA	NA	NA	NA	174.9	NA	33.5	NA	41.6	NA	41.8	NA	36.8	NA	115	NA	33	33.1	NA	NA	33.1	NA	356	0	0.309	0	161	7
63860	0.84	0.041	0	0.24	2.14	0	3.22	16.1	0	203.55	2.59	0	9.79	178.18	0	4	4	9724	3.64	1	67	NA	NA	NA	NA	156.8	NA	27.3	NA	38.2	NA	34.2	NA	28.7	NA	90.3	NA	21.3	21	NA	NA	21.2	NA	0.035	0	4e-04	1	110	7
63861	1.52	0.073	0	0.49	4.36	0	3.5	17.5	0	199.97	2.54	0	7.96	144.87	0	17.3	17.3	10873.2	14.07	1	62.6	NA	NA	NA	NA	176.9	NA	20	NA	40	NA	37.7	NA	29.8	NA	79	NA	17.2	17.2	NA	NA	17.2	NA	0.011	1	4e-04	1	123	7
63862	2.11	0.102	0	0.66	5.87	0	1.24	6.2	0	204.48	2.6	0	6.97	126.85	0	23.4	23.4	11934	17.33	1	86.5	NA	NA	NA	NA	174.6	3	28.4	NA	38.5	NA	40.8	NA	31.2	NA	108.2	NA	27.8	28.4	28.7	28.5	28.5	NA	0.024	0	0.003	0	135	7
63863	2.35	0.114	0	0.19	1.69	0	0.39	1.9	0	162.26	2.06	0	11.67	212.39	0	2	2	7160.4	2.47	1	21.5	NA	NA	NA	NA	116.6	NA	15.8	2	NA	NA	24.5	NA	18.1	NA	55	NA	NA	NA	NA	NA	NA	NA	7.11	0	0.132	0	81	7
63864	0.91	0.044	0	0.18	1.6	0	0.11	0.5	1	146.82	1.86	0	9.29	169.08	0	NA	NA	NA	NA	3	18.3	NA	98	NA	NA	98.2	NA	19	4	NA	NA	19	NA	17.9	NA	NA	1	NA	NA	NA	NA	NA	NA	0.019	0	NA	NA	NA	7
63865	0.68	0.033	0	0.11	0.98	1	0.47	2.3	0	177.56	2.26	0	13.17	239.69	0	NA	NA	NA	NA	1	14.5	NA	92.9	NA	NA	92.3	NA	17	2	NA	NA	18	NA	16	NA	48.5	NA	NA	NA	NA	NA	NA	NA	NA	NA	NA	NA	NA	7
63867	0.41	0.02	0	0.11	0.98	1	0.8	4	0	191.62	2.43	0	6.58	119.76	0	0.7	0.7	3182.4	1.94	1	69.4	NA	NA	NA	NA	162.4	NA	26.3	NA	40.2	NA	35.7	NA	31.2	NA	92.5	NA	21.8	22	NA	NA	21.9	NA	0.035	0	4e-04	1	36	7
63868	3.28	0.158	0	0.21	1.87	0	0.79	3.9	0	184.65	2.35	0	10.13	184.37	0	16	16	13878.8	10.19	1	81.1	NA	NA	NA	NA	177.4	NA	25.8	NA	42.3	NA	39.4	NA	32.3	NA	106.9	NA	23.5	23.6	NA	NA	23.6	NA	NA	NA	1.05	0	157	7
63870	0.83	0.04	0	0.11	0.98	1	0.93	4.6	0	172.07	2.19	0	11.57	210.57	0	17.7	17.7	20597.2	7.6	1	51.9	NA	NA	NA	NA	161.8	NA	19.8	2	41	NA	35.6	NA	23.9	NA	72.7	NA	17.8	17.7	NA	NA	17.8	NA	0.805	0	0.0292	0	233	7
63871	0.56	0.027	0	0.4	3.56	0	0.77	3.8	0	210.27	2.67	0	6.3	114.66	0	2.9	2.9	7956	3.22	1	91.2	NA	NA	NA	NA	164.7	NA	33.6	NA	37.9	NA	36.8	NA	35.8	NA	115.5	NA	25	24.9	NA	NA	25	NA	0.473	0	0.0028	0	90	7
63872	0.86	0.042	0	1.05	9.34	0	3.59	17.9	0	169.78	2.16	0	14.56	264.99	0	5.5	5.5	6188	7.86	1	39	NA	NA	NA	NA	156.8	NA	15.9	1	35.4	NA	33.2	NA	20.5	NA	64.4	NA	13.6	13.6	NA	NA	13.6	4	31	0	0.0114	0	70	7
63873	9.09	0.439	0	1	8.9	0	0.46	2.3	0	178.87	2.27	0	3.79	68.98	0	6.5	6.5	24221.6	2.37	1	48.7	NA	NA	NA	NA	164	NA	18.1	NA	43.2	NA	37	NA	24.4	NA	72.4	NA	17	17.2	NA	NA	17.1	NA	0.23	0	0.0038	0	274	7
63874	0.91	0.044	0	0.11	0.98	1	0.27	1.3	0	169.44	2.15	0	15.82	287.92	0	NA	NA	NA	NA	1	17.6	NA	101.3	NA	NA	100.7	NA	17.4	3	NA	NA	21.4	NA	17.5	NA	50.5	NA	NA	NA	NA	NA	NA	NA	0.022	0	NA	NA	NA	7
63875	0.88	0.043	0	0.11	0.98	1	1.07	5.3	0	158.51	2.01	0	5.4	98.28	0	1.9	1.9	5038.8	3.33	1	104.4	NA	NA	NA	NA	158.4	NA	41.6	NA	38.6	NA	40.5	NA	46.8	NA	109.5	NA	26	26.3	NA	NA	26.2	NA	0.116	0	7e-04	0	57	7
63876	0.65	0.031	0	0.28	2.49	0	0.47	2.3	0	191.32	2.43	0	9.77	177.81	0	40	40	8840	40	1	37.9	NA	NA	NA	NA	150.6	NA	16.7	2	36	NA	30.4	NA	22.4	NA	68.5	NA	15	15.1	NA	NA	15.1	NA	0.126	0	9e-04	0	100	7
63877	0.8	0.039	0	0.26	2.31	0	1.97	9.8	0	190.32	2.42	0	7.33	133.41	0	98.6	98.6	16972.8	51.35	1	44	NA	NA	NA	NA	157.5	NA	17.7	NA	40.6	NA	33.9	NA	23	NA	64.7	NA	14.5	14.5	NA	NA	14.5	NA	0.015	0	0.0018	0	192	7
63878	0.92	0.044	0	0.11	0.98	1	0.11	0.5	1	177.12	2.25	0	10.48	190.74	0	3.6	3.6	7514	4.24	1	37.9	NA	NA	NA	NA	136.1	NA	20.5	3	31.5	NA	29	NA	24.8	NA	67.6	NA	13.8	13.8	NA	NA	13.8	NA	0.444	0	0.0087	0	85	7
63879	1.32	0.064	0	0.69	6.14	0	0.34	1.7	0	173.78	2.21	0	4.94	89.91	0	325	325	8486.4	338.54	1	67.2	NA	NA	NA	NA	168.8	NA	23.6	NA	35.9	NA	37	NA	30	NA	99.6	NA	22.5	22.2	NA	NA	22.4	NA	0.025	0	9e-04	0	96	7
63880	2.95	0.142	0	0.42	3.74	0	0.79	3.9	0	198.76	2.52	0	7.1	129.22	0	2.7	2.7	3270.8	7.3	1	44.5	NA	NA	NA	NA	153.2	NA	19	NA	33.9	NA	31.8	NA	22.8	NA	76.8	NA	15.9	16	NA	NA	16	NA	NA	NA	4e-04	1	37	7
63881	0.68	0.033	0	0.75	6.67	0	0.97	4.8	0	171.58	2.18	0	12.91	234.96	0	3.4	3.4	5392.4	5.57	1	54.3	NA	NA	NA	NA	159.9	NA	21.2	NA	38	NA	33.8	NA	25.4	NA	71.7	NA	15.4	15.2	NA	NA	15.3	NA	0.011	1	4e-04	1	61	7
63882	1.72	0.083	0	0.33	2.94	0	8.8	43.9	0	252.88	3.21	0	13.7	249.34	0	9	9	11934	6.67	1	68.7	NA	NA	NA	NA	172.6	NA	23.1	NA	38.9	NA	35.7	NA	29.6	NA	86.6	NA	18.9	19	NA	NA	19	NA	0.011	1	6e-04	0	135	7
63884	1.8	0.087	0	0.5	4.45	0	2.33	11.6	0	226.18	2.87	0	8.32	151.42	0	NA	NA	NA	NA	2	67.1	3	NA	NA	NA	170.6	NA	23.1	NA	NA	1	NA	1	NA	1	NA	1	NA	NA	NA	NA	NA	1	0.03	0	NA	NA	NA	7
63885	0.65	0.031	0	0.41	3.65	0	0.5	2.5	0	177	2.25	0	9.6	174.72	0	2.4	2.4	9282	2.29	1	66.5	NA	NA	NA	NA	179.9	NA	20.5	2	46.8	NA	39.7	NA	28.6	NA	69.3	NA	16.7	16.8	NA	NA	16.8	NA	19.3	0	0.0195	0	105	7
63886	1.22	0.059	0	0.26	2.31	0	3.52	17.6	0	185.39	2.35	0	10.18	185.28	0	6.3	6.3	3624.4	15.37	1	21.4	NA	NA	NA	NA	123.2	NA	14.1	2	NA	NA	25.3	NA	17.7	NA	51.5	NA	NA	NA	NA	NA	NA	NA	0.074	0	7e-04	0	41	7
63887	0.82	0.04	0	0.18	1.6	0	1.28	6.4	0	174.86	2.22	0	6.99	127.22	0	19	19	14762.8	11.38	1	102.9	NA	NA	NA	NA	160.1	NA	40.1	NA	27.4	NA	35	NA	39.7	NA	127.2	NA	29.9	30.3	NA	NA	30.1	NA	0.011	1	4e-04	1	167	7
63888	0.53	0.026	0	0.16	1.42	0	0.42	2.1	0	250.05	3.18	0	6.54	119.03	0	13.4	13.4	30498	3.88	1	113.6	NA	NA	NA	NA	174.5	NA	37.3	NA	42.5	NA	38	NA	39.1	NA	114.7	NA	30.2	30.3	NA	NA	30.3	NA	0.026	0	0.002	0	345	7
63889	1.79	0.086	0	0.82	7.3	0	2.04	10.2	0	251.44	3.19	0	8.3	151.06	0	3	3	6011.2	4.41	1	95	NA	NA	NA	NA	185.8	NA	27.5	NA	42.3	NA	39.8	NA	33.3	NA	101.9	NA	24.6	24	24.8	25.2	24.9	NA	216	0	0.0727	0	68	7
63890	1.9	0.092	0	0.9	8.01	0	1.64	8.2	0	187.72	2.38	0	9.22	167.8	0	63.8	63.8	9370.4	60.19	1	94.3	NA	NA	NA	NA	156.2	NA	38.7	NA	33.2	NA	36.4	NA	38.5	NA	108.3	NA	29.5	30.5	29.8	30.1	29.8	NA	0.011	1	9e-04	0	106	7
63891	1.56	0.075	0	0.21	1.87	0	1.01	5	0	197.25	2.51	0	11.94	217.31	0	52	52	12287.6	37.41	1	67.8	NA	NA	NA	NA	161.3	NA	26.1	NA	39.2	NA	35	NA	29.3	NA	95.5	NA	22.7	23.2	NA	NA	23	NA	0.036	0	0.003	0	139	7
63892	0.43	0.021	0	0.11	0.98	1	0.11	0.5	1	182.32	2.32	0	10.37	188.73	0	3.9	3.9	1856.4	18.57	1	41	NA	NA	NA	NA	138.4	NA	21.4	3	34.5	NA	31.1	NA	25.1	NA	67.2	NA	15.5	15.4	NA	NA	15.5	NA	0.011	1	4e-04	1	21	7
63894	0.91	0.044	0	0.29	2.58	0	0.22	1.1	0	188.19	2.39	0	18.12	329.78	0	6	6	9016.8	5.88	1	106.6	NA	NA	NA	NA	166	NA	38.7	4	42.7	NA	38.2	NA	40.1	NA	118.1	NA	27.1	27	NA	NA	27.1	NA	0.49	0	0.0035	0	102	7
63895	0.54	0.026	0	0.11	0.98	1	1.88	9.4	0	196.89	2.5	0	9.12	165.98	0	13	13	23249.2	4.94	1	75.5	NA	NA	NA	NA	174.2	NA	24.9	NA	41.9	NA	39.8	NA	34.8	NA	85.3	NA	21.6	19.9	20.1	19.8	19.9	NA	0.177	0	NA	NA	263	7
63896	NA	NA	NA	NA	NA	NA	NA	NA	NA	NA	NA	NA	NA	NA	NA	2.2	2.2	3624.4	5.37	3	29.6	NA	NA	NA	NA	134.1	NA	16.5	2	31.8	NA	29	NA	20.8	NA	NA	1	NA	NA	NA	NA	NA	1	NA	NA	0.0013	0	41	7
63897	0.52	0.025	0	0.11	0.98	1	0.37	1.8	0	191.22	2.43	0	11.79	214.58	0	3.7	3.7	5480.8	5.97	1	52.8	NA	NA	NA	NA	136.5	NA	28.3	4	NA	NA	29.9	NA	29.4	NA	81.3	NA	NA	NA	NA	NA	NA	NA	0.065	0	0.0016	0	62	7
63898	1.32	0.064	0	0.47	4.18	0	0.28	1.4	0	200.18	2.54	0	12.94	235.51	0	16.3	16.3	16265.6	8.86	1	90.2	NA	NA	NA	NA	154	NA	38	NA	35.3	NA	33	NA	38.2	NA	116.5	NA	28.2	28.5	NA	NA	28.4	NA	2.21	0	0.0289	0	184	7
63899	NA	NA	NA	NA	NA	NA	NA	NA	NA	NA	NA	NA	NA	NA	NA	11.1	11.1	13348.4	7.35	3	80.5	3	NA	NA	NA	159.6	NA	31.6	NA	NA	1	33	NA	32.5	NA	NA	1	NA	NA	NA	NA	NA	1	NA	NA	NA	NA	151	7
63900	NA	NA	NA	NA	NA	NA	NA	NA	NA	NA	NA	NA	NA	NA	NA	NA	NA	NA	NA	2	69.5	3	NA	NA	NA	162.4	NA	26.4	NA	NA	NA	NA	1	NA	1	NA	1	NA	NA	NA	NA	NA	NA	NA	NA	NA	NA	NA	7
63901	0.53	0.026	0	0.11	0.98	1	0.36	1.8	0	221.98	2.82	0	13.99	254.62	0	79.5	79.5	12729.6	55.21	1	52.6	NA	NA	NA	NA	169.7	NA	18.3	2	40.1	NA	37	NA	23.1	NA	68.1	NA	15.5	15.4	NA	NA	15.5	NA	0.015	0	4e-04	1	144	7
63902	1.3	0.063	0	0.52	4.63	0	1.16	5.8	0	229.49	2.91	0	6.02	109.56	0	5.5	5.5	12818	3.79	1	100.1	NA	NA	NA	NA	184	NA	29.6	NA	47.2	NA	39.6	NA	37.5	NA	113.3	NA	26.8	27.1	NA	NA	27	NA	0.011	1	4e-04	1	145	7
63903	0.45	0.022	0	0.11	0.98	1	0.54	2.7	0	166.13	2.11	0	9.33	169.81	0	1	1	2033.2	4.35	1	112.3	NA	NA	NA	NA	182.1	NA	33.9	4	46.3	NA	40.7	NA	38.7	NA	97.7	NA	21.7	21.4	NA	NA	21.6	NA	0.027	0	4e-04	1	23	7
63904	1.16	0.056	0	0.58	5.16	0	0.33	1.6	0	199.94	2.54	0	10.53	191.65	0	NA	NA	NA	NA	4	NA	NA	NA	NA	NA	NA	NA	NA	NA	NA	NA	NA	NA	NA	NA	NA	NA	NA	NA	NA	NA	NA	NA	199	0	NA	NA	NA	7
63905	2.57	0.124	0	6.9	61.39	0	2.37	11.8	0	172.42	2.19	0	9.29	169.08	0	6.9	6.9	14144	4.31	3	53.8	NA	NA	NA	NA	169.2	NA	18.8	NA	38.4	NA	35.2	NA	27.4	NA	NA	NA	14.4	14.4	NA	NA	14.4	NA	305	0	0.0243	0	160	7
63906	0.66	0.032	0	0.18	1.6	0	0.39	1.9	0	157.48	2	0	11.24	204.57	0	5	5	3801.2	11.63	1	31.6	NA	NA	NA	NA	131.1	NA	18.4	3	31.4	NA	27.2	NA	21.5	NA	65.1	NA	15.8	16.2	NA	NA	16	NA	NA	NA	9e-04	0	43	7
63907	1.8	0.087	0	0.76	6.76	0	1.49	7.4	0	180.01	2.29	0	10.83	197.11	0	4.1	4.1	3712.8	9.76	1	102.2	NA	NA	NA	NA	174.3	NA	33.6	NA	39.5	NA	38.3	NA	39	NA	110.8	NA	29.8	29.5	NA	NA	29.7	NA	118	0	0.0551	0	42	7
63908	2.33	0.113	0	0.11	0.98	1	1.42	7.1	0	220.74	2.8	0	11.71	213.12	0	32.2	32.2	13878.8	20.51	1	90.6	NA	NA	NA	NA	168.6	NA	31.9	NA	39	NA	36.7	NA	36.7	NA	109.3	NA	24.8	24.5	NA	NA	24.7	NA	0.059	0	0.002	0	157	7
63909	0.61	0.029	0	0.43	3.83	0	0.17	0.8	0	181.7	2.31	0	6.25	113.75	0	1.6	1.6	3447.6	4.1	1	78.1	NA	NA	NA	NA	155.7	NA	32.2	NA	33.7	NA	34.7	NA	36	NA	100.8	NA	23.8	24	NA	NA	23.9	NA	0.011	1	4e-04	1	39	7
63911	1.4	0.068	0	1.41	12.54	0	1.49	7.4	0	170.17	2.16	0	10.75	195.65	0	2.3	2.3	2121.6	9.58	1	85.6	NA	NA	NA	NA	162.2	3	32.5	NA	34.7	NA	38	NA	37	NA	104.6	NA	24.6	24.9	NA	NA	24.8	NA	384	0	0.0598	0	24	7
63912	0.94	0.045	0	0.11	0.98	1	1.15	5.7	0	171.39	2.18	0	7.54	137.23	0	7	7	16000.4	3.87	1	78.2	NA	NA	NA	NA	178.5	NA	24.5	NA	47.8	NA	39	NA	29.4	NA	83	NA	17.8	17.5	NA	NA	17.7	NA	0.011	1	4e-04	1	181	7
63913	0.79	0.038	0	0.33	2.94	0	0.83	4.1	0	189.96	2.41	0	8.79	159.98	0	3.4	3.4	11315.2	2.66	1	79	NA	NA	NA	NA	169.7	NA	27.4	3	40	NA	38	NA	34.9	NA	92.2	NA	22.8	22.8	NA	NA	22.8	NA	0.245	0	4e-04	1	128	7
63914	1.35	0.065	0	0.11	0.98	1	0.11	0.5	1	201.39	2.56	0	9.96	181.27	0	15.6	15.6	14762.8	9.34	1	25.7	NA	NA	NA	NA	131.9	NA	14.8	2	NA	NA	26	NA	18.1	NA	57	NA	NA	NA	NA	NA	NA	NA	0.102	0	NA	NA	167	7
63915	0.89	0.043	0	0.93	8.27	0	0.36	1.8	0	208.24	2.64	0	5.36	97.55	0	2.7	2.7	3536	6.75	1	105.3	NA	NA	NA	NA	169.5	NA	36.7	NA	36.3	NA	39.5	NA	39	NA	133.5	NA	27.7	27.6	NA	NA	27.7	NA	317	0	0.456	0	40	7
63916	0.58	0.028	0	0.22	1.96	0	0.48	2.4	0	225.16	2.86	0	6.65	121.03	0	14.6	14.6	12641.2	10.21	1	130	NA	NA	NA	NA	183.9	NA	38.4	NA	43.5	NA	44.1	NA	41.4	NA	129.5	NA	29.9	30.3	NA	NA	30.1	NA	1.22	0	0.0135	0	143	7
63917	2.81	0.136	0	0.58	5.16	0	5	25	0	194.9	2.48	0	11.19	203.66	0	74.7	74.7	10784.8	61.23	3	96.1	NA	NA	NA	NA	171.4	NA	32.7	NA	37	NA	37.5	NA	31.5	NA	116	NA	NA	NA	NA	NA	NA	1	0.011	1	4e-04	1	122	7
63918	0.54	0.026	0	0.27	2.4	0	1.62	8.1	0	175	2.22	0	11.65	212.03	0	7.1	7.1	13083.2	4.8	1	93.3	NA	NA	NA	NA	178	NA	29.4	NA	40.4	NA	41	NA	36.5	NA	101.7	NA	22.5	22	NA	NA	22.3	NA	0.024	0	0.0032	0	148	7
63919	NA	NA	NA	NA	NA	NA	NA	NA	NA	NA	NA	NA	NA	NA	NA	NA	NA	NA	NA	1	14.5	NA	93.3	NA	NA	92.3	NA	17	2	NA	NA	18.8	NA	16.6	NA	51.3	NA	NA	NA	NA	NA	NA	NA	NA	NA	NA	NA	NA	7
63920	0.5	0.024	0	0.5	4.45	0	0.11	0.5	1	182.24	2.31	0	11.24	204.57	0	90.5	90.5	22100	36.2	3	96.9	NA	NA	NA	NA	157.2	NA	39.2	NA	33.5	NA	33.9	NA	35.4	NA	121.6	NA	NA	NA	NA	NA	NA	NA	0.011	1	4e-04	1	250	7
63921	8.28	0.4	0	0.11	0.98	1	0.29	1.4	0	161.88	2.06	0	7.89	143.6	0	NA	NA	NA	NA	1	15.7	NA	100.7	NA	NA	99	NA	16	2	NA	NA	20.4	NA	15.9	NA	47.3	NA	NA	NA	NA	NA	NA	NA	0.903	0	NA	NA	NA	7
63922	NA	NA	NA	NA	NA	NA	NA	NA	NA	NA	NA	NA	NA	NA	NA	6.2	6.2	4950.4	11.07	1	48.1	NA	NA	NA	NA	155.3	NA	19.9	NA	32.4	NA	32.5	NA	26.2	NA	70	NA	14.5	14.9	NA	NA	14.7	NA	NA	NA	4e-04	1	56	7
63923	0.83	0.04	0	0.74	6.58	0	3.35	16.7	0	190.88	2.42	0	7.09	129.04	0	4.9	4.9	5834.4	7.42	1	80.5	NA	NA	NA	NA	163.8	NA	30	NA	37.1	NA	37.7	NA	34	NA	100.5	NA	21.5	21.5	NA	NA	21.5	NA	0.03	0	8e-04	0	66	7
63924	0.47	0.023	0	0.52	4.63	0	0.29	1.4	0	194.62	2.47	0	15.92	289.74	0	154.5	154.5	42520.4	32.12	1	113.4	NA	NA	NA	NA	164.6	NA	41.9	NA	37.8	NA	36.6	NA	39.1	NA	130	NA	30.2	29	29.2	29.2	29.1	NA	131	0	0.239	0	481	7
63926	1.69	0.082	0	1.2	10.68	0	0.59	2.9	0	230.52	2.93	0	7	127.4	0	3.4	3.4	16177.2	1.86	1	96.3	NA	NA	NA	NA	181.4	NA	29.3	NA	45.6	NA	44.7	NA	35.6	NA	102.1	NA	24.7	24.9	NA	NA	24.8	NA	436	0	0.377	0	183	7
63927	1.44	0.07	0	0.11	0.98	1	0.31	1.5	0	205.03	2.6	0	8.33	151.61	0	5.5	5.5	8398	5.79	1	87.3	NA	NA	NA	NA	179.8	NA	27	NA	42.9	NA	40	NA	38.1	NA	101.9	NA	23.4	22.8	23.5	23.4	23.4	NA	0.092	0	0.0059	0	95	7
63928	NA	NA	NA	NA	NA	NA	NA	NA	NA	NA	NA	NA	NA	NA	NA	8.2	8.2	24752	2.93	2	66	NA	NA	NA	NA	163.6	NA	24.7	NA	NA	1	NA	1	NA	1	NA	1	NA	NA	NA	NA	NA	1	NA	NA	0.233	0	280	7
63929	0.31	0.015	0	0.22	1.96	0	1	5	0	237.56	3.02	0	21.68	394.58	0	2	2	3447.6	5.13	3	79.6	NA	NA	NA	NA	154.5	NA	33.3	NA	35.3	NA	34.3	NA	32	NA	109.7	NA	NA	NA	NA	NA	NA	NA	0.011	1	7e-04	0	39	7
63930	0.89	0.043	0	0.11	0.98	1	0.97	4.8	0	150.19	1.91	0	18.12	329.78	0	NA	NA	NA	NA	1	21.8	NA	NA	NA	NA	111.9	NA	17.4	3	NA	NA	23.3	NA	19.4	NA	59.3	NA	NA	NA	NA	NA	NA	NA	0.011	1	NA	NA	NA	7
63932	1.16	0.056	0	0.11	0.98	1	0.11	0.5	1	149.83	1.9	0	13.58	247.16	0	NA	NA	NA	NA	1	9.9	NA	75.4	NA	NA	NA	NA	NA	NA	NA	NA	15.6	NA	15.2	NA	NA	NA	NA	NA	NA	NA	NA	NA	NA	NA	NA	NA	NA	7
63933	1.94	0.094	0	0.11	0.98	1	0.29	1.4	0	203.71	2.59	0	14.83	269.91	0	21.2	21.2	3712.8	50.48	1	45.1	NA	NA	NA	NA	125.8	NA	28.5	4	NA	NA	28.5	NA	27	NA	91	NA	NA	NA	NA	NA	NA	NA	2.31	0	0.0235	0	42	7
63934	0.68	0.033	0	0.22	1.96	0	0.29	1.4	0	177.38	2.25	0	11.36	206.75	0	7	7	17414.8	3.55	1	108.5	NA	NA	NA	NA	177.2	NA	34.6	4	40.3	NA	40.8	NA	38.8	NA	114.9	NA	25.3	24.8	NA	NA	25.1	NA	6.51	0	0.0576	0	197	7
63935	0.47	0.023	0	0.54	4.8	0	0.53	2.6	0	155.44	1.97	0	6.95	126.49	0	10	10	10342.8	8.55	1	55.4	NA	NA	NA	NA	170.7	NA	19	2	42	NA	38.5	NA	27.1	NA	69.5	NA	15.6	15.6	NA	NA	15.6	NA	113	0	0.0878	0	117	7
63936	1.36	0.066	0	3.6	32.03	0	1.66	8.3	0	193.01	2.45	0	10.75	195.65	0	11.2	11.2	29083.6	3.4	1	99.2	NA	NA	NA	NA	175.4	NA	32.2	NA	39.5	NA	38.9	NA	37.5	NA	114	NA	27.8	27.7	NA	NA	27.8	NA	178	0	NA	NA	329	7
63937	0.18	0.009	1	0.11	0.98	1	0.11	0.5	1	132.04	1.68	0	10.77	196.01	0	7.2	7.2	10166	6.26	1	86.7	NA	NA	NA	NA	171.8	NA	29.4	4	42.8	NA	38	NA	38.3	NA	108.1	NA	24.8	24.5	NA	NA	24.7	NA	0.015	0	4e-04	1	115	7
63938	0.47	0.023	0	0.11	0.98	1	0.66	3.3	0	159.51	2.03	0	8.3	151.06	0	107	107	12287.6	76.98	1	64.5	NA	NA	NA	NA	167.4	NA	23	3	41.1	NA	35.9	NA	28.5	NA	78.7	NA	19.4	19.3	NA	NA	19.4	NA	0.027	0	0.002	0	139	7
63939	2.02	0.098	0	0.69	6.14	0	2.34	11.7	0	189.34	2.4	0	5.86	106.65	0	8.3	8.3	10519.6	6.97	1	81	NA	NA	NA	NA	170.6	NA	27.8	NA	38.5	NA	38.3	NA	32.6	NA	97.3	NA	22.2	21.3	21.4	22.1	21.8	NA	105	0	0.159	0	119	7
63940	0.67	0.032	0	0.41	3.65	0	0.26	1.3	0	203.82	2.59	0	12.06	219.49	0	29.5	29.5	27492.4	9.49	1	75.2	NA	NA	NA	NA	182.1	NA	22.7	2	41.6	NA	39.2	NA	29	NA	75.9	NA	15.8	16	NA	NA	15.9	NA	0.036	0	0.0031	0	311	7
63941	2.4	0.116	0	0.76	6.76	0	16.93	84.5	0	219.96	2.79	0	14.2	258.44	0	3.2	3.2	1502.8	18.82	1	43.8	NA	NA	NA	NA	151.8	NA	19	NA	34.5	NA	32.1	NA	25.6	NA	78.9	NA	17	16.8	NA	NA	16.9	NA	0.025	0	4e-04	1	17	7
63942	5.98	0.289	0	2.7	24.02	0	0.47	2.3	0	203.88	2.59	0	6.71	122.12	0	3.2	3.2	4331.6	6.53	1	42.7	NA	NA	NA	NA	153.6	NA	18.1	NA	35	NA	30	NA	22.8	NA	70.5	NA	14.8	15	NA	NA	14.9	NA	387	0	0.385	0	49	7
63943	0.36	0.017	0	0.21	1.87	0	0.3	1.5	0	212.46	2.7	0	6.99	127.22	0	5.4	5.4	6276.4	7.61	1	81.8	NA	NA	NA	NA	166.9	NA	29.4	NA	40.2	NA	36.4	NA	33.1	NA	97.4	NA	21.6	21.8	NA	NA	21.7	NA	0.011	1	0.0029	0	71	7
63944	0.4	0.019	0	0.11	0.98	1	0.25	1.2	0	219.05	2.78	0	4.24	77.17	0	16.7	16.7	22630.4	6.52	1	122.4	NA	NA	NA	NA	168.2	NA	43.3	NA	40.1	NA	37.2	NA	41	NA	127	NA	29.5	29.7	NA	NA	29.6	NA	0.031	0	0.0039	0	256	7
63945	1.65	0.08	0	0.61	5.43	0	2.62	13.1	0	163.74	2.08	0	9.01	163.98	0	10.4	10.4	9547.2	9.63	1	86.6	NA	NA	NA	NA	169.7	NA	30.1	NA	38.6	NA	37	NA	30.9	NA	97.8	NA	21.2	21.3	NA	NA	21.3	NA	0.011	1	NA	NA	108	7
63946	1.01	0.049	0	2.32	20.64	0	1.62	8.1	0	225.93	2.87	0	6.85	124.67	0	1.3	1.3	3889.6	2.95	1	94.7	NA	NA	NA	NA	178.2	NA	29.8	NA	39.6	NA	36.4	NA	39.3	NA	102.2	NA	22	22.4	NA	NA	22.2	NA	200	0	0.0558	0	44	7
63947	NA	NA	NA	NA	NA	NA	NA	NA	NA	NA	NA	NA	NA	NA	NA	NA	NA	NA	NA	1	9.6	NA	79.3	NA	NA	NA	NA	NA	NA	NA	NA	18	NA	13.5	NA	NA	NA	NA	NA	NA	NA	NA	NA	NA	NA	NA	NA	NA	7
63948	1.06	0.051	0	1.03	9.16	0	0.71	3.5	0	201.69	2.56	0	9.51	173.08	0	9.3	9.3	14586	5.64	1	75.8	NA	NA	NA	NA	164.3	NA	28.1	NA	36.5	NA	33.8	NA	28.7	NA	100	NA	25	24.9	NA	NA	25	NA	19.4	0	0.0432	0	165	7
63949	0.54	0.026	0	0.42	3.74	0	1.22	6.1	0	168.63	2.14	0	7.66	139.41	0	5.4	5.4	9105.2	5.24	1	96	NA	NA	NA	NA	154.6	NA	40.2	NA	34	NA	36	NA	36	NA	126	NA	29	29.1	NA	NA	29.1	NA	0.011	1	4e-04	1	103	7
63950	0.41	0.02	0	0.11	0.98	1	0.27	1.3	0	192.69	2.45	0	7.17	130.49	0	6.9	6.9	14586	4.18	1	112.3	NA	NA	NA	NA	167.2	NA	40.2	NA	40.5	NA	40.4	NA	39.5	NA	127.6	NA	29.5	29.2	NA	NA	29.4	NA	0.011	1	0.0014	0	165	7
63951	0.71	0.034	0	0.23	2.05	0	0.21	1	0	172.04	2.18	0	14.4	262.08	0	6.6	6.6	14320.8	4.07	1	69.5	NA	NA	NA	NA	178	NA	21.9	2	42	NA	40.5	NA	29	NA	76.5	NA	16	15.7	NA	NA	15.9	NA	0.011	1	8e-04	0	162	7
63952	0.54	0.026	0	0.17	1.51	0	0.42	2.1	0	204.6	2.6	0	9.39	170.9	0	13.8	13.8	11138.4	10.95	1	44.8	NA	NA	NA	NA	143.8	NA	21.7	3	35.7	NA	30.7	NA	25	NA	79.4	NA	18.2	18.1	NA	NA	18.2	NA	0.011	1	4e-04	1	126	7
63953	0.36	0.017	0	0.41	3.65	0	0.11	0.5	1	141.75	1.8	0	27.38	498.32	0	19	19	15293.2	10.98	3	100.7	NA	NA	NA	NA	155.5	NA	41.6	NA	35.5	NA	35.2	NA	37.5	NA	123.8	NA	NA	NA	NA	NA	NA	NA	0.011	1	4e-04	1	173	7
63954	1.28	0.062	0	0.34	3.02	0	5.8	28.9	0	180.9	2.3	0	12.07	219.67	0	25	25	8751.6	25.25	1	75.6	NA	NA	NA	NA	159.3	3	29.8	NA	38.5	NA	39	NA	41.2	NA	93.5	NA	22	22.3	NA	NA	22.2	NA	0.011	1	0.0016	0	99	7
63955	1.35	0.065	0	0.35	3.11	0	0.75	3.7	0	158.22	2.01	0	7.33	133.41	0	6.5	6.5	3624.4	15.85	1	47.1	NA	NA	NA	NA	160	NA	18.4	NA	34.1	NA	35.6	NA	23	NA	81.2	NA	18.9	19.1	NA	NA	19	NA	0.011	1	4e-04	1	41	7
63956	0.6	0.029	0	0.16	1.42	0	0.58	2.9	0	201.78	2.56	0	9.93	180.73	0	32	32	20597.2	13.73	1	73.7	NA	NA	NA	NA	169.4	NA	25.7	NA	41.3	NA	37.5	NA	31.9	NA	85.6	NA	19.8	19.5	NA	NA	19.7	NA	0.011	1	4e-04	1	233	7
63957	1.4	0.068	0	0.78	6.94	0	0.81	4	0	221.71	2.82	0	10.6	192.92	0	4.8	4.8	6453.2	6.58	1	97.4	NA	NA	NA	NA	165.9	NA	35.4	NA	40	NA	37.8	NA	35.9	NA	112.2	NA	26.3	26.4	NA	NA	26.4	NA	73.5	0	0.175	0	73	7
63958	2	0.097	0	0.22	1.96	0	0.33	1.6	0	177.18	2.25	0	8.05	146.51	0	7.7	7.7	9900.8	6.88	1	69.8	NA	NA	NA	NA	150.2	NA	30.9	NA	34.1	NA	35.5	NA	32	NA	101.4	NA	23.5	23.8	NA	NA	23.7	NA	0.023	0	9e-04	0	112	7
63959	0.52	0.025	0	0.85	7.56	0	0.54	2.7	0	171.14	2.17	0	18.16	330.51	0	6.5	6.5	8663.2	6.63	1	82.2	NA	NA	NA	NA	177.5	NA	26.1	NA	37.6	NA	39.4	NA	32.8	NA	96.7	NA	22.2	22.4	NA	NA	22.3	NA	454	0	0.799	0	98	7
63960	0.86	0.042	0	0.16	1.42	0	0.63	3.1	0	167.56	2.13	0	5.63	102.47	0	3.4	3.4	19006	1.58	1	144.9	NA	NA	NA	NA	183.1	NA	43.2	NA	45.8	NA	37.6	NA	38.6	NA	138.1	NA	31.5	31.7	NA	NA	31.6	NA	0.021	0	0.0014	0	215	7
63963	3.83	0.185	0	0.73	6.49	0	0.67	3.3	0	208.74	2.65	0	13.95	253.89	0	11	11	17238	5.64	1	74.8	NA	NA	NA	NA	174.4	NA	24.6	NA	39	NA	35.1	NA	32	NA	93.3	NA	19.7	19.3	NA	NA	19.5	NA	0.011	1	4e-04	1	195	7
63964	0.74	0.036	0	0.47	4.18	0	0.48	2.4	0	175.64	2.23	0	32.8	596.96	0	27.5	27.5	17680	13.75	1	145.1	NA	NA	NA	NA	181.4	3	44.1	NA	41.5	NA	40.8	NA	47.2	NA	144.7	NA	37.6	37.4	NA	NA	37.5	NA	NA	NA	0.019	0	200	7
63965	1.01	0.049	0	0.29	2.58	0	0.11	0.5	1	174.38	2.21	0	6.88	125.22	0	6.4	6.4	15470	3.66	1	109.5	NA	NA	NA	NA	178.5	NA	34.4	NA	35	NA	40.5	NA	38.7	NA	124.6	NA	28.8	29	NA	NA	28.9	NA	0.054	0	0.004	0	175	7
63966	0.6	0.029	0	1.8	16.01	0	0.25	1.2	0	169.8	2.16	0	9.65	175.63	0	23	23	20685.6	9.83	1	123.4	NA	NA	NA	NA	171.5	NA	42	NA	40.5	NA	40	NA	43.3	NA	124.6	NA	29.8	29.4	NA	NA	29.6	NA	136	0	0.339	0	234	7
63967	0.49	0.024	0	0.81	7.21	0	3.31	16.5	0	193.39	2.46	0	10.06	183.09	0	8.7	8.7	14144	5.44	1	61.6	NA	NA	NA	NA	163.9	NA	22.9	NA	37.5	NA	34.3	NA	28.2	NA	78.5	NA	16.2	16.4	NA	NA	16.3	NA	42.1	0	0.0487	0	160	7
63968	0.6	0.029	0	0.2	1.78	0	1.67	8.3	0	195.44	2.48	0	8.46	153.97	0	7	7	11845.6	5.22	1	67.4	NA	NA	NA	NA	157.4	NA	27.2	NA	35.6	NA	33.3	NA	32.7	NA	85.1	NA	19.4	19.2	NA	NA	19.3	NA	0.03	0	4e-04	1	134	7
63969	1.44	0.07	0	0.11	0.98	1	0.51	2.5	0	172.36	2.19	0	11.04	200.93	0	6.9	6.9	5392.4	11.31	1	30.7	NA	NA	NA	NA	134.9	NA	16.9	2	30.2	NA	26.8	NA	20.1	NA	56.9	NA	14	13.9	NA	NA	14	NA	1.75	0	0.0391	0	61	7
63970	1.01	0.049	0	0.11	0.98	1	0.25	1.2	0	173.46	2.2	0	10.39	189.1	0	6.1	6.1	7337.2	7.35	1	26.7	NA	NA	NA	NA	137.9	NA	14	1	31.9	NA	28.7	NA	19	NA	56.8	NA	12.6	12.5	NA	NA	12.6	NA	0.011	1	4e-04	1	83	7
63971	1.52	0.073	0	0.46	4.09	0	0.66	3.3	0	128.48	1.63	0	9.27	168.71	0	6.1	6.1	6630	8.13	1	62.7	NA	NA	NA	NA	165.1	NA	23	NA	35.3	NA	33.4	NA	28.5	NA	80.4	NA	17.5	17.9	NA	NA	17.7	NA	0.192	0	0.0042	0	75	7
63972	0.18	0.009	1	0.11	0.98	1	1.91	9.5	0	176.39	2.24	0	6.7	121.94	0	17.5	17.5	4950.4	31.25	1	71.6	NA	NA	NA	NA	189.6	NA	19.9	2	45.6	NA	41.4	NA	28.9	NA	77.5	NA	17.5	17.1	NA	NA	17.3	NA	0.011	1	7e-04	0	56	7
63973	0.69	0.033	0	0.27	2.4	0	1.09	5.4	0	201.96	2.56	0	13.69	249.16	0	16.4	16.4	17149.6	8.45	1	52.6	NA	NA	NA	NA	160.7	NA	20.4	2	39.5	NA	32.1	NA	25.2	NA	73.3	NA	15.7	14.9	15.1	15.2	15.1	NA	0.011	1	0.0014	0	194	7
63974	0.93	0.045	0	0.25	2.22	0	3.37	16.8	0	191.82	2.44	0	6.89	125.4	0	2.9	2.9	1856.4	13.81	2	79.9	3	NA	NA	NA	174.4	NA	26.3	NA	NA	1	NA	1	NA	1	NA	1	NA	NA	NA	NA	NA	1	0.011	1	4e-04	1	21	7
63975	1.4	0.068	0	0.11	0.98	1	0.18	0.9	0	188.66	2.4	0	8.59	156.34	0	52.5	52.5	3182.4	145.83	1	18.3	NA	NA	NA	NA	114.5	NA	14	2	NA	NA	23.4	NA	15.5	NA	51.7	NA	NA	NA	NA	NA	NA	NA	0.43	0	0.0026	0	36	7
63976	NA	NA	NA	NA	NA	NA	NA	NA	NA	NA	NA	NA	NA	NA	NA	NA	NA	NA	NA	1	8.7	NA	72.7	NA	NA	NA	NA	NA	NA	NA	NA	14.7	NA	14.9	NA	NA	NA	NA	NA	NA	NA	NA	NA	NA	NA	NA	NA	NA	7
63977	0.76	0.037	0	1.28	11.39	0	0.94	4.7	0	171.14	2.17	0	6.83	124.31	0	14.1	14.1	19890	6.27	1	73.4	NA	NA	NA	NA	170.2	NA	25.3	NA	41.6	NA	38.6	NA	30.5	NA	86.4	NA	19.6	19.8	NA	NA	19.7	NA	463	0	0.427	0	225	7
63978	1.91	0.092	0	0.16	1.42	0	2.19	10.9	0	162.56	2.06	0	9.6	174.72	0	3.7	3.7	6983.6	4.68	1	37.7	NA	NA	NA	NA	144.2	NA	18.1	2	36.5	NA	30.3	NA	21.5	NA	65.2	NA	13.2	13.4	NA	NA	13.3	NA	0.011	1	4e-04	1	79	7
63979	0.44	0.021	0	0.11	0.98	1	0.22	1.1	0	205.83	2.61	0	13.91	253.16	0	8	8	8132.8	8.7	1	37.6	NA	NA	NA	NA	139.4	NA	19.3	3	30	NA	27.5	NA	23.5	NA	68.7	NA	16.4	16	NA	NA	16.2	NA	0.011	1	4e-04	1	92	7
63980	NA	NA	NA	NA	NA	NA	NA	NA	NA	NA	NA	NA	NA	NA	NA	3.9	3.9	14497.6	2.38	1	22	NA	NA	NA	NA	116.5	NA	16.2	2	NA	NA	25	NA	18.4	NA	56.2	NA	NA	NA	NA	NA	NA	NA	NA	NA	0.0021	0	164	7
63981	0.27	0.013	0	0.11	0.98	1	0.18	0.9	0	148.66	1.89	0	9.56	173.99	0	12.6	12.6	11492	9.69	1	32.6	NA	NA	NA	NA	127.1	NA	20.2	4	NA	NA	26.6	NA	23.4	NA	70	NA	NA	NA	NA	NA	NA	NA	0.025	0	0.0015	0	130	7
63982	1.33	0.064	0	1.48	13.17	0	0.51	2.5	0	177.71	2.26	0	7.09	129.04	0	5.1	5.1	10431.2	4.32	1	89.3	NA	NA	NA	NA	165.2	NA	32.7	NA	32.6	NA	37.4	NA	36.4	NA	122.1	NA	28.6	28.6	NA	NA	28.6	NA	255	0	1.1	0	118	7
63983	0.67	0.032	0	2.25	20.02	0	0.2	1	0	165.21	2.1	0	6.78	123.4	0	5.2	5.2	9547.2	4.81	1	80	NA	NA	NA	NA	172	NA	27	NA	39.5	NA	37.3	NA	31.6	NA	101.5	NA	25.4	25.3	NA	NA	25.4	NA	334	0	0.787	0	108	7
63984	1.05	0.051	0	0.18	1.6	0	0.68	3.4	0	202.85	2.58	0	9.99	181.82	0	4.1	4.1	11226.8	3.23	1	75.9	NA	NA	NA	NA	177.9	NA	24	NA	42.9	NA	40	NA	36.1	NA	81.1	NA	18.8	18.5	NA	NA	18.7	NA	0.011	1	6e-04	0	127	7
63985	1.23	0.059	0	0.23	2.05	0	1.21	6	0	160.98	2.04	0	10.73	195.29	0	NA	NA	NA	NA	1	19.4	NA	NA	NA	NA	110.7	NA	15.8	2	NA	NA	23	NA	17.5	NA	51.4	NA	NA	NA	NA	NA	NA	NA	0.118	0	NA	NA	NA	7
63986	0.67	0.032	0	0.23	2.05	0	0.34	1.7	0	176.1	2.24	0	11.11	202.2	0	52	52	9282	49.52	2	94.4	NA	NA	NA	NA	175.6	3	30.6	NA	NA	1	NA	1	NA	1	NA	1	NA	NA	NA	NA	NA	1	0.019	0	0.001	0	105	7
63988	2.08	0.1	0	0.17	1.51	0	0.45	2.2	0	188.68	2.4	0	7.23	131.59	0	NA	NA	NA	NA	1	15.9	NA	NA	NA	NA	99.8	NA	16	2	NA	NA	19.6	NA	16.1	NA	51.2	NA	NA	NA	NA	NA	NA	NA	0.313	0	NA	NA	NA	7
63989	1.62	0.078	0	0.33	2.94	0	0.16	0.8	0	211.75	2.69	0	12.68	230.78	0	9.8	9.8	15293.2	5.66	3	41.2	NA	NA	NA	NA	173.8	NA	13.6	NA	40.5	NA	36.7	NA	20	NA	NA	1	NA	NA	NA	NA	NA	1	0.419	0	0.0141	0	173	7
63990	1	0.048	0	0.11	0.98	1	1.64	8.2	0	221.1	2.81	0	10.58	192.56	0	13	13	27669.2	4.15	1	55.3	NA	NA	NA	NA	169.4	NA	19.3	2	37.3	NA	35	NA	27.5	NA	74.3	NA	16.4	16.2	NA	NA	16.3	NA	0.016	0	0.0021	0	313	7
63991	2.12	0.102	0	1.1	9.79	0	0.25	1.2	0	221.82	2.82	0	6.96	126.67	0	2.7	2.7	7514	3.18	1	74.5	NA	NA	NA	NA	166.5	NA	26.9	NA	37.5	NA	34.4	NA	30.2	NA	97.9	NA	23.1	22.8	NA	NA	23	NA	206	0	0.0536	0	85	7
63992	0.3	0.014	0	0.11	0.98	1	0.38	1.9	0	175.48	2.23	0	8.86	161.25	0	68	68	17945.2	33.5	1	146.1	NA	NA	NA	NA	191	NA	40	NA	36	NA	42.8	NA	44.7	NA	137.5	NA	30.1	30	NA	NA	30.1	NA	0.02	0	0.0034	0	203	7
63993	1.19	0.057	0	0.11	0.98	1	0.19	0.9	0	181.17	2.3	0	10.26	186.73	0	1.7	1.7	2563.6	5.86	1	31.7	NA	NA	NA	NA	126.9	NA	19.7	3	27.5	NA	26.6	NA	22.8	NA	67.8	NA	16	16	NA	NA	16	NA	0.011	1	4e-04	1	29	7
63994	4.11	0.199	0	0.11	0.98	1	0.51	2.5	0	147.72	1.88	0	10.8	196.56	0	6.2	6.2	6364.8	8.61	1	87.4	NA	NA	NA	NA	151.3	NA	38.2	4	39	NA	34.6	NA	35.5	NA	105	NA	25	24.9	NA	NA	25	NA	0.696	0	0.0078	0	72	7
63995	2.41	0.116	0	0.24	2.14	0	1.63	8.1	0	173.4	2.2	0	5.76	104.83	0	239	239	14497.6	145.73	1	116.6	NA	NA	NA	NA	172.4	NA	39.2	NA	36.8	NA	39.5	NA	41.7	NA	125.5	NA	31.8	32.1	NA	NA	32	NA	0.043	0	0.0023	0	164	7
63996	1.03	0.05	0	0.93	8.27	0	0.88	4.4	0	181.51	2.31	0	5.96	108.47	0	4	4	9016.8	3.92	1	78.7	NA	NA	NA	NA	177	NA	25.1	NA	42.3	NA	35.8	NA	36.1	NA	82.1	NA	20.1	19.9	NA	NA	20	NA	69.8	0	0.0742	0	102	7
63997	0.98	0.047	0	0.22	1.96	0	1.45	7.2	0	174.18	2.21	0	8.36	152.15	0	5.5	5.5	8663.2	5.61	1	60.2	NA	NA	NA	NA	157.4	NA	24.3	NA	37.6	NA	35.7	NA	26	NA	90.1	NA	18.7	18.6	NA	NA	18.7	NA	0.016	0	4e-04	1	98	7
63998	0.63	0.03	0	0.52	4.63	0	3.44	17.2	0	169.51	2.15	0	8.17	148.69	0	7.6	7.6	8840	7.6	1	54.8	NA	NA	NA	NA	166.9	NA	19.7	NA	41.2	NA	35.2	NA	25.2	NA	79.4	NA	16.4	16.4	NA	NA	16.4	NA	0.024	0	0.0018	0	100	7
63999	2.2	0.106	0	0.44	3.91	0	7.85	39.2	0	195.03	2.48	0	11.48	208.94	0	3.3	3.3	4066.4	7.17	1	59.6	NA	NA	NA	NA	166.1	NA	21.6	NA	36	NA	35.2	NA	26.7	NA	74.8	NA	15.4	15.5	NA	NA	15.5	NA	0.043	0	4e-04	1	46	7
64000	2.67	0.129	0	0.74	6.58	0	0.73	3.6	0	195.54	2.48	0	9.41	171.26	0	0.9	0.9	4685.2	1.7	1	99.1	NA	NA	NA	NA	176.5	NA	31.8	NA	43	NA	39	NA	38.7	NA	109.2	NA	22.5	22.7	NA	NA	22.6	NA	35.2	0	0.0303	0	53	7
64001	0.85	0.041	0	0.11	0.98	1	0.27	1.3	0	120.28	1.53	0	10.13	184.37	0	3.7	3.7	7602.4	4.3	1	55.8	NA	NA	NA	NA	140.5	NA	28.3	4	NA	NA	29.2	NA	28.2	NA	93.3	NA	NA	NA	NA	NA	NA	NA	0.063	0	0.0031	0	86	7
64002	NA	NA	NA	NA	NA	NA	NA	NA	NA	NA	NA	NA	NA	NA	NA	39	39	8044.4	42.86	1	75.3	NA	NA	NA	NA	168	3	26.7	NA	39.5	NA	41	NA	26.5	NA	111.5	NA	23.2	23.2	NA	NA	23.2	NA	NA	NA	4e-04	1	91	7
64003	1.12	0.054	0	0.11	0.98	1	1.6	8	0	207.52	2.64	0	8.46	153.97	0	3.8	3.8	7072	4.75	3	83.6	NA	NA	NA	NA	156.6	NA	34.1	NA	34.7	NA	34.4	NA	35	NA	NA	1	NA	NA	NA	NA	NA	1	0.119	0	0.0012	0	80	7
64005	0.26	0.013	0	0.11	0.98	1	0.11	0.5	1	167.4	2.13	0	12.8	232.96	0	217.4	217.4	14674.4	130.96	1	67.1	NA	NA	NA	NA	167	NA	24.1	3	35	NA	37.2	NA	28.4	NA	90.8	NA	18.6	18.6	NA	NA	18.6	NA	0.021	0	0.0021	0	166	7
64006	1.48	0.071	0	0.17	1.51	0	0.32	1.6	0	208.36	2.65	0	8.99	163.62	0	6.9	6.9	7160.4	8.52	1	40.8	NA	NA	NA	NA	139.5	NA	21	3	34.2	NA	29	NA	24.5	NA	73.8	NA	16.5	17	NA	NA	16.8	NA	0.391	0	0.0105	0	81	7
64008	1.03	0.05	0	0.11	0.98	1	0.16	0.8	0	157.78	2	0	10.77	196.01	0	NA	NA	NA	NA	1	24	NA	NA	NA	NA	114.9	NA	18.2	4	NA	NA	23.4	NA	20.3	NA	61.5	NA	NA	NA	NA	NA	NA	NA	0.011	1	NA	NA	NA	7
64009	4.17	0.201	0	0.32	2.85	0	7.8	38.9	0	204.15	2.59	0	7.83	142.51	0	17.1	17.1	16177.2	9.34	3	68.7	NA	NA	NA	NA	167.5	NA	24.5	NA	NA	1	36.7	NA	29.3	NA	88.5	NA	20.4	20.1	NA	NA	20.3	NA	0.029	0	0.0015	0	183	7
64011	2.85	0.138	0	0.55	4.89	0	0.19	0.9	0	198.17	2.52	0	10.3	187.46	0	NA	NA	NA	NA	2	46.8	3	NA	NA	NA	144.1	3	22.5	NA	NA	1	NA	1	NA	1	NA	1	NA	NA	NA	NA	NA	1	0.011	1	NA	NA	NA	7
64012	0.49	0.024	0	0.27	2.4	0	0.44	2.2	0	168.53	2.14	0	8.97	163.25	0	8.9	8.9	14586	5.39	1	49.1	NA	NA	NA	NA	154.7	NA	20.5	2	36.9	NA	32.5	NA	24.3	NA	72.5	NA	17	16.9	NA	NA	17	NA	5.88	0	0.0791	0	165	7
64013	3.03	0.146	0	0.22	1.96	0	1.61	8	0	127.99	1.63	0	10.5	191.1	0	6.2	6.2	7867.6	6.97	1	83.9	NA	NA	NA	NA	175.1	NA	27.4	NA	36.5	NA	38	NA	33.8	NA	105.3	NA	25.8	27.6	27.4	27.6	27.5	NA	24.6	0	0.0092	0	89	7
64014	0.63	0.03	0	0.51	4.54	0	1.15	5.7	0	193.46	2.46	0	7.07	128.67	0	0.7	0.7	4596.8	1.35	1	57.7	NA	NA	NA	NA	173.5	NA	19.2	NA	41.4	NA	38.7	NA	24.6	NA	72.1	NA	18.2	18.2	NA	NA	18.2	NA	0.011	1	0.001	0	52	7
64015	0.7	0.034	0	0.18	1.6	0	0.83	4.1	0	188.8	2.4	0	8.32	151.42	0	2.2	2.2	5746	3.38	1	82.3	NA	NA	NA	NA	168.5	NA	29	NA	38.4	NA	36	NA	35.3	NA	95.5	NA	22.6	22	22	21.8	21.9	NA	0.011	1	8e-04	0	65	7
64017	0.34	0.016	0	0.21	1.87	0	0.31	1.5	0	212.19	2.69	0	11.49	209.12	0	19.3	19.3	7867.6	21.69	1	78.2	NA	NA	NA	NA	178.7	NA	24.5	NA	43	NA	38.6	NA	30.6	NA	86.7	NA	19.7	19.7	NA	NA	19.7	NA	0.086	0	0.0039	0	89	7
64018	2.75	0.133	0	0.79	7.03	0	0.32	1.6	0	189.41	2.41	0	9.03	164.35	0	11	11	26078	3.73	1	71.8	NA	NA	NA	NA	181.5	NA	21.8	NA	41.4	NA	41.5	NA	30	NA	77.2	NA	17.8	18	NA	NA	17.9	NA	275	0	0.943	0	295	7
64019	0.3	0.014	0	0.17	1.51	0	0.19	0.9	0	152.33	1.93	0	8.69	158.16	0	9.2	9.2	6276.4	12.96	1	47.3	NA	NA	NA	NA	153.8	NA	20	2	35.2	NA	32.2	NA	22.1	NA	69.8	NA	17.8	17.5	NA	NA	17.7	NA	0.011	1	4e-04	1	71	7
64020	0.52	0.025	0	0.16	1.42	0	2.85	14.2	0	175.93	2.23	0	9.6	174.72	0	2.7	2.7	2298.4	10.38	1	52.3	NA	NA	NA	NA	158.1	NA	20.9	2	38.4	NA	34.8	NA	24.9	NA	69.1	NA	14.6	14.7	NA	NA	14.7	NA	0.019	0	4e-04	1	26	7
64021	0.9	0.043	0	0.34	3.02	0	0.92	4.6	0	170	2.16	0	6.25	113.75	0	2.6	2.6	4596.8	5	1	88	NA	NA	NA	NA	160.3	NA	34.2	NA	37.9	NA	37	NA	36.1	NA	103.2	NA	24.6	24.7	NA	NA	24.7	NA	0.011	1	4e-04	1	52	7
64022	NA	NA	NA	NA	NA	NA	NA	NA	NA	NA	NA	NA	NA	NA	NA	22	22	26520	7.33	1	77.9	NA	NA	NA	NA	174.2	NA	25.7	NA	42	NA	37.5	NA	29	NA	90	NA	18.6	18.7	NA	NA	18.7	NA	NA	NA	0.0226	0	300	7
64023	NA	NA	NA	NA	NA	NA	NA	NA	NA	NA	NA	NA	NA	NA	NA	103.4	103.4	11138.4	82.06	1	65.1	NA	NA	NA	NA	164.1	3	24.2	NA	39.8	NA	35.6	NA	27.2	NA	86.7	NA	20	20.2	NA	NA	20.1	NA	NA	NA	0.0099	0	126	7
64024	0.89	0.043	0	0.31	2.76	0	0.39	1.9	0	163.11	2.07	0	7.2	131.04	0	2.1	2.1	5392.4	3.44	3	117.6	NA	NA	NA	NA	157.8	NA	47.2	NA	33.9	NA	36.8	NA	37.9	NA	135.8	NA	NA	NA	NA	NA	NA	1	0.015	0	6e-04	0	61	7
64025	2.24	0.108	0	0.21	1.87	0	3.81	19	0	220.91	2.81	0	11.13	202.57	0	13.2	13.2	33945.6	3.44	1	87.5	NA	NA	NA	NA	181.7	NA	26.5	NA	41.8	NA	40.1	NA	35.6	NA	93.7	NA	18	17.8	NA	NA	17.9	NA	81	0	0.408	0	384	7
64026	0.35	0.017	0	0.23	2.05	0	1.94	9.7	0	207.31	2.63	0	13.01	236.78	0	2.2	2.2	15735.2	1.24	1	77.3	NA	NA	NA	NA	164.9	NA	28.4	NA	43.2	NA	35.5	NA	29.5	NA	83.5	NA	20.5	20.6	NA	NA	20.6	NA	0.112	0	0.0022	0	178	7
64027	NA	NA	NA	NA	NA	NA	NA	NA	NA	NA	NA	NA	NA	NA	NA	NA	NA	NA	NA	2	19.5	3	NA	NA	NA	108.6	NA	16.5	2	NA	NA	NA	1	NA	1	NA	1	NA	NA	NA	NA	NA	NA	NA	NA	NA	NA	NA	7
64028	0.51	0.025	0	0.22	1.96	0	0.89	4.4	0	199.22	2.53	0	8.25	150.15	0	8.9	8.9	12110.8	6.5	1	43.6	NA	NA	NA	NA	149.3	NA	19.6	2	35.1	NA	31	NA	24.3	NA	66.4	NA	14.9	14.6	NA	NA	14.8	NA	0.726	0	0.0267	0	137	7
64029	0.77	0.037	0	0.64	5.69	0	0.19	0.9	0	201.87	2.56	0	8.1	147.42	0	18.5	18.5	28464.8	5.75	1	99.9	NA	NA	NA	NA	176.8	NA	32	NA	46.7	NA	36.2	NA	38.8	NA	105.4	NA	26	25.8	NA	NA	25.9	NA	233	0	0.392	0	322	7
64030	NA	NA	NA	NA	NA	NA	NA	NA	NA	NA	NA	NA	NA	NA	NA	65	65	12464.4	46.1	1	22.3	NA	NA	NA	NA	115.9	NA	16.6	2	NA	NA	23.9	NA	18.1	NA	52.9	NA	NA	NA	NA	NA	NA	NA	NA	NA	0.0029	0	141	7
64031	NA	NA	NA	NA	NA	NA	NA	NA	NA	NA	NA	NA	NA	NA	NA	NA	NA	NA	NA	2	53.4	3	NA	NA	NA	160.8	NA	20.7	2	NA	1	NA	1	NA	1	NA	1	NA	NA	NA	NA	NA	1	NA	NA	NA	NA	NA	7
64032	0.98	0.047	0	0.2	1.78	0	1.86	9.3	0	178.57	2.27	0	8.98	163.44	0	6.3	6.3	11845.6	4.7	1	91.1	NA	NA	NA	NA	184.5	NA	26.8	NA	47.2	NA	40.7	NA	34.9	NA	99	NA	24	24.2	NA	NA	24.1	NA	0.011	1	9e-04	0	134	7
64033	NA	NA	NA	NA	NA	NA	NA	NA	NA	NA	NA	NA	NA	NA	NA	3	3	3359.2	7.89	1	51.2	NA	NA	NA	NA	161.4	NA	19.7	NA	34.9	NA	32.9	NA	26.3	NA	78.5	NA	16.2	15.9	NA	NA	16.1	NA	NA	NA	4e-04	1	38	7
64034	0.95	0.046	0	0.45	4	0	0.38	1.9	0	195.38	2.48	0	5.79	105.38	0	613	613	6718.4	806.58	1	69.3	NA	NA	NA	NA	159.8	NA	27.1	NA	34.7	NA	35.7	NA	31.4	NA	101.3	NA	25.1	24.6	NA	NA	24.9	NA	0.011	1	4e-04	1	76	7
64035	0.43	0.021	0	0.17	1.51	0	0.48	2.4	0	199.21	2.53	0	11.35	206.57	0	11.3	11.3	2652	37.67	1	31.6	NA	NA	NA	NA	128.5	NA	19.1	3	27	NA	26.8	NA	22	NA	66.6	NA	15.3	15.3	NA	NA	15.3	NA	0.011	1	4e-04	1	30	7
64036	2.94	0.142	0	0.79	7.03	0	0.58	2.9	0	168.58	2.14	0	8.7	158.34	0	50	50	7072	62.5	1	91	NA	NA	NA	NA	173.4	NA	30.3	NA	40.3	NA	40.6	NA	34.8	NA	120.1	NA	30.1	30	NA	NA	30.1	NA	0.011	1	7e-04	0	80	7
64037	1.38	0.067	0	0.24	2.14	0	0.52	2.6	0	180.25	2.29	0	7.02	127.76	0	14.6	14.6	19624.8	6.58	1	93.6	NA	NA	NA	NA	179.5	NA	29.1	NA	44.2	NA	38	NA	34.6	NA	97.2	NA	22.2	22.1	NA	NA	22.2	NA	0.027	0	4e-04	1	222	7
64038	1.5	0.072	0	0.11	0.98	1	0.18	0.9	0	159.68	2.03	0	6.17	112.29	0	NA	NA	NA	NA	1	18.8	NA	NA	NA	NA	110.1	NA	15.5	2	NA	NA	22.4	NA	16.3	NA	51	NA	NA	NA	NA	NA	NA	NA	3.7	0	NA	NA	NA	7
64040	0.62	0.03	0	0.11	0.98	1	0.24	1.2	0	134.22	1.7	0	8.91	162.16	0	20	20	24752	7.14	1	97.2	NA	NA	NA	NA	171.5	NA	33	NA	44.1	NA	40.3	NA	40.7	NA	108	NA	23.9	23.6	NA	NA	23.8	NA	7.27	0	0.0284	0	280	7
64041	0.54	0.026	0	0.19	1.69	0	0.83	4.1	0	189.28	2.4	0	9.81	178.54	0	6.3	6.3	9193.6	6.06	1	62.9	NA	NA	NA	NA	150.7	NA	27.7	4	33.5	NA	32	NA	31.5	NA	87.9	NA	21.5	21.2	NA	NA	21.4	NA	0.068	0	0.0017	0	104	7
64042	1.78	0.086	0	0.21	1.87	0	2.08	10.4	0	233.72	2.97	0	11.22	204.2	0	7.7	7.7	11492	5.92	1	82.6	NA	NA	NA	NA	175.3	NA	26.9	NA	41.4	NA	36.1	NA	35	NA	92.5	NA	20.3	20.1	NA	NA	20.2	NA	46.3	0	0.0987	0	130	7
64043	0.85	0.041	0	0.25	2.22	0	0.77	3.8	0	195.67	2.49	0	8	145.6	0	6.5	6.5	16000.4	3.59	1	68.1	NA	NA	NA	NA	183.3	NA	20.3	2	47.3	NA	41.2	NA	28.2	NA	73.8	NA	17.9	17.7	NA	NA	17.8	NA	0.017	0	0.0012	0	181	7
64044	0.96	0.046	0	0.11	0.98	1	0.2	1	0	148.33	1.88	0	12.24	222.77	0	3	3	5127.2	5.17	1	29.9	NA	NA	NA	NA	134.7	NA	16.5	2	33.4	NA	29.8	NA	20.5	NA	58.5	NA	13.9	13.5	NA	NA	13.7	NA	0.011	1	4e-04	1	58	7
64045	0.46	0.022	0	0.11	0.98	1	0.32	1.6	0	160.86	2.04	0	12.52	227.86	0	NA	NA	NA	NA	1	23.1	NA	NA	NA	NA	113.9	NA	17.8	3	NA	NA	24.8	NA	19	NA	59.2	NA	NA	NA	NA	NA	NA	NA	0.03	0	NA	NA	NA	7
64046	5.07	0.245	0	1.12	9.96	0	2.98	14.9	0	199.81	2.54	0	12.13	220.77	0	655	655	8398	689.47	1	92.8	NA	NA	NA	NA	170.9	NA	31.8	NA	39.1	NA	38	NA	38	NA	112.1	NA	25.4	25.6	NA	NA	25.5	NA	346	0	0.603	0	95	7
64047	0.49	0.024	0	0.49	4.36	0	0.85	4.2	0	189.18	2.4	0	20.22	368	0	7.4	7.4	6099.6	10.72	1	83.1	NA	NA	NA	NA	162.4	NA	31.5	NA	38.6	NA	35.5	NA	37.1	NA	95	NA	20.8	20.8	NA	NA	20.8	NA	0.011	1	4e-04	1	69	7
64048	0.79	0.038	0	0.29	2.58	0	0.92	4.6	0	242.23	3.08	0	7.65	139.23	0	3.7	3.7	5746	5.69	1	67.5	NA	NA	NA	NA	160.6	NA	26.2	NA	36.1	NA	34.9	NA	27.5	NA	90	NA	20.9	20.8	NA	NA	20.9	NA	0.031	0	4e-04	1	65	7
64049	0.35	0.017	0	0.27	2.4	0	0.34	1.7	0	165.8	2.11	0	11.87	216.03	0	23	23	18298.8	11.11	1	74.2	NA	NA	NA	NA	160.9	NA	28.7	3	39.9	NA	34.8	NA	33	NA	89.3	NA	19.4	19.4	NA	NA	19.4	NA	2.59	0	0.0084	0	207	7
64050	0.77	0.037	0	0.35	3.11	0	0.56	2.8	0	188.62	2.4	0	13.01	236.78	0	12.6	12.6	14409.2	7.73	3	139.4	NA	NA	NA	NA	153.7	NA	59	NA	32.8	NA	34.2	NA	48.9	NA	NA	1	NA	NA	NA	NA	NA	1	1.16	0	0.0931	0	163	7
64051	0.4	0.019	0	0.11	0.98	1	0.7	3.5	0	156.95	1.99	0	8.36	152.15	0	7.2	7.2	17061.2	3.73	1	81	NA	NA	NA	NA	165.6	NA	29.5	NA	35	NA	37	NA	32.7	NA	102.3	NA	24.5	24.4	NA	NA	24.5	NA	0.011	1	0.001	0	193	7
64052	3.87	0.187	0	0.48	4.27	0	0.31	1.5	0	191.36	2.43	0	11.41	207.66	0	0.3	0.3	1679.6	1.58	1	70.7	NA	NA	NA	NA	178.3	NA	22.2	NA	44.7	NA	39.2	NA	28.3	NA	90.2	NA	20.1	19.9	NA	NA	20	NA	247	0	0.0634	0	19	7
64053	0.98	0.047	0	0.11	0.98	1	0.45	2.2	0	207.82	2.64	0	8.93	162.53	0	3.1	3.1	4596.8	5.96	1	23.8	NA	NA	NA	NA	125.2	NA	15.2	2	28.6	NA	26	NA	17.2	NA	56.4	NA	12.5	12.9	NA	NA	12.7	NA	0.106	0	0.0025	0	52	7
64054	0.86	0.042	0	0.87	7.74	0	2.08	10.4	0	200.24	2.54	0	5.46	99.37	0	13.1	13.1	16530.8	7.01	1	61.5	NA	NA	NA	NA	164.8	NA	22.6	2	39.1	NA	37.8	NA	27	NA	77.6	NA	18.1	18.4	NA	NA	18.3	NA	79.9	0	0.252	0	187	7
64055	1.83	0.088	0	0.68	6.05	0	3.16	15.8	0	208.21	2.64	0	6.71	122.12	0	96	96	19182.8	44.24	1	93.7	NA	NA	NA	NA	154.8	NA	39.1	NA	29.8	NA	35.5	NA	36.2	NA	116.1	NA	31.2	31.3	NA	NA	31.3	NA	0.021	0	0.0022	0	217	7
64056	0.71	0.034	0	0.25	2.22	0	0.96	4.8	0	178.78	2.27	0	9.56	173.99	0	15.2	15.2	13613.6	9.87	1	88.1	NA	NA	NA	NA	188.5	NA	24.8	2	47.7	NA	41.9	NA	32.2	NA	89.7	NA	19.2	19.2	NA	NA	19.2	NA	5.09	0	0.0349	0	154	7
64057	0.43	0.021	0	0.16	1.42	0	0.24	1.2	0	151.9	1.93	0	7.83	142.51	0	5.2	5.2	7514	6.12	1	51.2	NA	NA	NA	NA	158.4	NA	20.4	2	37.5	NA	33.1	NA	26.1	NA	77.1	NA	16	16	NA	NA	16	NA	0.011	1	4e-04	1	85	7
64058	1.64	0.079	0	0.6	5.34	0	1.63	8.1	0	198.9	2.53	0	17.3	314.86	0	1.9	1.9	4154.8	4.04	1	53.7	NA	NA	NA	NA	152.3	NA	23.2	NA	38.3	NA	34.2	NA	26.9	NA	78.7	NA	17.7	17.9	NA	NA	17.8	NA	0.029	0	4e-04	1	47	7
64059	1.81	0.087	0	2.5	22.24	0	1.53	7.6	0	223.54	2.84	0	9.86	179.45	0	3.9	3.9	7602.4	4.53	1	65.7	NA	NA	NA	NA	172.3	NA	22.1	NA	39.7	NA	39	NA	30	NA	90.2	NA	20.8	21	NA	NA	20.9	NA	457	0	0.603	0	86	7
64060	1.45	0.07	0	0.11	0.98	1	0.11	0.5	1	168.6	2.14	0	9.02	164.16	0	NA	NA	NA	NA	3	12.7	3	90.4	NA	NA	88.9	NA	16.1	2	NA	NA	NA	1	NA	1	NA	1	NA	NA	NA	NA	NA	NA	NA	NA	NA	NA	NA	7
64061	NA	NA	NA	NA	NA	NA	NA	NA	NA	NA	NA	NA	NA	NA	NA	NA	NA	NA	NA	2	61.8	3	NA	NA	NA	167.9	NA	21.9	NA	NA	1	NA	1	NA	1	NA	1	NA	NA	NA	NA	NA	1	NA	NA	NA	NA	NA	7
64062	0.45	0.022	0	0.23	2.05	0	0.38	1.9	0	282.83	3.59	0	8.06	146.69	0	NA	NA	NA	NA	1	84.3	NA	NA	NA	NA	163.1	NA	31.7	4	39.2	NA	36.7	NA	33	NA	98.7	NA	22	21.8	NA	NA	21.9	NA	0.038	0	NA	NA	NA	7
64063	1.74	0.084	0	0.35	3.11	0	0.54	2.7	0	222.58	2.83	0	10.1	183.82	0	21.4	21.4	3005.6	62.94	1	79.6	NA	NA	NA	NA	164.3	NA	29.5	NA	35.2	NA	35.5	NA	35.6	NA	110.1	NA	24.5	24.5	NA	NA	24.5	NA	0.447	0	0.0039	0	34	7
64064	0.75	0.036	0	0.45	4	0	4.19	20.9	0	170.26	2.16	0	6.86	124.85	0	7.2	7.2	14674.4	4.34	1	49.7	NA	NA	NA	NA	148.2	NA	22.6	NA	38	NA	33.5	NA	26.2	NA	77.9	NA	16.5	16.5	NA	NA	16.5	NA	0.011	1	4e-04	1	166	7
64065	0.74	0.036	0	0.11	0.98	1	1.28	6.4	0	180.46	2.29	0	10.33	188.01	0	2.2	2.2	4243.2	4.58	1	101	NA	NA	NA	NA	185.6	NA	29.3	NA	45.6	NA	39.7	NA	39.4	NA	105.6	NA	24.3	24	NA	NA	24.2	NA	0.011	1	4e-04	1	48	7
64066	0.8	0.039	0	0.16	1.42	0	0.28	1.4	0	177.04	2.25	0	11.37	206.93	0	12.9	12.9	3182.4	35.83	1	31.9	NA	NA	NA	NA	150.1	NA	14.2	1	36.5	NA	30.4	NA	18.2	NA	58.6	NA	12.9	13	NA	NA	13	4	0.011	1	4e-04	1	36	7
64067	3.44	0.166	0	0.2	1.78	0	1.07	5.3	0	168.05	2.13	0	11.11	202.2	0	NA	NA	NA	NA	1	13.8	NA	91	NA	NA	89.7	NA	17.2	2	NA	NA	18.3	NA	16.6	NA	50	NA	NA	NA	NA	NA	NA	NA	NA	NA	NA	NA	NA	7
64068	NA	NA	NA	NA	NA	NA	NA	NA	NA	NA	NA	NA	NA	NA	NA	4.3	4.3	2740.4	13.87	1	39.7	NA	NA	NA	NA	142.3	NA	19.6	2	36	NA	32.7	NA	22.2	NA	69.9	NA	14	14.5	NA	NA	14.3	NA	NA	NA	4e-04	1	31	7
64069	0.52	0.025	0	1.16	10.32	0	0.5	2.5	0	210.56	2.67	0	15.68	285.38	0	18	18	15470	10.29	1	81.5	NA	NA	NA	NA	178.4	NA	25.6	NA	44	NA	38.9	NA	33.3	NA	104.3	NA	22	21.8	NA	NA	21.9	NA	163	0	0.111	0	175	7
64070	0.48	0.023	0	0.11	0.98	1	0.11	0.5	1	184.46	2.34	0	13.01	236.78	0	9.1	9.1	6541.6	12.3	1	38.1	NA	NA	NA	NA	132	NA	21.9	4	NA	NA	27.1	NA	25.4	NA	67.1	NA	NA	NA	NA	NA	NA	NA	0.011	1	9e-04	0	74	7
64071	6.49	0.313	0	0.32	2.85	0	1.4	7	0	177.97	2.26	0	5.69	103.56	0	51.2	51.2	25812.8	17.53	1	78.5	NA	NA	NA	NA	170.2	NA	27.1	NA	37.9	NA	40.2	NA	33.2	NA	97.6	NA	24	23	23	22.9	23	NA	0.799	0	0.0058	0	292	7
64072	0.88	0.043	0	0.11	0.98	1	1.24	6.2	0	230.31	2.92	0	9.36	170.35	0	7.9	7.9	8486.4	8.23	1	82.7	NA	NA	NA	NA	156.2	NA	33.9	NA	31	NA	37	NA	38.5	NA	110	NA	25.4	25.6	NA	NA	25.5	NA	0.077	0	0.0014	0	96	7
64073	1.1	0.053	0	0.11	0.98	1	0.54	2.7	0	170.58	2.17	0	10.01	182.18	0	6.9	6.9	17680	3.45	1	84.5	NA	NA	NA	NA	164.8	NA	31.1	4	40.4	NA	38	NA	33.7	NA	91	NA	22.3	22	NA	NA	22.2	NA	0.022	0	4e-04	1	200	7
64075	NA	NA	NA	NA	NA	NA	NA	NA	NA	NA	NA	NA	NA	NA	NA	6.4	6.4	6895.2	8.21	1	69.9	NA	NA	NA	NA	173.7	NA	23.2	NA	42	NA	36.4	NA	29.7	NA	77.5	NA	18	17.9	NA	NA	18	NA	NA	NA	0.114	0	78	7
64076	NA	NA	NA	NA	NA	NA	NA	NA	NA	NA	NA	NA	NA	NA	NA	NA	NA	NA	NA	1	12.2	NA	88.4	NA	NA	NA	NA	NA	NA	NA	NA	17	NA	15	NA	NA	NA	NA	NA	NA	NA	NA	NA	NA	NA	NA	NA	NA	7
64077	1.03	0.05	0	0.19	1.69	0	0.36	1.8	0	178.57	2.27	0	6.53	118.85	0	6.2	6.2	16972.8	3.23	1	84.3	NA	NA	NA	NA	177.9	NA	26.6	NA	43	NA	40.4	NA	35.2	NA	93.9	NA	20.9	21.1	NA	NA	21	NA	0.011	1	4e-04	1	192	7
64078	0.67	0.032	0	0.26	2.31	0	2.37	11.8	0	202.08	2.57	0	6.41	116.66	0	8.2	8.2	21216	3.42	1	78.9	NA	NA	NA	NA	173.9	NA	26.1	3	43.2	NA	37.7	NA	34.1	NA	83.3	NA	18.8	18.6	NA	NA	18.7	NA	63.9	0	0.2	0	240	7
64079	0.32	0.015	0	0.17	1.51	0	0.18	0.9	0	192.7	2.45	0	10.05	182.91	0	27.4	27.4	16177.2	14.97	1	86.2	NA	NA	NA	NA	158.7	NA	34.2	NA	34.5	NA	37.5	NA	33.8	NA	112	NA	27.5	27.6	NA	NA	27.6	NA	0.027	0	4e-04	1	183	7
64081	0.58	0.028	0	0.11	0.98	1	0.45	2.2	0	165.93	2.11	0	14.7	267.54	0	20.4	20.4	23956.4	7.53	1	70.9	NA	NA	NA	NA	147.5	NA	32.6	4	38.2	NA	32.4	NA	32.5	NA	104.9	NA	23	22.8	NA	NA	22.9	NA	4.01	0	0.0945	0	271	7
64082	4.06	0.196	0	0.65	5.78	0	0.45	2.2	0	175.72	2.23	0	7.89	143.6	0	4.8	4.8	2210	19.2	1	82.6	NA	NA	NA	NA	173.2	NA	27.5	NA	36.5	NA	39.2	NA	30.9	NA	102	NA	23.5	24	NA	NA	23.8	NA	0.047	0	0.0024	0	25	7
64083	0.59	0.028	0	0.56	4.98	0	0.31	1.5	0	188.64	2.4	0	8.26	150.33	0	30.8	30.8	10519.6	25.88	3	90	NA	NA	NA	NA	159.2	NA	35.5	NA	33.7	NA	39.5	NA	36.3	NA	116.5	NA	NA	NA	NA	NA	NA	1	3.13	0	0.0357	0	119	7
64084	2.15	0.104	0	0.95	8.45	0	0.11	0.5	1	177.45	2.25	0	6.4	116.48	0	41	41	11845.6	30.6	1	86.6	NA	NA	NA	NA	167.8	NA	30.8	NA	39.5	NA	40.2	NA	35.1	NA	112.3	NA	25.2	25.2	NA	NA	25.2	NA	0.061	0	0.0028	0	134	7
64085	0.66	0.032	0	0.11	0.98	1	2.23	11.1	0	178.26	2.26	0	11.08	201.66	0	11.6	11.6	7337.2	13.98	1	45.3	NA	NA	NA	NA	158.3	NA	18.1	2	38	NA	33.4	NA	23	NA	65.8	NA	14.5	14.5	NA	NA	14.5	NA	0.011	1	4e-04	1	83	7
64086	1.04	0.05	0	1.05	9.34	0	5.49	27.4	0	211.76	2.69	0	15.6	283.92	0	5.8	5.8	4420	11.6	1	56.5	NA	NA	NA	NA	163.4	NA	21.2	NA	36.3	NA	33	NA	27.1	NA	74.8	NA	15.7	15.7	NA	NA	15.7	NA	0.025	0	4e-04	1	50	7
64087	0.44	0.021	0	0.11	0.98	1	0.65	3.2	0	171.92	2.18	0	9.32	169.62	0	7.6	7.6	13702	4.9	1	70.1	NA	NA	NA	NA	168.5	NA	24.7	2	37.7	NA	36.5	NA	30.9	NA	83.4	NA	20.4	19.2	19.3	19.1	19.2	NA	0.011	1	4e-04	1	155	7
64088	0.62	0.03	0	0.17	1.51	0	0.44	2.2	0	180.29	2.29	0	10.45	190.19	0	4.5	4.5	3889.6	10.23	1	31	NA	NA	NA	NA	129.2	NA	18.6	2	32.5	NA	25.7	NA	20.2	NA	66.7	NA	15	14.9	NA	NA	15	NA	1.98	0	0.0172	0	44	7
64089	1.78	0.086	0	0.37	3.29	0	1.6	8	0	197.95	2.51	0	9.51	173.08	0	8.9	8.9	15558.4	5.06	1	87.7	NA	NA	NA	NA	163.4	NA	32.8	NA	37	NA	38	NA	36	NA	114.3	NA	26.3	26.4	NA	NA	26.4	NA	0.011	1	9e-04	0	176	7
64090	0.95	0.046	0	0.16	1.42	0	0.76	3.8	0	208.08	2.64	0	7.69	139.96	0	21	21	20420.4	9.09	1	178.1	NA	NA	NA	NA	179.6	3	55.2	4	48.4	NA	47.5	NA	51.2	NA	129.6	NA	35.7	36.1	NA	NA	35.9	NA	0.016	0	0.0011	0	231	7
64091	4.78	0.231	0	2.05	18.24	0	5.43	27.1	0	176.69	2.24	0	10.51	191.28	0	5.3	5.3	5392.4	8.69	1	67.7	NA	NA	NA	NA	169.1	NA	23.7	NA	38.5	NA	37.4	NA	29.9	NA	90.8	NA	19.4	19.4	NA	NA	19.4	NA	167	0	0.0458	0	61	7
64092	0.71	0.034	0	0.16	1.42	0	0.24	1.2	0	213.41	2.71	0	7.25	131.95	0	16.5	16.5	20597.2	7.08	1	86.4	NA	NA	NA	NA	174.8	NA	28.3	3	41.4	NA	36	NA	32.9	NA	95.3	NA	21.4	21	NA	NA	21.2	NA	0.291	0	0.027	0	233	7
64093	NA	NA	NA	NA	NA	NA	NA	NA	NA	NA	NA	NA	NA	NA	NA	29	29	7337.2	34.94	1	25.2	NA	NA	NA	NA	126	NA	15.9	2	29.4	NA	25.3	NA	19.2	NA	56.6	NA	12	12.2	NA	NA	12.1	NA	NA	NA	4e-04	1	83	7
64095	0.53	0.026	0	0.11	0.98	1	0.82	4.1	0	189.95	2.41	0	10.21	185.82	0	1.7	1.7	5215.6	2.88	1	107.4	NA	NA	NA	NA	185.7	NA	31.1	NA	43.7	NA	43.6	NA	40.8	NA	106.2	NA	24.2	23.8	NA	NA	24	NA	0.011	1	4e-04	1	59	7
64096	NA	NA	NA	NA	NA	NA	NA	NA	NA	NA	NA	NA	NA	NA	NA	24.4	24.4	10431.2	20.68	1	38.3	NA	NA	NA	NA	148.5	NA	17.4	2	36.3	NA	30.5	NA	21.9	NA	59.9	NA	13.8	13.6	NA	NA	13.7	NA	NA	NA	0.003	0	118	7
64097	0.47	0.023	0	0.19	1.69	0	0.36	1.8	0	166.43	2.11	0	8.24	149.97	0	15.2	15.2	20332	6.61	1	21.7	NA	NA	NA	NA	115.3	NA	16.3	2	NA	NA	23	NA	19.3	NA	55.2	NA	NA	NA	NA	NA	NA	NA	1.23	0	0.017	0	230	7
64098	9.19	0.444	0	0.27	2.4	0	6.22	31	0	160.3	2.04	0	6.68	121.58	0	12.6	12.6	14232.4	7.83	1	76.7	NA	NA	NA	NA	171.7	NA	26	NA	45.3	NA	37.5	NA	31.2	NA	95.2	NA	22.5	22	NA	NA	22.3	NA	0.038	0	4e-04	1	161	7
64099	1.1	0.053	0	0.44	3.91	0	1.08	5.4	0	207.76	2.64	0	9.07	165.07	0	8.7	8.7	10696.4	7.19	1	67.3	NA	NA	NA	NA	173	NA	22.5	NA	39.9	NA	36	NA	29	NA	92	NA	19.4	19	NA	NA	19.2	NA	0.011	1	4e-04	1	121	7
64102	2.97	0.143	0	0.22	1.96	0	0.11	0.5	1	148.38	1.88	0	6.27	114.11	0	2200	2200	6453.2	3013.7	1	107.7	NA	NA	NA	NA	159.2	3	42.5	NA	32.2	NA	39.5	NA	41.7	NA	119.3	NA	30.6	31	NA	NA	30.8	NA	0.09	0	NA	NA	73	7
64103	0.33	0.016	0	0.11	0.98	1	1.05	5.2	0	170.36	2.16	0	8.43	153.43	0	35	35	12464.4	24.82	1	44.5	NA	NA	NA	NA	152.5	NA	19.1	2	36	NA	33.2	NA	21.6	NA	68.5	NA	16	15.7	NA	NA	15.9	NA	NA	NA	0.0013	0	141	7
64104	1.01	0.049	0	0.11	0.98	1	0.2	1	0	180.68	2.29	0	6.43	117.03	0	NA	NA	NA	NA	1	19.1	NA	NA	NA	NA	109.1	NA	16	2	NA	NA	21.6	NA	18.5	NA	49.4	NA	NA	NA	NA	NA	NA	NA	0.307	0	NA	NA	NA	7
64105	0.48	0.023	0	0.19	1.69	0	0.21	1	0	154.48	1.96	0	16.51	300.48	0	13	13	11050	10.4	1	47.3	NA	NA	NA	NA	139.3	NA	24.4	4	36	NA	29.9	NA	26.7	NA	83.5	NA	16.4	16.6	NA	NA	16.5	NA	0.011	1	0.0015	0	125	7
64106	1.58	0.076	0	0.86	7.65	0	0.6	3	0	188.91	2.4	0	12.57	228.77	0	2.8	2.8	5304	4.67	1	77.4	NA	NA	NA	NA	191.3	NA	21.2	NA	43.6	NA	39	NA	33.1	NA	82.5	NA	16.3	16.4	NA	NA	16.4	NA	297	0	0.269	0	60	7
64107	5.3	0.256	0	0.31	2.76	0	0.35	1.7	0	215.61	2.74	0	6.8	123.76	0	3.5	3.5	2386.8	12.96	3	65.4	NA	NA	NA	NA	148.9	3	29.5	NA	34	NA	35	NA	31	NA	90	NA	NA	NA	NA	NA	NA	1	0.019	0	4e-04	1	27	7
64108	NA	NA	NA	NA	NA	NA	NA	NA	NA	NA	NA	NA	NA	NA	NA	NA	NA	NA	NA	1	13.1	NA	88.4	NA	NA	88.3	NA	16.8	2	NA	NA	17	NA	16.3	NA	47.1	NA	NA	NA	NA	NA	NA	NA	NA	NA	NA	NA	NA	7
64110	0.72	0.035	0	0.17	1.51	0	0.18	0.9	0	156.37	1.99	0	6.22	113.2	0	9.8	9.8	4066.4	21.3	1	22.1	NA	NA	NA	NA	118.9	NA	15.6	2	NA	NA	24.4	NA	17	NA	50.1	NA	NA	NA	NA	NA	NA	NA	0.051	0	0.0018	0	46	7
64111	0.91	0.044	0	0.66	5.87	0	0.91	4.5	0	254.08	3.23	0	8.55	155.61	0	8.3	8.3	21039.2	3.49	1	95.8	NA	NA	NA	NA	170.2	NA	33.1	NA	45.5	NA	40	NA	35.5	NA	112	NA	24.9	25	NA	NA	25	NA	110	0	0.262	0	238	7
64112	0.42	0.02	0	0.2	1.78	0	0.58	2.9	0	181.15	2.3	0	8.89	161.8	0	1	1	1591.2	5.56	1	51.7	NA	NA	NA	NA	163	NA	19.5	2	39.1	NA	36.6	NA	23.6	NA	74.2	NA	15.6	15.3	NA	NA	15.5	NA	0.896	0	8e-04	0	18	7
64113	7.41	0.358	0	0.11	0.98	1	0.29	1.4	0	193.79	2.46	0	4.97	90.45	0	6.3	6.3	1679.6	33.16	1	75.2	NA	NA	NA	NA	156.7	NA	30.6	NA	33	NA	36	NA	31.5	NA	117.7	NA	25	25.2	NA	NA	25.1	NA	0.011	1	4e-04	1	19	7
64114	0.62	0.03	0	0.11	0.98	1	0.89	4.4	0	133.73	1.7	0	9.07	165.07	0	9.8	9.8	4773.6	18.15	1	27.7	NA	NA	NA	NA	133.3	NA	15.6	2	30	NA	28	NA	18.2	NA	58.4	NA	13.6	13.2	NA	NA	13.4	NA	0.029	0	4e-04	1	54	7
64115	0.85	0.041	0	0.11	0.98	1	0.64	3.2	0	164.42	2.09	0	10.85	197.47	0	6.9	6.9	10696.4	5.7	1	27.3	NA	NA	NA	NA	131.5	NA	15.8	2	31.5	NA	27.3	NA	18.1	NA	52	NA	11.5	11.5	NA	NA	11.5	NA	0.011	1	0.0026	0	121	7
64116	NA	NA	NA	NA	NA	NA	NA	NA	NA	NA	NA	NA	NA	NA	NA	4.7	4.7	10608	3.92	1	91.1	NA	NA	NA	NA	177.9	NA	28.8	NA	41.8	NA	39	NA	37.7	NA	97.9	NA	21.9	22.1	NA	NA	22	NA	NA	NA	0.0014	0	120	7
64117	0.38	0.018	0	0.29	2.58	0	0.53	2.6	0	198	2.51	0	7.42	135.04	0	99.1	99.1	12994.8	67.41	1	72.3	NA	NA	NA	NA	173.3	NA	24.1	2	40.5	NA	36.2	NA	32.3	NA	84.6	NA	18.3	18.2	NA	NA	18.3	NA	0.011	1	0.0012	0	147	7
64119	0.71	0.034	0	0.11	0.98	1	0.11	0.5	1	158.84	2.02	0	9.24	168.17	0	7.9	7.9	6453.2	10.82	1	21.4	NA	NA	NA	NA	113.8	NA	16.5	2	NA	NA	23.3	NA	18.5	NA	54.9	NA	NA	NA	NA	NA	NA	NA	0.011	1	4e-04	1	73	7
64120	1.74	0.084	0	1.18	10.5	0	3.26	16.3	0	179.89	2.28	0	8.44	153.61	0	4.5	4.5	9105.2	4.37	1	90.2	NA	NA	NA	NA	169.6	NA	31.4	NA	36	NA	38.4	NA	33	NA	115.5	NA	27.6	27.5	NA	NA	27.6	NA	262	0	0.254	0	103	7
64121	0.76	0.037	0	0.86	7.65	0	1.24	6.2	0	238	3.02	0	11.4	207.48	0	5.1	5.1	7867.6	5.73	1	71	NA	NA	NA	NA	152.4	NA	30.6	NA	34.3	NA	32.5	NA	32	NA	103.8	NA	24.1	23.6	NA	NA	23.9	NA	296	0	0.211	0	89	7
64122	4.61	0.223	0	0.8	7.12	0	0.95	4.7	0	189.57	2.41	0	11.87	216.03	0	9.8	9.8	14320.8	6.05	1	51.9	NA	NA	NA	NA	156.1	NA	21.3	NA	36.2	NA	31.5	NA	25.7	NA	77	NA	16.4	16.5	NA	NA	16.5	NA	259	0	0.55	0	162	7
64123	1.36	0.066	0	0.11	0.98	1	0.25	1.2	0	165.44	2.1	0	23.84	433.89	0	NA	NA	NA	NA	1	11.6	NA	82.8	NA	NA	NA	NA	NA	NA	NA	NA	16.2	NA	15.8	NA	NA	NA	NA	NA	NA	NA	NA	NA	NA	NA	NA	NA	NA	7
64124	1.34	0.065	0	0.16	1.42	0	2.17	10.8	0	184.08	2.34	0	8.45	153.79	0	8.7	8.7	10342.8	7.44	1	24	NA	NA	NA	NA	122	NA	16.1	2	NA	NA	26.4	NA	18.8	NA	55.1	NA	NA	NA	NA	NA	NA	NA	0.275	0	0.006	0	117	7
64126	0.5	0.024	0	0.11	0.98	1	0.42	2.1	0	155.82	1.98	0	8.48	154.34	0	20.2	20.2	7956	22.44	1	27.5	NA	NA	NA	NA	123.7	NA	18	2	NA	NA	25.8	NA	21.7	NA	60.2	NA	NA	NA	NA	NA	NA	NA	0.04	0	0.0013	0	90	7
64127	1.31	0.063	0	0.24	2.14	0	2.37	11.8	0	203.61	2.59	0	9.97	181.45	0	22.4	22.4	14320.8	13.83	3	70.9	NA	NA	NA	NA	153.5	NA	30.1	NA	NA	1	34.5	NA	35	NA	103.7	NA	26.2	26.2	NA	NA	26.2	NA	0.018	0	4e-04	1	162	7
64128	3.38	0.163	0	0.55	4.89	0	0.77	3.8	0	256.9	3.26	0	9.84	179.09	0	2.4	2.4	6806.8	3.12	2	129.7	NA	NA	NA	NA	181.9	NA	39.2	NA	NA	1	NA	1	NA	1	NA	1	NA	NA	NA	NA	NA	1	5.96	0	0.0925	0	77	7
64129	3.52	0.17	0	0.35	3.11	0	0.19	0.9	0	169.09	2.15	0	5.96	108.47	0	23.2	23.2	6630	30.93	1	24	NA	NA	NA	NA	124.9	NA	15.4	2	NA	NA	26.7	NA	18.7	NA	54.3	NA	NA	NA	NA	NA	NA	NA	2.86	0	0.0266	0	75	7
64130	0.6	0.029	0	0.44	3.91	0	1.39	6.9	0	204.98	2.6	0	7.39	134.5	0	395	395	6099.6	572.46	1	66.4	NA	NA	NA	NA	166.7	NA	23.9	NA	38.2	NA	35.7	NA	28.3	NA	97	NA	22.4	22.6	NA	NA	22.5	NA	0.011	1	4e-04	1	69	7
64131	1.7	0.082	0	0.48	4.27	0	0.27	1.3	0	187.99	2.39	0	6.62	120.48	0	21.2	21.2	8309.6	22.55	1	113.2	NA	NA	NA	NA	171.5	NA	38.5	NA	37	NA	41.6	NA	39.6	NA	120.8	NA	27.8	28	NA	NA	27.9	NA	0.011	1	4e-04	1	94	7
64132	0.62	0.03	0	0.26	2.31	0	1.72	8.6	0	193.74	2.46	0	19.41	353.26	0	5.5	5.5	2386.8	20.37	1	47.9	NA	NA	NA	NA	149.2	NA	21.5	NA	35.1	NA	33.8	NA	25.2	NA	76.2	NA	16.6	16.3	NA	NA	16.5	NA	0.011	1	4e-04	1	27	7
64133	0.29	0.014	0	0.22	1.96	0	0.72	3.6	0	176.02	2.24	0	8.44	153.61	0	4	4	3447.6	10.26	1	62.6	NA	NA	NA	NA	168.2	NA	22.1	NA	41.2	NA	35.2	NA	26.7	NA	78.8	NA	17.2	17.2	NA	NA	17.2	NA	0.015	0	6e-04	0	39	7
64134	0.81	0.039	0	0.29	2.58	0	3.87	19.3	0	195.08	2.48	0	7.85	142.87	0	8.9	8.9	18829.2	4.18	1	83.7	NA	NA	NA	NA	171.9	NA	28.3	NA	42	NA	38.2	NA	31.6	NA	103.2	NA	22.8	22.6	NA	NA	22.7	NA	0.026	0	4e-04	1	213	7
64135	0.61	0.029	0	0.31	2.76	0	3.84	19.2	0	186.46	2.37	0	9.04	164.53	0	3	3	10519.6	2.52	1	57.4	NA	NA	NA	NA	161.8	NA	21.9	NA	36.6	NA	35	NA	29.4	NA	74.9	NA	17.8	18	NA	NA	17.9	NA	0.011	1	4e-04	1	119	7
64136	1.35	0.065	0	0.17	1.51	0	0.31	1.5	0	149.23	1.9	0	14.11	256.8	0	2.9	2.9	4596.8	5.58	1	33.2	NA	NA	NA	NA	134.7	NA	18.3	2	30.8	NA	28.2	NA	21.2	NA	65	NA	14.7	14.8	NA	NA	14.8	NA	0.015	0	4e-04	1	52	7
64137	3.28	0.158	0	1.12	9.96	0	4.27	21.3	0	178.63	2.27	0	16.44	299.21	0	5.1	5.1	4596.8	9.81	1	60.8	NA	NA	NA	NA	150.7	3	26.8	NA	31.5	NA	34.5	NA	29	NA	95.7	NA	20	20.3	NA	NA	20.2	NA	0.063	0	0.0014	0	52	7
64138	1.52	0.073	0	0.32	2.85	0	2.21	11	0	168.03	2.13	0	11.03	200.75	0	1.5	1.5	2917.2	4.55	1	75.3	NA	NA	NA	NA	179	NA	23.5	NA	43.4	NA	39.4	NA	27.5	NA	88	NA	18.7	18.8	NA	NA	18.8	NA	0.016	0	4e-04	1	33	7
64139	0.7	0.034	0	0.5	4.45	0	0.71	3.5	0	189.32	2.4	0	13.71	249.52	0	7.9	7.9	14144	4.94	1	60.7	NA	NA	NA	NA	153.6	NA	25.7	NA	34.9	NA	34	NA	30.7	NA	80	NA	17.8	17.9	NA	NA	17.9	NA	0.081	0	0.0034	0	160	7
64140	0.99	0.048	0	0.11	0.98	1	3.8	19	0	181.49	2.3	0	8.38	152.52	0	5.7	5.7	16088.8	3.13	2	51.4	3	NA	NA	NA	163.3	NA	19.3	2	NA	1	NA	1	NA	1	NA	1	NA	NA	NA	NA	NA	1	0.049	0	4e-04	1	182	7
64141	1.74	0.084	0	0.65	5.78	0	0.25	1.2	0	162.21	2.06	0	9.75	177.45	0	215.5	215.5	8309.6	229.26	3	NA	4	NA	NA	NA	NA	1	NA	NA	NA	1	40	NA	32.9	NA	NA	1	NA	NA	NA	NA	NA	1	0.024	0	8e-04	0	94	7
64142	1.7	0.082	0	0.18	1.6	0	2	10	0	225.51	2.86	0	6.84	124.49	0	27.2	27.2	7425.6	32.38	1	107.4	NA	NA	NA	NA	176.7	NA	34.4	NA	41.5	NA	43.2	NA	36.5	NA	117.6	NA	30	30.3	NA	NA	30.2	NA	0.011	1	4e-04	1	84	7
64143	0.58	0.028	0	0.18	1.6	0	0.42	2.1	0	258.16	3.28	0	9.92	180.54	0	7.6	7.6	8574.8	7.84	1	75.8	NA	NA	NA	NA	167.8	NA	26.9	NA	37.3	NA	35.8	NA	33.1	NA	97	NA	21.8	21.8	NA	NA	21.8	NA	0.065	0	7e-04	0	97	7
64144	3.14	0.152	0	0.11	0.98	1	0.11	0.5	1	161.02	2.04	0	11.44	208.21	0	NA	NA	NA	NA	1	10.5	NA	88.3	NA	NA	88.4	NA	13.4	1	NA	NA	17.7	NA	13.5	NA	43.1	NA	NA	NA	NA	NA	NA	NA	NA	NA	NA	NA	NA	7
64145	2.47	0.119	0	0.11	0.98	1	0.21	1	0	215.84	2.74	0	9.79	178.18	0	NA	NA	NA	NA	1	14.2	NA	97.1	NA	NA	95.1	NA	15.7	2	NA	NA	19.6	NA	15.2	NA	45.5	NA	NA	NA	NA	NA	NA	NA	NA	NA	NA	NA	NA	7
64146	0.88	0.043	0	1.11	9.88	0	1.66	8.3	0	177.6	2.26	0	14.48	263.54	0	4	4	5392.4	6.56	1	57.1	NA	NA	NA	NA	150.8	NA	25.1	NA	35.7	NA	33.1	NA	29.7	NA	83.5	NA	18.6	18.5	NA	NA	18.6	NA	0.011	1	4e-04	1	61	7
64147	0.43	0.021	0	0.16	1.42	0	0.5	2.5	0	196.26	2.49	0	12.37	225.13	0	1.9	1.9	4508.4	3.73	1	60.7	NA	NA	NA	NA	154.2	NA	25.5	NA	37	NA	35.6	NA	31.3	NA	86.4	NA	21.4	21	NA	NA	21.2	NA	0.015	0	4e-04	1	51	7
64148	18.37	0.887	0	0.11	0.98	1	0.32	1.6	0	170.45	2.16	0	11.9	216.58	0	NA	NA	NA	NA	1	14.9	NA	94.6	NA	NA	93.2	NA	17.2	2	NA	NA	19.5	NA	16.4	NA	51.9	NA	NA	NA	NA	NA	NA	NA	NA	NA	NA	NA	NA	7
64149	0.62	0.03	0	0.56	4.98	0	0.17	0.8	0	195.61	2.48	0	8.64	157.25	0	7	7	14939.6	4.14	1	122.8	NA	NA	NA	NA	188	NA	34.7	NA	43.3	NA	38.8	NA	38.4	NA	125.9	NA	28.8	29.2	NA	NA	29	NA	257	0	0.11	0	169	7
64150	NA	NA	NA	NA	NA	NA	NA	NA	NA	NA	NA	NA	NA	NA	NA	NA	NA	NA	NA	3	21.7	3	NA	NA	NA	NA	1	NA	NA	NA	1	NA	1	NA	1	NA	1	NA	NA	NA	NA	NA	1	NA	NA	NA	NA	NA	7
64151	0.57	0.028	0	0.11	0.98	1	0.6	3	0	197.57	2.51	0	9.44	171.81	0	3.2	3.2	19536.4	1.45	1	104.9	NA	NA	NA	NA	199.9	NA	26.3	NA	47	NA	44.5	NA	36.5	NA	96.1	NA	21.6	21.8	NA	NA	21.7	NA	0.011	1	0.0014	0	221	7
64152	1.06	0.051	0	0.11	0.98	1	0.45	2.2	0	183.95	2.34	0	8.42	153.24	0	2.7	2.7	7779.2	3.07	1	47.2	NA	NA	NA	NA	162.2	NA	17.9	2	39.8	NA	33	NA	24.2	NA	63.6	NA	16	15.8	NA	NA	15.9	4	0.139	0	0.004	0	88	7
64153	0.58	0.028	0	0.11	0.98	1	0.11	0.5	1	184.92	2.35	0	11.54	210.03	0	2.3	2.3	2740.4	7.42	1	63.5	NA	NA	NA	NA	150.3	NA	28.1	4	39.8	NA	32.5	NA	32.5	NA	87.4	NA	21.3	20.8	NA	NA	21.1	NA	1.18	0	0.0025	0	31	7
64154	1.26	0.061	0	3.8	33.81	0	1.16	5.8	0	248.02	3.15	0	6.52	118.66	0	16.7	16.7	9724	15.18	1	97.2	NA	NA	NA	NA	168.2	NA	34.4	NA	40.2	NA	40	NA	38.8	NA	112.2	NA	27.2	27.4	NA	NA	27.3	NA	355	0	0.344	0	110	7
64155	0.53	0.026	0	0.11	0.98	1	0.33	1.6	0	159.67	2.03	0	7.69	139.96	0	30	30	16796	15.79	1	45.2	NA	NA	NA	NA	154	NA	19.1	2	36.7	NA	32	NA	23.8	NA	66.4	NA	15	14.8	NA	NA	14.9	NA	0.079	0	0.0048	0	190	7
64156	0.62	0.03	0	0.11	0.98	1	0.81	4	0	206.88	2.63	0	12.05	219.31	0	23.6	23.6	11492	18.15	1	37.6	NA	NA	NA	NA	136.3	NA	20.2	3	30.8	NA	29	NA	24	NA	69	NA	16.4	16.6	NA	NA	16.5	NA	0.031	0	0.0011	0	130	7
64157	7.15	0.345	0	0.11	0.98	1	12.88	64.3	0	189.73	2.41	0	11.6	211.12	0	6.6	6.6	9900.8	5.89	1	45.2	NA	NA	NA	NA	151.6	NA	19.7	NA	33.8	NA	32.9	NA	24.7	NA	70.2	NA	14.7	15	NA	NA	14.9	NA	0.011	1	4e-04	1	112	7
64158	1.41	0.068	0	2.3	20.46	0	0.45	2.2	0	229.78	2.92	0	11.24	204.57	0	20.6	20.6	31912.4	5.71	1	93.3	NA	NA	NA	NA	189.1	NA	26.1	NA	47	NA	42.8	NA	34	NA	92.5	NA	22.8	22.8	NA	NA	22.8	NA	378	0	0.766	0	361	7
64159	1.37	0.066	0	0.57	5.07	0	0.23	1.1	0	163.21	2.07	0	9.72	176.9	0	96.3	96.3	9989.2	85.22	3	62	3	NA	NA	NA	160.9	NA	23.9	NA	NA	1	38.3	NA	28.2	NA	NA	1	NA	NA	NA	NA	NA	1	0.017	0	0.0013	0	113	7
64160	1.24	0.06	0	0.4	3.56	0	1.33	6.6	0	171.48	2.18	0	28.52	519.06	0	6.5	6.5	11757.2	4.89	1	49.7	NA	NA	NA	NA	151.3	NA	21.7	2	34	NA	32.2	NA	27	NA	70.6	NA	17.3	16.5	16.8	17	16.9	NA	0.025	0	0.0011	0	133	7
64161	0.5	0.024	0	0.31	2.76	0	2.96	14.8	0	217.47	2.76	0	6.88	125.22	0	11.2	11.2	7337.2	13.49	3	150.4	NA	NA	NA	NA	159.7	3	59	NA	33.1	NA	35.9	NA	46.3	NA	144.4	NA	NA	NA	NA	NA	NA	1	0.031	0	NA	NA	83	7
64162	0.64	0.031	0	0.77	6.85	0	0.2	1	0	205.31	2.61	0	13.88	252.62	0	3.5	3.5	7602.4	4.07	1	75.2	NA	NA	NA	NA	175	NA	24.6	2	42	NA	39.8	NA	32.9	NA	84.8	NA	17.9	17.8	NA	NA	17.9	NA	3.76	0	0.0157	0	86	7
64163	1	0.048	0	0.11	0.98	1	0.65	3.2	0	174.75	2.22	0	11.51	209.48	0	11.4	11.4	9900.8	10.18	1	82.4	NA	NA	NA	NA	164.9	NA	30.3	NA	39.6	NA	35.6	NA	34.4	NA	98.6	NA	22.7	22	21.9	22	22	NA	0.024	0	4e-04	1	112	7
64164	0.51	0.025	0	0.11	0.98	1	0.48	2.4	0	183.39	2.33	0	7.95	144.69	0	11.4	11.4	8840	11.4	2	162.2	NA	NA	NA	NA	178.2	NA	51.1	NA	NA	1	NA	1	NA	1	NA	1	NA	NA	NA	NA	NA	1	0.011	1	4e-04	1	100	7
64165	NA	NA	NA	NA	NA	NA	NA	NA	NA	NA	NA	NA	NA	NA	NA	4.1	4.1	6895.2	5.26	1	23.1	NA	NA	NA	NA	119.7	NA	16.1	2	NA	NA	25	NA	18.2	NA	58.7	NA	NA	NA	NA	NA	NA	NA	NA	NA	0.0012	0	78	7
64166	0.64	0.031	0	0.11	0.98	1	0.2	1	0	191.36	2.43	0	12.97	236.05	0	8.4	8.4	7602.4	9.77	1	40.5	NA	NA	NA	NA	131.2	NA	23.5	4	NA	NA	27.8	NA	26.3	NA	75	NA	NA	NA	NA	NA	NA	NA	0.017	0	NA	NA	86	7
64167	0.48	0.023	0	0.31	2.76	0	0.34	1.7	0	126.67	1.61	0	8.93	162.53	0	6.5	6.5	3536	16.25	1	47.7	NA	NA	NA	NA	167	NA	17.1	NA	42.1	NA	33.6	NA	24	NA	65.6	NA	13.5	13.5	NA	NA	13.5	NA	0.011	1	4e-04	1	40	7
64168	0.46	0.022	0	0.47	4.18	0	1.12	5.6	0	205.62	2.61	0	8.53	155.25	0	4.5	4.5	22984	1.73	1	101.1	NA	NA	NA	NA	169.7	NA	35.1	NA	43.3	NA	38	NA	35.7	NA	113.9	NA	28.8	28.7	NA	NA	28.8	NA	32.5	0	0.0276	0	260	7
64169	2.22	0.107	0	0.21	1.87	0	0.5	2.5	0	220.13	2.8	0	7.8	141.96	0	8	8	28553.2	2.48	1	107.1	NA	NA	NA	NA	172.5	NA	36	4	38.5	NA	39	NA	38.3	NA	121.2	NA	25.5	25.5	NA	NA	25.5	NA	0.072	0	0.0135	0	323	7
64170	0.47	0.023	0	0.43	3.83	0	0.31	1.5	0	220.4	2.8	0	16.82	306.12	0	11.6	11.6	7425.6	13.81	1	90.2	NA	NA	NA	NA	160.2	NA	35.1	NA	43.4	NA	37.6	NA	35.9	NA	104.6	NA	25.9	26.3	NA	NA	26.1	NA	0.06	0	0.0017	0	84	7
64171	0.7	0.034	0	0.11	0.98	1	0.35	1.7	0	160.73	2.04	0	8.29	150.88	0	13.3	13.3	16707.6	7.04	1	36.4	NA	NA	NA	NA	155	NA	15.2	2	35.5	NA	33	NA	20.6	NA	59.6	NA	12.7	13	NA	NA	12.9	NA	0.086	0	0.0086	0	189	7
64172	1.42	0.069	0	0.34	3.02	0	1.15	5.7	0	158.84	2.02	0	9.89	180	0	3.2	3.2	6188	4.57	1	76.9	NA	NA	NA	NA	170.2	NA	26.5	NA	37.5	NA	38	NA	30.5	NA	102	NA	24.2	24.4	NA	NA	24.3	NA	0.011	1	4e-04	1	70	7
64173	0.64	0.031	0	0.73	6.49	0	0.55	2.7	0	190.13	2.41	0	18.98	345.44	0	2.3	2.3	3270.8	6.22	1	51.5	NA	NA	NA	NA	156	NA	21.2	NA	36	NA	36.3	NA	27.7	NA	80.9	NA	17.3	17	NA	NA	17.2	NA	0.031	0	0.0019	0	37	7
64174	0.18	0.009	1	0.25	2.22	0	3.35	16.7	0	196.04	2.49	0	13.6	247.52	0	3.2	3.2	11492	2.46	1	65	NA	NA	NA	NA	157.5	NA	26.2	3	37.1	NA	35.3	NA	30.7	NA	87.8	NA	18.3	18.2	NA	NA	18.3	NA	0.011	1	4e-04	1	130	7
64175	1.52	0.073	0	1.6	14.24	0	1.21	6	0	198.71	2.52	0	9.52	173.26	0	13.2	13.2	3889.6	30	1	79.1	NA	NA	NA	NA	156.9	3	32.1	NA	36.6	NA	38.8	NA	34.5	NA	111.5	NA	25.6	25.6	NA	NA	25.6	NA	0.011	1	0.0022	0	44	7
64176	0.52	0.025	0	0.34	3.02	0	0.68	3.4	0	151.74	1.93	0	10.29	187.28	0	79	79	10166	68.7	2	76	3	NA	NA	NA	167.7	NA	27	NA	NA	1	NA	1	NA	1	NA	1	NA	NA	NA	NA	NA	1	0.018	0	8e-04	0	115	7
64177	2.91	0.141	0	0.11	0.98	1	0.44	2.2	0	149.34	1.9	0	15.58	283.56	0	NA	NA	NA	NA	3	13.4	NA	NA	NA	NA	90.2	NA	16.5	2	NA	NA	17.5	NA	14.9	NA	47	NA	NA	NA	NA	NA	NA	NA	NA	NA	NA	NA	NA	7
64178	1.07	0.052	0	0.11	0.98	1	3.36	16.8	0	157.04	1.99	0	14.99	272.82	0	2.5	2.5	6276.4	3.52	1	21	NA	NA	NA	NA	120.2	NA	14.5	2	NA	NA	25.2	NA	17.8	NA	50.8	NA	NA	NA	NA	NA	NA	NA	0.011	1	4e-04	1	71	7
64179	1.52	0.073	0	0.11	0.98	1	0.5	2.5	0	199.89	2.54	0	9.24	168.17	0	6.2	6.2	11138.4	4.92	1	89.3	NA	NA	NA	NA	167.4	NA	31.9	NA	34.7	NA	39.5	NA	35.6	NA	106.4	NA	25	24.7	NA	NA	24.9	NA	0.011	1	4e-04	1	126	7
64180	0.83	0.04	0	0.42	3.74	0	2.09	10.4	0	153.57	1.95	0	13.07	237.87	0	8.1	8.1	22188.4	3.23	1	60.9	NA	NA	NA	NA	154.9	NA	25.4	NA	38.5	NA	33.7	NA	29.5	NA	78.7	NA	18.9	18.9	NA	NA	18.9	NA	0.011	1	4e-04	1	251	7
64181	2.08	0.1	0	0.41	3.65	0	1.04	5.2	0	169.94	2.16	0	14.92	271.54	0	1.7	1.7	2563.6	5.86	1	98.3	NA	NA	NA	NA	164.5	NA	36.3	NA	39	NA	35.8	NA	37.6	NA	110.4	NA	24.2	24	NA	NA	24.1	NA	0.034	0	4e-04	1	29	7
64182	0.96	0.046	0	0.22	1.96	0	0.26	1.3	0	139.25	1.77	0	8.38	152.52	0	3.1	3.1	4508.4	6.08	1	52.5	NA	NA	NA	NA	154.4	NA	22	NA	34.2	NA	32.5	NA	25.9	NA	79.9	NA	19.2	19.3	NA	NA	19.3	NA	0.028	0	4e-04	1	51	7
64183	0.31	0.015	0	0.21	1.87	0	0.3	1.5	0	158.88	2.02	0	13.26	241.33	0	5.5	5.5	9900.8	4.91	1	71.5	NA	NA	NA	NA	158.4	NA	28.5	3	38.7	NA	35.6	NA	29.2	NA	95.7	NA	22	22.2	NA	NA	22.1	NA	0.019	0	0.0011	0	112	7
64184	2.91	0.141	0	1.17	10.41	0	1.85	9.2	0	181.44	2.3	0	9.47	172.35	0	2.3	2.3	2828.8	7.19	1	86.3	NA	NA	NA	NA	172.9	NA	28.9	NA	39	NA	36	NA	34.7	NA	108.8	NA	25.5	25.2	NA	NA	25.4	NA	259	0	0.465	0	32	7
64185	1.51	0.073	0	0.31	2.76	0	0.48	2.4	0	163.9	2.08	0	10.54	191.83	0	NA	NA	NA	NA	2	42.6	NA	NA	NA	NA	153.1	NA	18.2	2	NA	1	NA	1	NA	1	NA	1	NA	NA	NA	NA	NA	1	0.011	1	NA	NA	NA	7
64186	1.32	0.064	0	0.3	2.67	0	1.42	7.1	0	197.23	2.5	0	9.21	167.62	0	14	14	12818	9.66	1	87.2	NA	NA	NA	NA	167.4	NA	31.1	NA	35.4	NA	37.6	NA	33	NA	113.8	NA	28.4	28.5	NA	NA	28.5	NA	0.018	0	0.0014	0	145	7
64187	NA	NA	NA	NA	NA	NA	NA	NA	NA	NA	NA	NA	NA	NA	NA	9.5	9.5	8221.2	10.22	1	22.4	NA	NA	NA	NA	120	NA	15.6	2	NA	NA	23.8	NA	18.2	NA	54.3	NA	NA	NA	NA	NA	NA	NA	NA	NA	0.0011	0	93	7
64189	1.05	0.051	0	0.2	1.78	0	0.4	2	0	144.62	1.84	0	12.89	234.6	0	NA	NA	NA	NA	1	16.9	NA	100.1	NA	NA	99.8	NA	17	2	NA	NA	20.5	NA	17.6	NA	48.8	NA	NA	NA	NA	NA	NA	NA	NA	NA	NA	NA	NA	7
64191	1.45	0.07	0	0.34	3.02	0	0.11	0.5	1	189.75	2.41	0	10.72	195.1	0	8.8	8.8	12994.8	5.99	1	76.5	NA	NA	NA	NA	174	NA	25.3	NA	40	NA	41.2	NA	32.3	NA	109	NA	24.2	24.1	NA	NA	24.2	NA	0.035	0	0.0051	0	147	7
64192	1.41	0.068	0	0.11	0.98	1	1.87	9.3	0	195.1	2.48	0	7.04	128.13	0	3.3	3.3	7425.6	3.93	1	107.2	NA	NA	NA	NA	193.3	NA	28.7	NA	44.6	NA	42	NA	35.4	NA	104.6	NA	24	24	NA	NA	24	NA	0.073	0	0.0037	0	84	7
64193	1.54	0.074	0	0.91	8.1	0	0.21	1	0	183.46	2.33	0	5.76	104.83	0	17.8	17.8	16530.8	9.52	1	77.8	NA	NA	NA	NA	185.4	NA	22.6	NA	47.2	NA	39.5	NA	32.6	NA	80.9	NA	18	17.8	NA	NA	17.9	NA	33.9	0	NA	NA	187	7
64194	0.76	0.037	0	0.46	4.09	0	0.94	4.7	0	181	2.3	0	8.34	151.79	0	23.2	23.2	17414.8	11.78	1	81.6	NA	NA	NA	NA	164.5	NA	30.2	NA	40.7	NA	35.6	NA	34.6	NA	93.5	NA	22.1	22.4	NA	NA	22.3	NA	0.027	0	4e-04	1	197	7
64195	0.29	0.014	0	0.21	1.87	0	0.2	1	0	188.6	2.4	0	10.28	187.1	0	4.5	4.5	11845.6	3.36	1	94.3	NA	NA	NA	NA	165.2	NA	34.6	NA	38.6	NA	36.6	NA	35.3	NA	99.5	NA	24.6	24.3	NA	NA	24.5	NA	0.036	0	0.0018	0	134	7
64196	NA	NA	NA	NA	NA	NA	NA	NA	NA	NA	NA	NA	NA	NA	NA	6.1	6.1	4066.4	13.26	1	35.9	NA	NA	NA	NA	134.6	NA	19.8	3	30.4	NA	30.2	NA	22.6	NA	70.6	NA	16.9	16.8	NA	NA	16.9	NA	NA	NA	4e-04	1	46	7
64197	5.08	0.245	0	0.48	4.27	0	1.72	8.6	0	198.26	2.52	0	10.94	199.11	0	NA	NA	NA	NA	1	40.2	NA	NA	NA	NA	148.1	NA	18.3	NA	34.2	NA	32	NA	18.5	NA	68.8	NA	16.5	16.3	NA	NA	16.4	NA	1.02	0	NA	NA	NA	7
64198	0.92	0.044	0	0.4	3.56	0	2.5	12.5	0	187.14	2.38	0	4.63	84.27	0	5.8	5.8	10254.4	5	1	83.5	NA	NA	NA	NA	163.1	NA	31.4	NA	40.5	NA	39.8	NA	32.8	NA	104.8	NA	24.5	24.5	NA	NA	24.5	NA	0.2	0	0.0029	0	116	7
64199	NA	NA	NA	NA	NA	NA	NA	NA	NA	NA	NA	NA	NA	NA	NA	NA	NA	NA	NA	1	13	NA	93.1	NA	NA	92.2	NA	15.3	2	NA	NA	19.2	NA	15.2	NA	48.2	NA	NA	NA	NA	NA	NA	NA	NA	NA	NA	NA	NA	7
64200	1.01	0.049	0	0.11	0.98	1	0.39	1.9	0	152.05	1.93	0	10.97	199.65	0	NA	NA	NA	NA	1	14.2	NA	97.6	NA	NA	96.1	NA	15.4	2	NA	NA	18.4	NA	14.5	NA	48.3	NA	NA	NA	NA	NA	NA	NA	0.045	0	NA	NA	NA	7
64201	NA	NA	NA	NA	NA	NA	NA	NA	NA	NA	NA	NA	NA	NA	NA	5.8	5.8	12641.2	4.06	1	74.5	NA	NA	NA	NA	163	NA	28	NA	36.2	NA	36.8	NA	33.3	NA	91.8	NA	20.4	20	NA	NA	20.2	NA	NA	NA	0.0104	0	143	7
64202	2.04	0.099	0	0.16	1.42	0	0.11	0.5	1	195.53	2.48	0	11.1	202.02	0	1.5	1.5	4331.6	3.06	1	47	NA	NA	NA	NA	145.7	NA	22.1	3	34.7	NA	30.9	NA	26	NA	69.5	NA	16.5	16.4	NA	NA	16.5	NA	2.57	0	0.0217	0	49	7
64203	1.76	0.085	0	1.06	9.43	0	0.88	4.4	0	181.7	2.31	0	5.9	107.38	0	5	5	8398	5.26	1	84.1	NA	NA	NA	NA	172.9	NA	28.1	NA	37.8	NA	36.5	NA	35.3	NA	98.7	NA	22.3	22.4	NA	NA	22.4	NA	161	0	0.32	0	95	7
64205	NA	NA	NA	NA	NA	NA	NA	NA	NA	NA	NA	NA	NA	NA	NA	NA	NA	NA	NA	1	9.4	NA	74	NA	NA	NA	NA	NA	NA	NA	NA	14.6	NA	14.6	NA	NA	NA	NA	NA	NA	NA	NA	NA	NA	NA	NA	NA	NA	7
64206	8.36	0.404	0	1.6	14.24	0	3.94	19.7	0	146.47	1.86	0	12.76	232.23	0	1715	1715	10873.2	1394.31	1	72.1	NA	NA	NA	NA	166.4	NA	26	NA	38.3	NA	37.5	NA	27.6	NA	89.8	NA	22.4	22.7	NA	NA	22.6	NA	229	0	NA	NA	123	7
64207	0.78	0.038	0	0.11	0.98	1	0.61	3	0	187.46	2.38	0	14.31	260.44	0	16	16	17414.8	8.12	1	57.7	NA	NA	NA	NA	164.7	NA	21.3	NA	37.3	NA	34	NA	25.5	NA	77	NA	15.7	16	NA	NA	15.9	NA	0.119	0	0.0092	0	197	7
64208	0.48	0.023	0	0.11	0.98	1	0.26	1.3	0	202.45	2.57	0	14.49	263.72	0	12.2	12.2	17856.8	6.04	1	58.6	NA	NA	NA	NA	162	NA	22.3	2	38.1	NA	35.6	NA	28.6	NA	80.8	NA	18.2	18.4	NA	NA	18.3	NA	NA	NA	4e-04	1	202	7
64209	NA	NA	NA	NA	NA	NA	NA	NA	NA	NA	NA	NA	NA	NA	NA	37.8	37.8	13436.8	24.87	1	41.4	NA	NA	NA	NA	147.8	NA	19	2	36.5	NA	31.1	NA	23	NA	73.2	NA	15.5	15.6	NA	NA	15.6	NA	NA	NA	4e-04	1	152	7
64210	1.98	0.096	0	0.11	0.98	1	0.2	1	0	152.08	1.93	0	10.32	187.82	0	NA	NA	NA	NA	3	18.1	NA	NA	1	NA	NA	1	NA	NA	NA	NA	NA	1	NA	1	NA	1	NA	NA	NA	NA	NA	NA	NA	NA	NA	NA	NA	7
64211	1.76	0.085	0	0.11	0.98	1	0.16	0.8	0	162.57	2.06	0	12.18	221.68	0	NA	NA	NA	NA	1	14.1	NA	88.1	NA	NA	NA	NA	NA	NA	NA	NA	18.6	NA	17.5	NA	NA	NA	NA	NA	NA	NA	NA	NA	NA	NA	NA	NA	NA	7
64212	NA	NA	NA	NA	NA	NA	NA	NA	NA	NA	NA	NA	NA	NA	NA	95	95	16972.8	49.48	3	25.2	3	NA	NA	NA	131.7	NA	14.5	2	NA	1	26.3	NA	17.3	NA	53.3	NA	11.8	12	NA	NA	11.9	NA	NA	NA	0.0011	0	192	7
64213	1.89	0.091	0	0.11	0.98	1	0.71	3.5	0	215.12	2.73	0	7.93	144.33	0	49	49	15293.2	28.32	1	129.5	NA	NA	NA	NA	179.6	NA	40.1	NA	42.2	NA	41	NA	43.2	NA	127	NA	29.4	29.4	NA	NA	29.4	NA	0.044	0	0.0021	0	173	7
64214	1.27	0.061	0	1.5	13.35	0	4.94	24.7	0	222.27	2.82	0	21.46	390.57	0	3.1	3.1	12022.4	2.28	1	51.5	NA	NA	NA	NA	166.1	NA	18.7	2	39.4	NA	35.8	NA	26.8	NA	71	NA	17.3	17.2	NA	NA	17.3	NA	74.6	0	0.0968	0	136	7
64215	0.41	0.02	0	0.24	2.14	0	1.76	8.8	0	209.67	2.66	0	8.74	159.07	0	11.7	11.7	2828.8	36.56	3	56.4	NA	NA	NA	NA	154.4	NA	23.7	NA	35.8	NA	35	NA	26	NA	98.4	NA	NA	NA	NA	NA	NA	1	0.027	0	4e-04	1	32	7
64216	NA	NA	NA	NA	NA	NA	NA	NA	NA	NA	NA	NA	NA	NA	NA	NA	NA	NA	NA	1	12	NA	85.4	NA	NA	83.7	NA	17.1	2	NA	NA	18.8	NA	14.9	NA	44.6	NA	NA	NA	NA	NA	NA	NA	NA	NA	NA	NA	NA	7
64217	0.45	0.022	0	0.3	2.67	0	0.24	1.2	0	177.54	2.25	0	7.54	137.23	0	0.7	0.7	2652	2.33	1	68.9	NA	NA	NA	NA	157.8	NA	27.7	NA	38.7	NA	35	NA	31.5	NA	98.2	NA	24.2	23.9	NA	NA	24.1	NA	0.011	1	4e-04	1	30	7
64218	NA	NA	NA	NA	NA	NA	NA	NA	NA	NA	NA	NA	NA	NA	NA	32.9	32.9	20774	14	1	88.8	NA	NA	NA	NA	177.5	NA	28.2	NA	44.6	NA	40.5	NA	36	NA	96.2	NA	22.8	22.8	NA	NA	22.8	NA	NA	NA	4e-04	1	235	7
64219	1.05	0.051	0	1	8.9	0	6.48	32.3	0	201.52	2.56	0	9.2	167.44	0	13	13	25724.4	4.47	1	75.1	NA	NA	NA	NA	156.8	NA	30.5	NA	38.2	NA	37.5	NA	33.7	NA	102	NA	24.7	24.9	NA	NA	24.8	NA	0.011	1	0.0022	0	291	7
64220	0.86	0.042	0	0.44	3.91	0	2.84	14.2	0	214.16	2.72	0	10.24	186.37	0	8.5	8.5	13613.6	5.52	1	58.5	NA	NA	NA	NA	169.4	NA	20.4	NA	37.1	NA	37.6	NA	26	NA	74.8	NA	15.8	15.5	NA	NA	15.7	NA	13.4	0	0.0142	0	154	7
64221	0.18	0.009	1	0.32	2.85	0	0.17	0.8	0	183.69	2.33	0	11.19	203.66	0	0.5	0.5	1414.4	3.13	1	79.8	NA	NA	NA	NA	176	NA	25.8	2	41.5	NA	39.7	NA	31.5	NA	93.5	NA	20.8	21.3	NA	NA	21.1	NA	0.011	1	4e-04	1	16	7
64222	0.99	0.048	0	0.11	0.98	1	2.08	10.4	0	211.96	2.69	0	9.32	169.62	0	7.4	7.4	12464.4	5.25	1	79.4	NA	NA	NA	NA	178.4	NA	24.9	NA	42.4	NA	40	NA	31.9	NA	92.1	NA	20.5	20.7	NA	NA	20.6	NA	0.02	0	0.0011	0	141	7
64224	0.33	0.016	0	0.37	3.29	0	0.73	3.6	0	178.85	2.27	0	9.9	180.18	0	1.2	1.2	3094	3.43	1	94.4	NA	NA	NA	NA	165.6	NA	34.4	NA	43.8	NA	37.6	NA	35	NA	107.4	NA	26	25.8	NA	NA	25.9	NA	0.979	0	0.0036	0	35	7
64225	0.4	0.019	0	0.11	0.98	1	0.38	1.9	0	180.42	2.29	0	11.72	213.3	0	7.8	7.8	4154.8	16.6	1	30.7	NA	NA	NA	NA	141.3	NA	15.4	2	37.6	NA	28	NA	19.6	NA	60.7	NA	12.4	13	12.5	12.6	12.5	NA	0.067	0	4e-04	1	47	7
64226	1.96	0.095	0	0.34	3.02	0	0.26	1.3	0	147.38	1.87	0	6.67	121.39	0	60	60	13613.6	38.96	3	NA	1	NA	NA	NA	NA	1	NA	NA	38.3	NA	42	NA	32.1	NA	105.9	NA	NA	NA	NA	NA	NA	1	0.022	0	0.0046	0	154	7
64227	0.47	0.023	0	0.28	2.49	0	0.64	3.2	0	195.48	2.48	0	7.41	134.86	0	3.5	3.5	5922.8	5.22	1	61.3	NA	NA	NA	NA	151.2	NA	26.8	NA	34.8	NA	32.4	NA	29.2	NA	92	NA	19.5	19.8	NA	NA	19.7	NA	0.011	1	6e-04	0	67	7
64228	0.55	0.027	0	0.11	0.98	1	3	15	0	258.96	3.29	0	9.08	165.26	0	31	31	9282	29.52	3	112.8	NA	NA	NA	NA	174.6	NA	37	NA	NA	1	40.2	NA	37.4	NA	121.7	NA	28.4	28.6	NA	NA	28.5	NA	0.021	0	9e-04	0	105	7
64229	0.37	0.018	0	0.11	0.98	1	0.6	3	0	217.88	2.77	0	10.85	197.47	0	5.2	5.2	13348.4	3.44	1	97.6	NA	NA	NA	NA	163.5	NA	36.5	NA	36.1	NA	35.5	NA	34.4	NA	115	NA	27.9	27.9	NA	NA	27.9	NA	0.011	1	8e-04	0	151	7
64230	1.1	0.053	0	0.11	0.98	1	0.11	0.5	1	166.76	2.12	0	4.83	87.91	0	NA	NA	NA	NA	1	13.4	NA	94	NA	NA	92.2	NA	15.8	2	NA	NA	18.9	NA	17.3	NA	46.2	NA	NA	NA	NA	NA	NA	NA	NA	NA	NA	NA	NA	7
64231	1.43	0.069	0	0.36	3.2	0	0.22	1.1	0	191.85	2.44	0	8.91	162.16	0	23.2	23.2	17149.6	11.96	1	116.2	NA	NA	NA	NA	180.2	NA	35.8	NA	33.8	NA	39.1	NA	36	NA	122.2	NA	29.9	29.7	NA	NA	29.8	NA	0.016	0	7e-04	0	194	7
64233	0.75	0.036	0	0.11	0.98	1	0.32	1.6	0	164.86	2.09	0	7.42	135.04	0	17.1	17.1	28995.2	5.21	1	64.1	NA	NA	NA	NA	164.2	NA	23.8	3	40	NA	36.7	NA	30.9	NA	73.3	NA	17.4	17.4	NA	NA	17.4	NA	0.381	0	0.0115	0	328	7
64234	0.42	0.02	0	0.18	1.6	0	0.73	3.6	0	215.69	2.74	0	6.32	115.02	0	6.9	6.9	4243.2	14.38	1	122.8	NA	NA	NA	NA	178.3	NA	38.6	NA	45.2	NA	42	NA	40.2	NA	127.5	NA	30.4	30.2	NA	NA	30.3	NA	0.011	1	4e-04	1	48	7
64235	0.92	0.044	0	0.28	2.49	0	0.68	3.4	0	179.35	2.28	0	13.02	236.96	0	34.6	34.6	4066.4	75.22	1	89.3	NA	NA	NA	NA	153.2	NA	38	NA	35.4	NA	33.6	NA	38.5	NA	99.5	NA	22.2	22	NA	NA	22.1	NA	0.011	1	4e-04	1	46	7
64236	NA	NA	NA	NA	NA	NA	NA	NA	NA	NA	NA	NA	NA	NA	NA	NA	NA	NA	NA	1	23.2	NA	NA	NA	NA	113.2	NA	18.1	4	NA	NA	23.4	NA	18.4	NA	60.6	NA	NA	NA	NA	NA	NA	NA	NA	NA	NA	NA	NA	7
64237	0.32	0.015	0	0.11	0.98	1	0.11	0.5	1	206.44	2.62	0	8.82	160.52	0	16.4	16.4	13878.8	10.45	1	56.6	NA	NA	NA	NA	163.2	NA	21.3	2	38.9	NA	33.3	NA	23.9	NA	77.9	NA	16.2	16.3	NA	NA	16.3	NA	0.011	1	0.0013	0	157	7
64239	2.9	0.14	0	0.23	2.05	0	0.35	1.7	0	183.09	2.33	0	8.46	153.97	0	NA	NA	NA	NA	1	13.9	NA	96	NA	NA	94	NA	15.7	2	NA	NA	19	NA	15.9	NA	47	NA	NA	NA	NA	NA	NA	NA	NA	NA	NA	NA	NA	7
64240	0.41	0.02	0	0.11	0.98	1	0.68	3.4	0	199.85	2.54	0	8.71	158.52	0	16.4	16.4	17591.6	8.24	1	75.9	NA	NA	NA	NA	169	NA	26.6	2	40	NA	37.2	NA	32.3	NA	92.9	NA	21.7	21.6	NA	NA	21.7	NA	0.071	0	0.0019	0	199	7
64242	0.46	0.022	0	0.11	0.98	1	0.11	0.5	1	167.2	2.12	0	11.43	208.03	0	32.6	32.6	2210	130.4	1	61.2	NA	NA	NA	NA	164.9	NA	22.5	2	37.1	NA	37	NA	28.2	NA	83.4	NA	18.3	18.2	NA	NA	18.3	NA	0.011	1	4e-04	1	25	7
64243	0.66	0.032	0	0.19	1.69	0	0.41	2	0	177.11	2.25	0	9.69	176.36	0	0.9	0.9	1149.2	6.92	1	22.3	NA	NA	NA	NA	122.4	NA	14.9	2	NA	NA	26.2	NA	17.4	NA	53.9	NA	NA	NA	NA	NA	NA	NA	0.011	1	4e-04	1	13	7
64244	0.4	0.019	0	0.22	1.96	0	1.2	6	0	220.96	2.81	0	9.89	180	0	2.2	2.2	3978	4.89	1	69.3	NA	NA	NA	NA	171.6	NA	23.5	NA	41.3	NA	34.9	NA	29.3	NA	80.2	NA	17.7	17.7	NA	NA	17.7	NA	0.021	0	7e-04	0	45	7
64245	2	0.097	0	0.93	8.27	0	0.72	3.6	0	176.42	2.24	0	7.31	133.04	0	3.2	3.2	5746	4.92	1	60.7	NA	NA	NA	NA	160.2	NA	23.7	NA	35.3	NA	34.7	NA	31.1	NA	83.5	NA	18.6	18.7	NA	NA	18.7	NA	637	0	0.528	0	65	7
64246	0.86	0.042	0	0.11	0.98	1	0.83	4.1	0	169.03	2.15	0	6.11	111.2	0	4.9	4.9	12552.8	3.45	2	49.3	3	NA	NA	NA	171.3	NA	16.8	2	NA	1	NA	1	NA	1	NA	1	NA	NA	NA	NA	NA	1	0.024	0	0.0013	0	142	7
64247	1.3	0.063	0	0.35	3.11	0	1.28	6.4	0	204.63	2.6	0	17.8	323.96	0	19.8	19.8	15823.6	11.06	1	64.4	NA	NA	NA	NA	161.5	NA	24.7	NA	34.7	NA	31.8	NA	29.5	NA	85.4	NA	18.4	18.5	NA	NA	18.5	NA	0.03	0	0.001	0	179	7
64248	1.16	0.056	0	0.11	0.98	1	9.32	46.5	0	170.01	2.16	0	8.38	152.52	0	36.5	36.5	19801.6	16.29	1	79.6	NA	NA	NA	NA	178.9	NA	24.9	NA	42.1	NA	38.2	NA	31.2	NA	87.2	NA	17.8	17.6	NA	NA	17.7	NA	0.049	0	0.0023	0	224	7
64250	0.43	0.021	0	0.11	0.98	1	0.23	1.1	0	185.77	2.36	0	15.18	276.28	0	NA	NA	NA	NA	1	12.4	NA	98.4	NA	NA	98.1	NA	12.9	1	NA	NA	18.5	NA	14.6	NA	43.2	NA	NA	NA	NA	NA	NA	NA	0.218	0	NA	NA	NA	7
64252	1.24	0.06	0	1.22	10.85	0	1.23	6.1	0	275.84	3.5	0	12.5	227.5	0	22.8	22.8	14939.6	13.49	1	65.1	NA	NA	NA	NA	160.8	NA	25.2	NA	35	NA	35	NA	30.5	NA	95.2	NA	21	20.6	NA	NA	20.8	NA	13.4	0	0.0187	0	169	7
64253	0.4	0.019	0	0.24	2.14	0	1.82	9.1	0	162.59	2.06	0	10.33	188.01	0	50	50	12552.8	35.21	1	48.4	NA	NA	NA	NA	165.2	NA	17.7	2	39.6	NA	34.1	NA	21.8	NA	69	NA	15.3	15.4	NA	NA	15.4	NA	0.011	1	0.0011	0	142	7
64255	2.36	0.114	0	0.23	2.05	0	3	15	0	164.03	2.08	0	7.1	129.22	0	4.8	4.8	9193.6	4.62	1	64.7	NA	NA	NA	NA	171.2	NA	22.1	NA	38	NA	36.3	NA	27.3	NA	78.1	NA	17.6	18	NA	NA	17.8	NA	0.049	0	0.0012	0	104	7
64256	1.1	0.053	0	0.25	2.22	0	0.64	3.2	0	189.3	2.4	0	7.44	135.41	0	9.4	9.4	12729.6	6.53	1	92	NA	NA	NA	NA	163.3	NA	34.5	NA	35.8	NA	37.3	NA	39	NA	105.3	NA	25.7	25.9	NA	NA	25.8	NA	0.011	1	9e-04	0	144	7
64257	0.34	0.016	0	0.19	1.69	0	0.24	1.2	0	160.8	2.04	0	10.91	198.56	0	26	26	40929.2	5.62	1	69.9	NA	NA	NA	NA	162.3	NA	26.5	NA	39	NA	33.1	NA	28.5	NA	90.9	NA	20.9	21.1	NA	NA	21	NA	0.011	1	0.0017	0	463	7
64258	0.51	0.025	0	0.18	1.6	0	1.4	7	0	167.99	2.13	0	13.53	246.25	0	15.4	15.4	16088.8	8.46	3	52.9	NA	NA	NA	NA	166.3	NA	19.1	2	NA	1	34	NA	24.1	NA	69.3	NA	NA	NA	NA	NA	NA	1	0.011	1	0.0012	0	182	7
64259	0.76	0.037	0	0.22	1.96	0	1.01	5	0	166.99	2.12	0	23.52	428.06	0	2.7	2.7	4508.4	5.29	1	66.6	NA	NA	NA	NA	157.1	NA	27	NA	35	NA	35.4	NA	32	NA	91.6	NA	19.1	19.2	NA	NA	19.2	NA	0.064	0	4e-04	1	51	7
64260	0.76	0.037	0	0.11	0.98	1	0.19	0.9	0	177.4	2.25	0	4.73	86.09	0	12.6	12.6	9105.2	12.23	1	63.3	NA	NA	NA	NA	161.8	NA	24.2	2	41.2	NA	35.4	NA	27.2	NA	78.3	NA	20.8	20.5	NA	NA	20.7	NA	0.348	0	0.0097	0	103	7
64261	1.61	0.078	0	0.83	7.38	0	4.27	21.3	0	208.22	2.64	0	11.77	214.21	0	4.3	4.3	10784.8	3.52	1	75.8	NA	NA	NA	NA	176	NA	24.5	NA	39.5	NA	38	NA	30.1	NA	91.6	NA	20.3	20.9	20.3	20.2	20.3	NA	0.011	1	4e-04	1	122	7
64262	NA	NA	NA	NA	NA	NA	NA	NA	NA	NA	NA	NA	NA	NA	NA	12.3	12.3	10166	10.7	1	18.7	NA	NA	NA	NA	115.8	NA	13.9	2	NA	NA	23.2	NA	16.5	NA	47	NA	NA	NA	NA	NA	NA	NA	NA	NA	4e-04	1	115	7
64263	0.94	0.045	0	0.49	4.36	0	1.96	9.8	0	169.55	2.15	0	12.17	221.49	0	4	4	9016.8	3.92	1	58.6	NA	NA	NA	NA	151	NA	25.7	NA	34.5	NA	35.6	NA	30.6	NA	78.3	NA	19.8	20	NA	NA	19.9	NA	0.011	1	NA	NA	102	7
64264	0.77	0.037	0	0.31	2.76	0	1.58	7.9	0	165.56	2.1	0	9.92	180.54	0	3.2	3.2	9724	2.91	1	61.5	NA	NA	NA	NA	178.1	NA	19.4	2	44.1	NA	38	NA	25.5	NA	69.9	NA	16.5	16.5	NA	NA	16.5	NA	0.593	0	0.0142	0	110	7
64265	1.44	0.07	0	0.11	0.98	1	1.2	6	0	194.78	2.47	0	9.45	171.99	0	8.9	8.9	13613.6	5.78	1	108.8	NA	NA	NA	NA	185.8	NA	31.5	NA	40.6	NA	40.2	NA	35.6	NA	108.2	NA	27.5	27.5	NA	NA	27.5	NA	0.041	0	0.0012	0	154	7
64266	1.16	0.056	0	0.11	0.98	1	5.08	25.3	0	190.28	2.42	0	7.18	130.68	0	4.1	4.1	7779.2	4.66	1	83.2	NA	NA	NA	NA	177.3	NA	26.5	NA	43.1	NA	36.4	NA	31.8	NA	95.6	NA	21.2	21.6	NA	NA	21.4	NA	0.022	0	6e-04	0	88	7
64267	1.61	0.078	0	0.18	1.6	0	1.82	9.1	0	173.95	2.21	0	10.5	191.1	0	59	59	9547.2	54.63	1	39.7	NA	NA	NA	NA	153.1	NA	16.9	2	38.7	NA	32.5	NA	20.4	NA	67.5	NA	16.5	16.3	NA	NA	16.4	NA	NA	NA	0.0016	0	108	7
64268	1.66	0.08	0	0.22	1.96	0	0.57	2.8	0	147.18	1.87	0	8.9	161.98	0	8.7	8.7	9370.4	8.21	1	81.8	NA	NA	NA	NA	148	NA	37.3	4	38.4	NA	32	NA	36.1	NA	101	NA	24.4	25.3	24.8	25	25	NA	0.132	0	0.0066	0	106	7
64270	0.96	0.046	0	1.48	13.17	0	0.66	3.3	0	194.06	2.46	0	5.95	108.29	0	69.2	69.2	10077.6	60.7	1	109.6	NA	NA	NA	NA	161.6	NA	42	NA	37	NA	38.7	NA	41	NA	123.5	NA	31.8	31.9	NA	NA	31.9	NA	328	0	0.333	0	114	7
64271	0.83	0.04	0	2.91	25.89	0	0.88	4.4	0	167.74	2.13	0	7.73	140.69	0	5.2	5.2	6364.8	7.22	1	48.8	NA	NA	NA	NA	164.3	NA	18.1	NA	38.5	NA	36	NA	25.7	NA	71.6	NA	15.1	15.5	NA	NA	15.3	NA	123	0	0.0806	0	72	7
64272	1.14	0.055	0	0.29	2.58	0	2.35	11.7	0	148.95	1.89	0	11.08	201.66	0	6.8	6.8	25017.2	2.4	1	79.9	NA	NA	NA	NA	163.8	NA	29.8	3	42.8	NA	36.1	NA	32.4	NA	80.5	NA	19.8	19.7	NA	NA	19.8	NA	0.444	0	0.0114	0	283	7
64273	1.59	0.077	0	0.11	0.98	1	1.14	5.7	0	157.72	2	0	5.12	93.18	0	NA	NA	NA	NA	1	17.1	NA	NA	NA	NA	105.9	NA	15.2	2	NA	NA	21.5	NA	17.1	NA	49.1	NA	NA	NA	NA	NA	NA	NA	1.93	0	NA	NA	NA	7
64276	1.53	0.074	0	0.41	3.65	0	0.36	1.8	0	200.76	2.55	0	9.84	179.09	0	6.3	6.3	19624.8	2.84	1	73.4	NA	NA	NA	NA	159.3	NA	28.9	NA	33.2	NA	35.1	NA	32.5	NA	94.1	NA	23.8	24	NA	NA	23.9	NA	0.214	0	0.0078	0	222	7
64277	1.06	0.051	0	0.3	2.67	0	0.42	2.1	0	203.56	2.59	0	16.35	297.57	0	12.6	12.6	7514	14.82	1	60.6	NA	NA	NA	NA	148.2	NA	27.6	NA	33	NA	29.8	NA	32.1	NA	89.4	NA	21.3	21.4	NA	NA	21.4	NA	0.015	0	4e-04	1	85	7
64278	0.25	0.012	0	0.61	5.43	0	1.83	9.1	0	163.41	2.08	0	9.8	178.36	0	13	13	11138.4	10.32	1	74	NA	NA	NA	NA	173.6	NA	24.6	2	46.5	NA	37.4	NA	28	NA	87.4	NA	18.2	18	NA	NA	18.1	NA	0.011	1	0.0022	0	126	7
64279	0.9	0.043	0	0.11	0.98	1	0.2	1	0	185.22	2.35	0	10.04	182.73	0	26.2	26.2	6011.2	38.53	1	35.5	NA	NA	NA	NA	146.8	NA	16.5	2	36.1	NA	31.8	NA	21	NA	62	NA	13.2	13.2	NA	NA	13.2	NA	0.097	0	0.0018	0	68	7
64280	0.84	0.041	0	0.11	0.98	1	0.11	0.5	1	196.23	2.49	0	13.6	247.52	0	NA	NA	NA	NA	1	17	NA	107.5	NA	NA	104.7	NA	15.5	2	NA	NA	20.5	NA	16.7	NA	51.3	NA	NA	NA	NA	NA	NA	NA	0.011	1	NA	NA	NA	7
64281	0.78	0.038	0	0.11	0.98	1	1.16	5.8	0	216.54	2.75	0	11.35	206.57	0	9.9	9.9	14144	6.19	1	109.4	NA	NA	NA	NA	172.9	NA	36.6	NA	40.4	NA	38.4	NA	42.8	NA	119.7	NA	27.3	27.2	NA	NA	27.3	NA	0.011	1	4e-04	1	160	7
64282	1.6	0.077	0	0.11	0.98	1	0.27	1.3	0	157.03	1.99	0	8.76	159.43	0	NA	NA	NA	NA	1	12.2	NA	88.4	NA	NA	87.2	NA	16	2	NA	NA	18	NA	15	NA	44	NA	NA	NA	NA	NA	NA	NA	NA	NA	NA	NA	NA	7
64283	0.96	0.046	0	0.11	0.98	1	0.42	2.1	0	181.95	2.31	0	9.3	169.26	0	NA	NA	NA	NA	1	38	NA	NA	NA	NA	124.6	NA	24.5	4	NA	NA	25.5	NA	24.1	NA	73.4	NA	NA	NA	NA	NA	NA	NA	0.26	0	NA	NA	NA	7
64284	1.01	0.049	0	0.26	2.31	0	0.58	2.9	0	183.15	2.33	0	5.49	99.92	0	0.8	0.8	3536	2	1	45.2	NA	NA	NA	NA	153.8	NA	19.1	NA	34.7	NA	33.3	NA	24.7	NA	81.9	NA	16.3	16.3	NA	NA	16.3	NA	0.021	0	8e-04	0	40	7
64285	0.62	0.03	0	0.11	0.98	1	0.69	3.4	0	190.7	2.42	0	14.54	264.63	0	21.6	21.6	12818	14.9	1	40.3	NA	NA	NA	NA	129.6	NA	24	4	NA	NA	29.2	NA	25.6	NA	78	NA	NA	NA	NA	NA	NA	NA	1.15	0	0.0605	0	145	7
64286	2.8	0.135	0	0.5	4.45	0	0.11	0.5	1	205.38	2.61	0	6.63	120.67	0	1.4	1.4	1414.4	8.75	1	59.5	NA	NA	NA	NA	157.4	NA	24	NA	35.3	NA	34.7	NA	29.2	NA	85.8	NA	19.8	19.7	NA	NA	19.8	NA	0.055	0	4e-04	1	16	7
64287	NA	NA	NA	NA	NA	NA	NA	NA	NA	NA	NA	NA	NA	NA	NA	1.6	1.6	2475.2	5.71	1	54.8	NA	NA	NA	NA	135	NA	30.1	4	NA	NA	27.8	NA	30.7	NA	87.7	NA	NA	NA	NA	NA	NA	NA	NA	NA	0.0648	0	28	7
64288	1.17	0.057	0	1.08	9.61	0	0.72	3.6	0	174.99	2.22	0	15.85	288.47	0	3.2	3.2	4596.8	6.15	1	75.6	NA	NA	NA	NA	168.1	NA	26.8	NA	38.5	NA	38.4	NA	32.7	NA	98.3	NA	24.7	24.5	NA	NA	24.6	NA	NA	NA	0.142	0	52	7
64290	1.03	0.05	0	0.16	1.42	0	0.58	2.9	0	165.48	2.1	0	7.51	136.68	0	2	2	1149.2	15.38	1	90	NA	NA	NA	NA	159	NA	35.6	NA	31.5	NA	37.2	NA	33.8	NA	122.5	NA	30	30	NA	NA	30	NA	0.011	1	0.001	0	13	7
64291	NA	NA	NA	NA	NA	NA	NA	NA	NA	NA	NA	NA	NA	NA	NA	29.6	29.6	30409.6	8.6	1	94.2	NA	NA	NA	NA	176.4	NA	30.3	NA	38	NA	40	NA	35.5	NA	107.1	NA	25.4	25.3	NA	NA	25.4	NA	NA	NA	2.09	0	344	7
64292	2.34	0.113	0	0.11	0.98	1	0.26	1.3	0	198.9	2.53	0	9.54	173.63	0	3.3	3.3	7514	3.88	1	75.1	NA	NA	NA	NA	190.4	NA	20.7	NA	48	NA	41.6	NA	30.5	NA	77	NA	19	19	NA	NA	19	NA	4.2	0	0.0086	0	85	7
64293	0.64	0.031	0	0.11	0.98	1	0.11	0.5	1	138.11	1.75	0	6.5	118.3	0	NA	NA	NA	NA	1	16.4	NA	NA	NA	NA	101.5	NA	15.9	2	NA	NA	20.4	NA	16.4	NA	50.8	NA	NA	NA	NA	NA	NA	NA	0.024	0	NA	NA	NA	7
64294	0.53	0.026	0	0.25	2.22	0	0.72	3.6	0	160.46	2.04	0	6.88	125.22	0	9.2	9.2	21481.2	3.79	1	77.8	NA	NA	NA	NA	171.4	NA	26.5	2	41.6	NA	38.7	NA	35.5	NA	88.9	NA	20.8	20.6	NA	NA	20.7	NA	0.011	1	0.0021	0	243	7
64295	0.33	0.016	0	0.11	0.98	1	0.35	1.7	0	161.46	2.05	0	9.38	170.72	0	6.4	6.4	2298.4	24.62	1	41.6	NA	NA	NA	NA	142.5	NA	20.5	3	35.5	NA	32.4	NA	23.2	NA	66.2	NA	15.3	15.5	NA	NA	15.4	NA	0.016	0	4e-04	1	26	7
64296	0.3	0.014	0	0.22	1.96	0	0.8	4	0	198.1	2.52	0	14.5	263.9	0	26.6	26.6	20774	11.32	1	87.9	NA	NA	NA	NA	153.7	NA	37.2	NA	32.7	NA	32.6	NA	33.2	NA	116.4	NA	28.4	29.3	29.3	29.2	29.3	NA	0.022	0	0.002	0	235	7
64298	1.55	0.075	0	0.4	3.56	0	1.02	5.1	0	201.41	2.56	0	9.67	175.99	0	3.4	3.4	6188	4.86	1	79	NA	NA	NA	NA	153.6	NA	33.5	NA	35.8	NA	33.7	NA	34	NA	106.2	NA	26.5	25.6	27	27	26.8	NA	0.011	1	4e-04	1	70	7
64299	1.63	0.079	0	0.7	6.23	0	0.56	2.8	0	194.06	2.46	0	8.29	150.88	0	20.4	20.4	22453.6	8.03	1	73.8	NA	NA	NA	NA	181	NA	22.5	NA	46.4	NA	40.4	NA	30.3	NA	91.5	NA	21.8	21.8	NA	NA	21.8	NA	248	0	0.584	0	254	7
64301	0.82	0.04	0	0.9	8.01	0	2.5	12.5	0	197.44	2.51	0	9.87	179.63	0	35.6	35.6	22276.8	14.13	2	67.2	3	NA	NA	NA	154.8	NA	28	NA	NA	1	NA	1	NA	1	NA	1	NA	NA	NA	NA	NA	1	0.021	0	0.0014	0	252	7
64302	0.82	0.04	0	0.11	0.98	1	1.82	9.1	0	168.58	2.14	0	6.31	114.84	0	7.4	7.4	16796	3.89	1	107.9	NA	NA	NA	NA	169.8	NA	37.4	NA	40	NA	37	NA	38.3	NA	120.8	NA	30.3	30.4	NA	NA	30.4	NA	0.016	0	4e-04	1	190	7
64305	0.94	0.045	0	0.22	1.96	0	4.49	22.4	0	205.84	2.61	0	11.98	218.04	0	13.1	13.1	10166	11.39	1	85.5	NA	NA	NA	NA	165.4	NA	31.3	NA	38.2	NA	35.6	NA	30.5	NA	114.9	NA	26	26.2	NA	NA	26.1	NA	0.015	0	4e-04	1	115	7
64306	NA	NA	NA	NA	NA	NA	NA	NA	NA	NA	NA	NA	NA	NA	NA	NA	NA	NA	NA	3	13.1	NA	87.3	NA	NA	NA	1	NA	NA	NA	NA	18.6	NA	16.3	NA	45.6	NA	NA	NA	NA	NA	NA	NA	NA	NA	NA	NA	NA	7
64307	0.38	0.018	0	1.29	11.48	0	0.25	1.2	0	176.79	2.25	0	6.26	113.93	0	6.3	6.3	6099.6	9.13	1	81	NA	NA	NA	NA	159.5	NA	31.8	NA	40	NA	34.2	NA	34.9	NA	91.5	NA	21.8	21.8	NA	NA	21.8	NA	9.79	0	0.0124	0	69	7
64308	0.39	0.019	0	0.28	2.49	0	0.69	3.4	0	180.6	2.29	0	7.17	130.49	0	36.3	36.3	13260	24.2	1	67.8	NA	NA	NA	NA	155.8	NA	27.9	NA	39	NA	33.4	NA	35.1	NA	85.4	NA	21.6	21.5	NA	NA	21.6	NA	0.054	0	NA	NA	150	7
64309	0.32	0.015	0	0.32	2.85	0	0.11	0.5	1	243.3	3.09	0	12.67	230.59	0	22.8	22.8	17326.4	11.63	3	74.9	NA	NA	NA	NA	145.2	NA	35.5	NA	32.9	NA	34.8	NA	31.2	NA	NA	1	NA	NA	NA	NA	NA	1	0.011	1	4e-04	1	196	7
64310	1.66	0.08	0	0.23	2.05	0	0.98	4.9	0	226.56	2.88	0	9.58	174.36	0	6.2	6.2	6188	8.86	3	78.5	NA	NA	NA	NA	161.9	NA	29.9	NA	32.8	NA	35.3	NA	33.2	NA	NA	NA	24	23.8	NA	NA	23.9	NA	0.053	0	0.0028	0	70	7
64311	NA	NA	NA	NA	NA	NA	NA	NA	NA	NA	NA	NA	NA	NA	NA	6.7	6.7	6276.4	9.44	1	97.9	NA	NA	NA	NA	176.5	NA	31.4	NA	41.3	NA	37.2	NA	35.9	NA	110.1	NA	28.2	28.3	NA	NA	28.3	NA	NA	NA	0.191	0	71	7
64312	4.34	0.21	0	1.02	9.07	0	0.58	2.9	0	201.16	2.55	0	10.9	198.38	0	2.2	2.2	3182.4	6.11	1	88.4	NA	NA	NA	NA	182.8	NA	26.5	NA	37.5	NA	42.5	NA	34.3	NA	101.7	NA	25.1	25.1	NA	NA	25.1	NA	0.011	1	4e-04	1	36	7
64313	1.94	0.094	0	0.31	2.76	0	0.53	2.6	0	289.32	3.67	0	6.87	125.03	0	7.2	7.2	12110.8	5.26	1	74.8	NA	NA	NA	NA	170.4	NA	25.8	NA	37.9	NA	39.5	NA	32	NA	95.7	NA	21.6	21.3	NA	NA	21.5	NA	0.024	0	4e-04	1	137	7
64314	NA	NA	NA	NA	NA	NA	NA	NA	NA	NA	NA	NA	NA	NA	NA	11.6	11.6	9016.8	11.37	1	26.6	NA	NA	NA	NA	120.6	NA	18.3	3	NA	NA	25	NA	21.2	NA	61.4	NA	NA	NA	NA	NA	NA	NA	NA	NA	9e-04	0	102	7
64315	1.27	0.061	0	0.4	3.56	0	2.23	11.1	0	156.78	1.99	0	9.42	171.44	0	7.4	7.4	7779.2	8.41	1	64.5	NA	NA	NA	NA	160.9	NA	24.9	NA	36.4	NA	34.8	NA	31.3	NA	91	NA	21.4	21.6	NA	NA	21.5	NA	458	0	0.891	0	88	7
64316	1.24	0.06	0	0.24	2.14	0	0.11	0.5	1	167.47	2.13	0	8.37	152.33	0	2.7	2.7	9989.2	2.39	1	52	NA	NA	NA	NA	149.4	NA	23.3	3	38.7	NA	35.1	NA	26.6	NA	76.4	NA	18.2	18.3	NA	NA	18.3	NA	0.055	0	0.0014	0	113	7
64317	0.3	0.014	0	0.11	0.98	1	0.67	3.3	0	192.16	2.44	0	8.18	148.88	0	0.9	0.9	1856.4	4.29	1	52.2	NA	NA	NA	NA	163.7	NA	19.5	2	38.2	NA	34.2	NA	24.2	NA	72.6	NA	15.6	15.5	NA	NA	15.6	NA	0.066	0	0.0013	0	21	7
64318	0.34	0.016	0	0.39	3.47	0	0.27	1.3	0	122.03	1.55	0	13.54	246.43	0	173.5	173.5	11580.4	132.44	1	46.5	NA	NA	NA	NA	154.3	NA	19.5	2	37.1	NA	32	NA	24.8	NA	74	NA	16	16	NA	NA	16	NA	0.011	1	4e-04	1	131	7
64319	0.49	0.024	0	0.72	6.41	0	0.5	2.5	0	214.13	2.72	0	21.69	394.76	0	12.4	12.4	12552.8	8.73	2	50.3	3	NA	NA	NA	161.9	NA	19.2	2	NA	1	NA	1	NA	1	NA	1	NA	NA	NA	NA	NA	1	0.011	1	6e-04	0	142	7
64320	1.18	0.057	0	0.16	1.42	0	0.8	4	0	213.84	2.72	0	8.63	157.07	0	3.6	3.6	11934	2.67	1	110.5	NA	NA	NA	NA	172	NA	37.4	4	42.1	NA	40.2	NA	40.5	NA	114.7	NA	26.2	26.4	NA	NA	26.3	NA	0.144	0	0.0033	0	135	7
64321	0.49	0.024	0	0.11	0.98	1	0.24	1.2	0	164.3	2.09	0	12.08	219.86	0	31.6	31.6	16088.8	17.36	1	71.1	NA	NA	NA	NA	166.9	NA	25.5	4	40.4	NA	38.7	NA	32.3	NA	90.6	NA	20	20.1	NA	NA	20.1	NA	0.011	1	4e-04	1	182	7
64322	0.34	0.016	0	0.17	1.51	0	0.5	2.5	0	163.93	2.08	0	8.86	161.25	0	2.8	2.8	3005.6	8.24	1	33	NA	NA	NA	NA	135	NA	18.1	2	32	NA	28.3	NA	22.4	NA	59.7	NA	13	13	NA	NA	13	NA	0.011	1	4e-04	1	34	7
64323	1.78	0.086	0	0.11	0.98	1	1.08	5.4	0	183.62	2.33	0	10.6	192.92	0	NA	NA	NA	NA	1	15.4	NA	99.9	NA	NA	98	NA	16	2	NA	NA	21.2	NA	17	NA	51.1	NA	NA	NA	NA	NA	NA	NA	0.09	0	NA	NA	NA	7
64324	1.09	0.053	0	0.11	0.98	1	0.56	2.8	0	189.91	2.41	0	4.71	85.72	0	9.4	9.4	16177.2	5.14	1	60.3	NA	NA	NA	NA	157.7	NA	24.2	NA	36.2	NA	36	NA	28.9	NA	85.6	NA	18.8	18.7	NA	NA	18.8	NA	0.024	0	0.0019	0	183	7
64325	4.97	0.24	0	0.27	2.4	0	0.26	1.3	0	188.23	2.39	0	9.56	173.99	0	5.4	5.4	11492	4.15	1	94.8	NA	NA	NA	NA	181.2	NA	28.9	NA	45.4	NA	40.3	NA	37.2	NA	105.3	NA	25	24.8	NA	NA	24.9	NA	367	0	4.78	0	130	7
64326	1.27	0.061	0	0.11	0.98	1	1.92	9.6	0	179.91	2.28	0	7.35	133.77	0	90.8	90.8	16796	47.79	1	67.8	NA	NA	NA	NA	189.9	NA	18.8	NA	42.3	NA	40.8	NA	28.3	NA	77	NA	16.6	16.3	NA	NA	16.5	NA	0.024	0	0.002	0	190	7
64327	0.61	0.029	0	0.11	0.98	1	0.19	0.9	0	182.23	2.31	0	11.69	212.76	0	3.6	3.6	9105.2	3.5	1	35.3	NA	NA	NA	NA	135.1	NA	19.3	3	31.5	NA	29.4	NA	22.7	NA	69.3	NA	16.1	16.3	NA	NA	16.2	NA	0.173	0	0.0103	0	103	7
64328	0.8	0.039	0	0.3	2.67	0	0.44	2.2	0	215.9	2.74	0	18.66	339.61	0	36.6	36.6	14586	22.18	1	50.9	NA	NA	NA	NA	169.7	NA	17.7	NA	41.3	NA	37	NA	25.5	NA	77	NA	17.9	17.9	NA	NA	17.9	NA	0.074	0	0.0015	0	165	7
64329	1.22	0.059	0	0.11	0.98	1	0.67	3.3	0	194.23	2.47	0	11.29	205.48	0	19.6	19.6	7956	21.78	1	108.7	NA	NA	NA	NA	176.5	NA	34.9	NA	39	NA	41.6	NA	37	NA	128.5	NA	28	28.2	NA	NA	28.1	NA	0.011	1	8e-04	0	90	7
64330	0.36	0.017	0	0.25	2.22	0	0.68	3.4	0	177.42	2.25	0	8.69	158.16	0	15.4	15.4	17061.2	7.98	1	81.1	NA	NA	NA	NA	177.7	NA	25.7	NA	43.7	NA	41.2	NA	35.2	NA	89.5	NA	19.8	19.8	NA	NA	19.8	NA	0.011	1	4e-04	1	193	7
64331	0.33	0.016	0	0.11	0.98	1	0.34	1.7	0	184.01	2.34	0	7.64	139.05	0	4.3	4.3	6364.8	5.97	1	79.3	NA	NA	NA	NA	176	NA	25.6	3	42.2	NA	38	NA	33.1	NA	94.1	NA	21.5	21.2	NA	NA	21.4	NA	0.02	0	4e-04	1	72	7
64332	1.66	0.08	0	0.63	5.61	0	0.6	3	0	220.22	2.8	0	6.33	115.21	0	5.8	5.8	12110.8	4.23	1	106.9	NA	NA	NA	NA	185.4	NA	31.1	NA	43.2	NA	43.8	NA	36.7	NA	100.5	NA	22.5	22.1	NA	NA	22.3	NA	25	0	0.0564	0	137	7
64333	2.56	0.124	0	0.56	4.98	0	7.17	35.8	0	224.71	2.85	0	19.3	351.26	0	0.9	0.9	3889.6	2.05	1	69.1	NA	NA	NA	NA	161.8	NA	26.4	NA	36	NA	35.5	NA	32.7	NA	86.3	NA	20.8	20	20.2	19.9	20	NA	0.034	0	4e-04	1	44	7
64334	0.47	0.023	0	0.23	2.05	0	0.5	2.5	0	137.43	1.75	0	9.57	174.17	0	4	4	2475.2	14.29	1	24.2	NA	NA	NA	NA	126.6	NA	15.1	2	NA	NA	23.6	NA	16	NA	57.1	NA	NA	NA	NA	NA	NA	NA	0.011	1	4e-04	1	28	7
64335	0.69	0.033	0	0.73	6.49	0	0.11	0.5	1	135.81	1.72	0	8.64	157.25	0	11.3	11.3	16972.8	5.89	1	50.7	NA	NA	NA	NA	166.2	NA	18.4	NA	36.9	NA	33.3	NA	23.2	NA	73.1	NA	16	15.8	NA	NA	15.9	NA	414	0	1.05	0	192	7
[truncated: 6,957 more rows]
[truncated: 65 more columns]
